# Supplementary material for: IFT20 Mediates the Transport of Cell Migration Regulators From the Trans-Golgi Network to the Plasma Membrane in Breast Cancer Cells
Source: Front Cell Dev Biol. 2021 Feb 26;9:632198. doi: 10.3389/fcell.2021.632198 (PMC7968458; doi:10.3389/fcell.2021.632198)
Supplement: Supplementary Table 1 — Sequence information of primers used in this study. [file Table_1.XLSX]

## Sheet: Sheet1
Primer Name	Sequence
mIFT20-KO-1-FP	CACCACTGAACAAGCTCCGAGTGT
mIFT20-KO-1-RP	AAACACACTCGGAGCTTGTTCAGT
mIFT20-KO-2-FP	CACCAGGACATCTTGGGCGAGGCA
mIFT20-KO-2-RP	AAACTGCCTCGCCCAAGATGTCCT
mIFT20-KO-seq-FP	TTCCTGACCCTTGCTCCTATGA
mIFT20-KO-seq-RP	TGGTAGACCCAAGAACAATGGC
mRab7-CDS-F	CTAgctagcATGACCTCTAGGAAGAAAGTGTTGC
mRab7-CDS-R	CCCaagcttACAACTGCAGCTTTCTGCGG
mRab8a-CDS-F	CTAgctagcATGGCGAAGACCTACGATTACC
mRab8a-CDS-R	CCCaagcttCAGGAGACTGCACCGGAAGAAG
mRab9-CDS-F	CTAgctagcATGGCAGGAAAATCGTCTCTTTTT
mRab9-CDS-R	CGCggatccGCACAGCAAGATGAGTTTGGCTTGG
Rab10-cDNA-F	GCTCCTCCCAATGGCGAAG
Rab10-cDNA-R	CAGGAGAGCACTCAGCAGCACTT
mRab11a-CDS-F	CTAgctagcATGGGCACCCGCGACGAC
mRab11a-CDS-R	CCCaagcttGATGTTCTGACAGCACTGCACCTTTG
mRab11b-cDNA-F	CGCCAGGACAATGGGGACC
mRab11b-cDNA-R	CAGGGCAGTCACAGGCTCTGG
Rab31-cDNA-F	GGGAGACAGCAGGACGCAG
Rab31-cDNA-R	CTGGACACCAACAAAGAGGGCT
mNumb-KD-1-FP	CCGGGCAGCCTGTTTAGAGCGTAAACTCGAGTTTACGCTCTAAACAGGCTGCTTTTTG
mNumb-KD-1-RP	AATTCAAAAAGCAGCCTGTTTAGAGCGTAAACTCGAGTTTACGCTCTAAACAGGCTGC
mNumb-KD-2-FP	CCGGGCTGGTTAGAAGAAGTGTCAACTCGAGTTGACACTTCTTCTAACCAGCTTTTTG
mNumb-KD-2-RP	AATTCAAAAAGCTGGTTAGAAGAAGTGTCAACTCGAGTTGACACTTCTTCTAACCAGC
mCtnnal1-KD-1-FP	CCGGGCCCACGAAGAATAGTGCAAACTCGAGTTTGCACTATTCTTCGTGGGCTTTTTG
mCtnnal1-KD-1-RP	AATTCAAAAAGCCCACGAAGAATAGTGCAAACTCGAGTTTGCACTATTCTTCGTGGGC
mCtnnal1-KD-2-FP	CCGGGCAGAGTAAAGTCTTTCTAAACTCGAGTTTAGAAAGACTTTACTCTGCTTTTTG
mCtnnal1-KD-2-RP	AATTCAAAAAGCAGAGTAAAGTCTTTCTAAACTCGAGTTTAGAAAGACTTTACTCTGC
mTagln2-KD-1-FP	CCGGCCCTCCATGAATGGTTAATATCTCGAGATATTAACCATTCATGGAGGGTTTTTG
mTagln2-KD-1-RP	AATTCAAAAACCCTCCATGAATGGTTAATATCTCGAGATATTAACCATTCATGGAGGG
mTagln2-KD-2-FP	CCGGGAACGTGATTGGGTTGCAGATCTCGAGATCTGCAACCCAATCACGTTCTTTTTG
mTagln2-KD-2-RP	AATTCAAAAAGAACGTGATTGGGTTGCAGATCTCGAGATCTGCAACCCAATCACGTTC
mCtnnal1-qPCR-FP	ATGGCGACGCTGCTAAGGGAAA
mCtnnal1-qPCR-RP	CGATTTCACAGTCAGCATCAGAGGA
mTagln2-qPCR-FP	ACAACCATCAAAACTGGACCAACAA
mTagln2-qPCR-RP	CTTGTAGAAGGAAGGGTCGGTGC
mNumb-CDS-FP	GGACTCAGATctcgagATGAACAAACTACGGCAAAGCTTC
mNumb-CDS-RP	GATCCCGGGCCCGCggtaccAAGTTCTATTTCAAATGTTTTCTGTAAGTCAC
mCtnnal1-CDS-F	CGTCAGATCCgctagcATGGCCGCTTCTCCAGTCC
mCtnnal1-CDS-R	GATCCCGGGCCCGCggtaccGTTTTGACCATCCATGGTATCTTTG
mWwox-CDS-F	CGTCAGATCCgctagcATGGCAGCTCTGCGCTATGCG
mWwox-CDS-R	GCAGAATTCGaagcttGCTGGATGGACTACCCAGTCGGTC
mTagln2-CDS-F	CTAgctagcATGGCCAACAGGGGACCTT
mTagln2-CDS-R	CGGggtaccGCGAGGATCTGCCGTGGCATC
