# Supplementary material for: IFT20 Mediates the Transport of Cell Migration Regulators From the Trans-Golgi Network to the Plasma Membrane in Breast Cancer Cells
Source: Front Cell Dev Biol. 2021 Feb 26;9:632198. doi: 10.3389/fcell.2021.632198 (PMC7968458; doi:10.3389/fcell.2021.632198)
Supplement: Supplementary Table 2 — Pearson's R value between IFT20 and Rab fluorescent proteins. [file Table_2.XLSX]

## Sheet: Sheet1
	replicate1							replicate2							replicate3							mean	s.d.
	1	2	3	4	5	6	7	8	9	10	11	12	13	14	15	16	17	18	19	20	21
IFT20-EGFP and Rab8a-mCherry	0.96	0.95	0.93	0.48	0.95	0.82	0.98	0.95	0.82	0.59	0.82	0.64	0.86	0.95	0.9	0.92	0.95	0.86	0.86	0.8	0.78	0.84619	0.129375
IFT20-mCherry and EGFP-Rab10	0.34	0.39	0.55	0.53	0.4	0.34	0.52	0.67	0.59	0.38	0.41	0.37	0.53	0.41	0.54	0.51	0.43	0.31	0.34	0.36	0.3	0.439048	0.100565
IFT20-EGFP and mCherry-Rab5a	0.53	0.44	0.25	0.45	0.24	0.34	0.29	0.32	0.28	0.61	0.35	0.39	0.21	0.43	0.24	0.25	0.52	0.54	0.34	0.4	0.26	0.365714	0.113371
IFT20-mCherry and EGFP-Rab11a	0.7	0.54	0.6	0.3	0.44	0.38	0.48	0.5	0.43	0.43	0.52	0.35	0.63	0.48	0.38	0.42	0.46	0.53	0.38	0.68	0.5	0.482381	0.103183
IFT20-mCherry and EGFP-Rab11b	0.89	0.19	0.87	0.4	0.38	0.35	0.48	0.6	0.28	0.38	0.38	0.73	0.48	0.29	0.55	0.52	0.64	0.39	0.4	0.37	0.51	0.48	0.178646
IFT20-mCherry and EGFP-Rab7	0.02	0.12	0.13	0	0.04	0.1	0.11	0.14	0.11	0.05	0	0.03	0.04	0.02	0.14	0	0.07	0.05	0.06	0.1	0	0.0633333	0.0482388
IFT20-mCherry and EGFP-Rab9	0.78	0.7	0.72	0.65	0.74	0.47	0.53	0.68	0.64	0.7	0.75	0.59	0.62	0.58	0.74	0.74	0.68	0.64	0.63	0.6	0.53	0.652857	0.0806015
IFT20-mCherry and EGFP-Rab31	0.45	0.3	0.51	0.65	0.66	0.52	0.32	0.49	0.4	0.28	0.5	0.39	0.5	0.41	0.26	0.35	0.41	0.42	0.52	0.39	0.49	0.439048	0.104967
The number in three replicates (1-21) is the average Pearson's R value of three different optical sections in one cell co-expressing fluorescent proteins.
