# Supplementary material for: IFT20 Mediates the Transport of Cell Migration Regulators From the Trans-Golgi Network to the Plasma Membrane in Breast Cancer Cells
Source: Front Cell Dev Biol. 2021 Feb 26;9:632198. doi: 10.3389/fcell.2021.632198 (PMC7968458; doi:10.3389/fcell.2021.632198)
Supplement: Supplementary Table 3 — Biotinylated protein identified in parental 4T1 cells, IFT20-DMSO and IFT20-biotin groups. [file Table_3.XLSX]

## Sheet: parental 4T1 cells 
Accession	Description	Score	Coverage	# Proteins	# Unique Peptides	# Peptides	# PSMs	# AAs	MW [kDa]	calc. pI
Q5SWU9	Acetyl-CoA carboxylase 1 OS=Mus musculus GN=Acaca PE=1 SV=1 - [ACACA_MOUSE]	7743.57	73.09	9	127	141	2547	2345	265.088	6.39209
	A2	Sequence	# PSMs	# Proteins	# Protein Groups	Protein Group Accessions	Modifications	ΔCn	q-Value	PEP	XCorr	Charge	MH+ [Da]	ΔM [ppm]	RT [min]	# Missed Cleavages
	High	TLRDPSLPLLELQDImTSVSGR	6	2	1	Q5SWU9	M16(Oxidation)	0	0	4.167e-05	7.58179	3	2457.3	0.0898712	50.0679	1
	High	EREEFLIPIYHQVAVQFADLHDTPGR	7	2	1	Q5SWU9		0	0	4.66e-05	7.49852	3	3080.56	0.383853	50.0271	1
	High	TIQVENSHLILTGAGALNK	30	2	1	Q5SWU9		0	0	0.0001414	7.39552	2	1979.09	0.30199	39.1206	0
	High	RIPVQAVWAGWGHASENPK	36	4	2	E9Q4Z2;Q5SWU9		0	0	4.295e-05	6.97803	3	2103.09	-0.241339	40.0082	1
	High	EENKSDmNTVLNYIFSHAQVTK	13	2	1	Q5SWU9	M7(Oxidation)	0	0	5.145e-05	6.9744	3	2584.24	0.0515448	47.2712	1
	High	FIIGSVSEDNSEDEISNLVK	37	5	1	Q5SWU9		0	0	2.593e-05	6.61361	2	2195.07	0.0362184	47.2603	0
	High	IHNANPELTDGQIQAmLR	26	2	1	Q5SWU9	M16(Oxidation)	0	0	0.0008282	6.58182	3	2037.02	-0.00620315	34.4498	0
	High	GQWLSGFFDYGSFSEImQPWAQTVVVGR	1	2	1	Q5SWU9	M17(Oxidation)	0	0	0.002271	6.38343	3	3208.52	0.318165	51.0415	0
	High	EVFFmNTQSIVQLVQR	22	3	2	E9Q4Z2;Q5SWU9	M5(Oxidation)	0	0	0.000473	6.28519	2	1955.01	0.283792	49.5174	0
	High	nGIAFmGPPSQAmWALGDK	11	3	1	Q5SWU9	N1(Deamidated); M6(Oxidation); M13(Oxidation)	0	0	0.0002171	6.24065	3	2023.93	0.266382	45.3712	0
	High	IHNANPELTDGQIQAMLR	8	2	1	Q5SWU9		0	0	9.476e-05	6.18494	2	2021.02	0.17216	40.3305	0
	High	DPSLPLLELQDImTSVSGR	4	2	1	Q5SWU9	M13(Oxidation)	0	0	0.0003177	6.08431	3	2087.07	0.115818	50.6753	0
	High	LSDGGLLLSYDGSSYTTYmK	12	2	1	Q5SWU9	M19(Oxidation)	0	0	0.000127	6.08155	3	2187.02	0.0897613	43.8767	0
	High	GQVLPAHTLLNTVDVELIYEGIK	5	2	1	Q5SWU9		0	0	0.0008463	6.07302	2	2522.39	-0.0194625	50.438	0
	High	KIHNANPELTDGQIQAmLR	10	2	1	Q5SWU9	M17(Oxidation)	0	0	2.783e-05	6.0658	3	2165.11	-0.202843	32.4149	1
	High	TLRDPSLPLLELQDIMTSVSGR	4	2	1	Q5SWU9		0	0	0.00579	6.02436	3	2441.31	0.207649	50.9845	1
	High	EVFFMNTQSIVQLVQR	3	3	2	E9Q4Z2;Q5SWU9		0	0	0.000526	5.99738	2	1939.01	-0.00700567	50.5736	0
	High	EMAQYASNITSVLcQFPSQQIANILDSHAATLNR	1	2	1	Q5SWU9	C14(Carbamidomethyl)	0	0	1.172e-05	5.97209	3	3791.85	-0.0315735	50.8224	0
	High	EmAQYASNITSVLcQFPSQQIANILDSHAATLNR	2	2	1	Q5SWU9	M2(Oxidation); C14(Carbamidomethyl)	0	0	0.0003303	5.956	3	3807.84	0.181945	50.6776	0
	High	DPSLPLLELQDIMTSVSGR	3	2	1	Q5SWU9		0	0	9.69e-05	5.82027	2	2071.07	-0.0333604	51.471	0
	High	FIIGSVSEDnSEDEISNLVK	3	5	1	Q5SWU9	N10(Deamidated)	0	0	0.0002372	5.81995	2	2196.06	0.533194	47.9892	0
	High	NGIAFmGPPSQAmWALGDK	15	3	1	Q5SWU9	M6(Oxidation); M13(Oxidation)	0	0	0.0002614	5.81536	3	2022.94	0.0890473	43.1248	0
	High	VFHYVLDNLVNVmNGYcLPDPFFSSR	1	2	1	Q5SWU9	M13(Oxidation); C17(Carbamidomethyl)	0	0	0.0001622	5.77713	3	3119.47	-0.44754	50.5316	0
	High	LSDGGLLLSYDGSSYTTYMK	3	2	1	Q5SWU9		0	0	9.753e-05	5.75722	2	2171.02	-0.0246275	46.8725	0
	High	IIQQAGQVWFPDSAFK	38	2	1	Q5SWU9		0	0	0.0007155	5.70901	2	1834.95	0.291588	46.5311	0
	High	TIQVEnSHLILTGAGALNK	12	2	1	Q5SWU9	N6(Deamidated)	0	0	0.0002558	5.67317	2	1980.08	0.298198	41.6949	0
	High	TDcNHIFLNFVPTVImDPSK	15	2	1	Q5SWU9	C3(Carbamidomethyl); M16(Oxidation)	0	0	0.0006321	5.59356	2	2364.14	0.37406	49.3171	0
	High	AYVWDNNKDLVEWLEK	33	2	1	Q5SWU9		0	0	0.001211	5.55162	2	2022	0.156583	49.4196	1
	High	VQQAELHTGSLPQIQSTALR	26	2	1	Q5SWU9		0	0	0.0004888	5.55085	3	2177.17	0.252882	37.2256	0
	High	VQAERPDTmLGVVcGALHVADVSLR	10	2	1	Q5SWU9	M9(Oxidation); C14(Carbamidomethyl)	0	0	5.821e-05	5.5496	3	2709.38	0.461412	45.1027	0
	High	NGIAFmGPPSQAMWALGDK	5	3	1	Q5SWU9	M6(Oxidation)	0	0	0.0009399	5.4573	2	2006.95	0.208597	46.8393	0
	High	RAYIAYELNSVQHR	5	2	1	Q5SWU9		0	0	0.002929	5.39287	3	1719.89	-0.0826378	33.0008	1
	High	ITDIIGKEEGLGAENLR	22	2	1	Q5SWU9		0	0	0.002696	5.34204	3	1827.98	-0.26548	37.4578	1
	High	SDmNTVLNYIFSHAQVTK	8	2	1	Q5SWU9	M3(Oxidation)	0	0	0.0007064	5.32146	2	2084.01	-0.00957348	49.8978	0
	High	IIqQAGQVWFPDSAFK	11	2	1	Q5SWU9	Q3(Deamidated)	0	0	0.000996	5.28926	2	1835.93	-2.83751	47.3395	0
	High	HLEPALAFQLELNR	33	3	1	Q5SWU9		0	0	0.0009134	5.21051	2	1650.9	-0.223926	44.5314	0
	High	IPVQAVWAGWGHASENPK	30	4	2	E9Q4Z2;Q5SWU9		0	0	0.0006319	5.1596	3	1946.99	0.0449617	42.3471	0
	High	FQAQSLGTTYIYDIPEMFR	2	2	1	Q5SWU9		0	0	7.093e-05	5.14295	2	2280.1	-0.311471	50.683	0
	High	ITSENPDEGFKPSSGTVQELNFR	30	3	2	E9Q4Z2;Q5SWU9		0	0	0.0001534	5.13939	3	2552.23	0.391754	38.2087	0
	High	FQAQSLGTTYIYDIPEmFR	5	2	1	Q5SWU9	M17(Oxidation)	0	0	0.0001415	5.13157	2	2296.1	0.0977415	50.018	0
	High	KVNNADDFPNLFR	19	2	1	Q5SWU9		0	0	0.00272	5.07927	2	1549.78	-0.102554	40.8087	1
	High	VSALNSVHcEHVEDEGESR	19	2	1	Q5SWU9	C9(Carbamidomethyl)	0	0	0.002513	4.98884	2	2153.95	0.898617	26.7972	0
	High	LSDGGLLLSYDGSSYTTYmKEEVDR	12	2	1	Q5SWU9	M19(Oxidation)	0	0	8.033e-05	4.98809	3	2815.3	0.281997	42.3047	1
	High	LQVEHPcTEmVADVNLPAAQLQIAmGIPLFR	4	2	1	Q5SWU9	C7(Carbamidomethyl); M10(Oxidation); M25(Oxidation)	0	0	0.0105	4.93126	3	3493.77	0.780129	50.2556	0
	High	HmFHVAWVDPEDPYK	22	2	1	Q5SWU9	M2(Oxidation)	0	0	0.001555	4.92249	2	1886.85	-0.210705	38.3707	0
	High	mmYGVSPWGDAPIDFENSAHVPcPR	9	2	1	Q5SWU9	M1(Oxidation); M2(Oxidation); C23(Carbamidomethyl)	0	0	0.0006583	4.91838	3	2865.24	-0.297932	45.0044	0
	High	LGGIPVGVVAVETR	35	2	1	Q5SWU9		0	0	0.001549	4.91113	3	1366.81	0.291153	41.5701	0
	High	HMFHVAWVDPEDPYK	6	2	1	Q5SWU9		0	0	0.002281	4.89122	3	1870.86	-0.13202	40.7714	0
	High	AYIAYELNSVQHR	26	2	1	Q5SWU9		0	0	0.003662	4.85936	2	1563.79	0.142139	35.4399	0
	High	KIHNANPELTDGQIQAMLR	5	2	1	Q5SWU9		0	0	3.089e-05	4.84016	3	2149.12	-0.497233	37.789	1
	High	mADHYVPVPGGPNNNNYANVELILDIAK	5	3	1	Q5SWU9	M1(Oxidation)	0	0	0.002856	4.83147	3	3054.5	0.0738028	50.0699	0
	High	TDcNHIFLNFVPTVImDPSKIEESVR	3	2	1	Q5SWU9	C3(Carbamidomethyl); M16(Oxidation)	0	0	0.0007499	4.81336	3	3077.51	-0.0510493	50.0752	1
	High	LKEREEFLIPIYHQVAVQFADLHDTPGR	3	2	1	Q5SWU9		0	0	0.0001644	4.8119	4	3321.74	0.638735	48.4419	2
	High	VNNADDFPNLFR	20	2	1	Q5SWU9		0	0	0.004034	4.77409	2	1421.68	0.317028	44.6866	0
	High	LLLEAmDELEVAFNNTNVR	1	2	1	Q5SWU9	M6(Oxidation)	0	0	0.0007024	4.76324	3	2207.1	0.293416	50.2294	0
	High	mADHYVPVPGGPNNnNYANVELILDIAK	5	3	1	Q5SWU9	M1(Oxidation); N15(Deamidated)	0	0	0.009967	4.73751	3	3055.48	0.071419	50.22	0
	High	DNTcVVEFQFmLPTSHPNR	12	3	1	Q5SWU9	C4(Carbamidomethyl); M11(Oxidation)	0	0	0.001869	4.70997	2	2308.05	-0.308113	44.7018	0
	High	VQAERPDTMLGVVcGALHVADVSLR	2	2	1	Q5SWU9	C14(Carbamidomethyl)	0	0	1.544e-05	4.65655	4	2693.38	-0.522353	50.3465	0
	High	LPGGNEIGmVAWK	11	2	1	Q5SWU9	M9(Oxidation)	0	0	0.002103	4.63682	2	1387.7	-0.110506	39.455	0
	High	IHNAnPELTDGQIQAmLR	4	2	1	Q5SWU9	N5(Deamidated); M16(Oxidation)	0	0	0.00113	4.63403	3	2038	-0.0097384	36.1851	0
	High	EASFEYLQNEGER	22	3	2	E9Q4Z2;Q5SWU9		0	0	0.002663	4.63333	2	1571.7	-0.458421	35.7863	0
	High	IASSIVAQTAGIPTLPWSGSGLR	4	3	1	Q5SWU9		0	0	0.001715	4.59813	2	2282.25	-0.0567688	50.0646	0
	High	LPGGNEIGMVAWK	5	2	1	Q5SWU9		0	0	0.006948	4.57915	2	1371.71	-0.170201	42.5474	0
	High	AYIAYELnSVQHR	13	2	1	Q5SWU9	N8(Deamidated)	0	0	0.005881	4.57111	2	1564.78	-0.0185817	34.2302	0
	High	SVHSSVPLLNSKDPIDR	34	2	1	Q5SWU9		0	0	0.001327	4.52064	2	1863.99	-0.0784345	33.6412	1
	High	VQQAELHTGSLPqIQSTALR	11	2	1	Q5SWU9	Q13(Deamidated)	0	0	0.0008741	4.51116	3	2178.15	-0.25493	37.6764	0
	High	ITSENPDEGFKPSSGTVQELnFR	4	3	2	E9Q4Z2;Q5SWU9	N21(Deamidated)	0	0	0.0009778	4.47332	3	2553.21	-0.471811	38.9043	0
	High	EEFLIPIYHQVAVQFADLHDTPGR	10	2	1	Q5SWU9		0	0	0.0001061	4.44925	3	2795.42	0.220136	50.2574	0
	High	IGSFGPQEDLLFLR	4	2	1	Q5SWU9		0	0	0.02057	4.42801	3	1591.85	0.181185	50.3646	0
	High	HLEVQILADQYGNAISLFGR	1	2	1	Q5SWU9		0	0	0.001973	4.41174	3	2244.18	0.157796	50.3187	0
	High	MADHYVPVPGGPNNNNYANVELILDIAK	2	3	1	Q5SWU9		0	0	0.04635	4.3876	3	3038.51	0.529917	50.2219	0
	High	EcSQPVMVYIPPQAELR	4	2	1	Q5SWU9	C2(Carbamidomethyl)	0	0	0.0001363	4.36172	2	2016.99	0.0463804	43.7422	0
	High	QVQAEVPGSPIFVmR	24	2	1	Q5SWU9	M14(Oxidation)	0	0	0.003936	4.3609	2	1673.87	-0.192918	39.4826	0
	High	IPVQAVWAGWGHASENPKLPELLLK	4	3	1	Q5SWU9		0	0	0.00141	4.34435	4	2753.51	0.334087	49.9238	1
	High	QVLIASHLPSYELR	31	3	2	E9Q4Z2;Q5SWU9		0	0	0.001513	4.34407	2	1625.9	0.0918541	39.5375	0
	High	QSPNSYVVImnGScVEVDVHR	2	2	1	Q5SWU9	M10(Oxidation); N11(Deamidated); C14(Carbamidomethyl)	0	0	0.0005934	4.34328	3	2407.1	0.0563034	37.733	0
	High	GGSWVVIDPTINPR	23	2	1	Q5SWU9		0	0	0.009758	4.33328	2	1510.8	0.394613	43.4088	0
	High	TAQIMFQAYGDK	4	2	1	Q5SWU9		0	0	0.0218	4.33116	2	1372.66	0.0309689	37.388	0
	High	DEPIHILNVAIK	36	3	1	Q5SWU9		0	0	0.0129	4.20111	2	1361.78	-0.131628	42.9206	0
	High	TVELSIPADPANLDSEAK	22	2	1	Q5SWU9		0	0	0.007021	4.19398	2	1869.94	-0.246096	41.2712	0
	High	VNnADDFPNLFR	14	2	1	Q5SWU9	N3(Deamidated)	0	0	0.008104	4.17765	2	1422.67	0.31174	46.3285	0
	High	QVQAEVPGSPIFVMR	10	2	1	Q5SWU9		0	0	0.004595	4.17508	2	1657.87	-0.0222129	43.7379	0
	High	DIIVIGNDITYR	28	2	1	Q5SWU9		0	0	0.009559	4.17326	2	1391.75	-0.163933	43.6652	0
	High	NLLVTMLIDQLcGR	1	2	1	Q5SWU9	C12(Carbamidomethyl)	0	0	0.001018	4.13668	2	1645.88	0.0104154	51.3388	0
	High	VLIANNGIAAVK	23	5	2	E9Q4Z2;Q5SWU9		0	0	0.005271	4.13289	2	1182.72	0.271826	34.8626	0
	High	TAQImFQAYGDK	16	2	1	Q5SWU9	M5(Oxidation)	0	0	0.009227	4.06802	2	1388.65	-0.175411	34.2462	0
	High	LLETESFQLNR	20	2	1	Q5SWU9		0	0	0.1075	4.06519	2	1349.71	0.519622	38.553	0
	High	EcSQPVmVYIPPQAELR	15	2	1	Q5SWU9	C2(Carbamidomethyl); M7(Oxidation)	0	0	0.001048	4.05455	2	2032.98	0.505738	40.8196	0
	High	VETQFQNGHYDK	11	2	1	Q5SWU9		0	0	0.05471	4.05271	2	1465.67	-0.0624115	24.8766	0
	High	NLLVTmLIDQLcGR	1	2	1	Q5SWU9	M6(Oxidation); C12(Carbamidomethyl)	0	0	0.001066	3.96946	2	1661.87	0.0585242	50.9259	0
	High	LPGGnEIGmVAWK	2	2	1	Q5SWU9	N5(Deamidated); M9(Oxidation)	0	0	0.01346	3.96237	2	1388.69	-0.291427	39.7586	0
	High	DFTVASPAEFVTR	42	5	2	E9Q4Z2;Q5SWU9		0	0	0.008106	3.96093	2	1439.72	0.17585	44.6274	0
	High	VLIANnGIAAVK	55	5	2	E9Q4Z2;Q5SWU9	N6(Deamidated)	0	0	0.009244	3.93191	2	1183.7	0.162382	36.3718	0
	High	AAEEVGYPVmIK	19	3	1	Q5SWU9	M10(Oxidation)	0	0	0.009864	3.87307	2	1322.67	-0.0552492	34.7815	0
	High	SDMNTVLNYIFSHAQVTK	4	2	1	Q5SWU9		0	0	0.002812	3.86359	3	2068.02	0.0336509	50.5897	0
	High	NFDLTAIPcANHK	15	3	1	Q5SWU9	C9(Carbamidomethyl)	0	0	0.008637	3.86325	2	1500.73	0.360498	37.6027	0
	High	mMYGVSPWGDAPIDFENSAHVPcPR	4	2	1	Q5SWU9	M1(Oxidation); C23(Carbamidomethyl)	0	0	0.01094	3.8377	3	2849.25	1.15036	46.039	0
	High	SVHSSVPLLNSK	20	2	1	Q5SWU9		0	0	0.02005	3.83218	2	1267.7	0.743325	30.3105	0
	High	NSISNFLHSLER	27	2	1	Q5SWU9		0	0	0.007253	3.82787	2	1416.72	0.185569	47.1705	0
	High	VDWQEnDFSK	8	3	1	Q5SWU9	N6(Deamidated)	0	0	0.03336	3.81881	2	1268.54	0.0875958	34.1661	0
	High	AAEEVGYPVMIK	4	3	1	Q5SWU9		0	0	0.01827	3.8043	2	1306.67	-0.117239	37.7506	0
	High	VEVGTEVTDYR	20	2	1	Q5SWU9		0	0	0.02127	3.79821	2	1267.62	1.0446	32.0296	0
	High	RILNVPQDLYEK	9	3	1	Q5SWU9		0	0	0.01036	3.78844	2	1487.82	0.0763818	36.6905	1
	High	DIIVIGnDITYR	6	2	1	Q5SWU9	N7(Deamidated)	0	0	0.007825	3.77545	2	1392.74	-0.870178	44.0261	0
	High	EGLPLMVFANWR	2	2	1	Q5SWU9		0	0	0.009274	3.76906	2	1432.74	0.168227	50.9242	0
	High	FVVmVTPEDLK	29	5	2	E9Q4Z2;Q5SWU9	M4(Oxidation)	0	0	0.008655	3.74858	2	1293.68	0.735254	40.5857	0
	High	SLVQANPEVAMDSIVHMTQHISPTQR	20	2	1	Q5SWU9		0	0	0.000376	3.72243	3	2889.43	0.0509807	48.8934	0
	High	GVINDILDWK	7	2	1	Q5SWU9		0	0	0.08738	3.71475	2	1172.63	0.180692	50.384	0
	High	EGSLSPASVSSDTLSDLGISGLQDGLAFHmR	4	5	1	Q5SWU9	M30(Oxidation)	0	0	0.0007765	3.69648	3	3163.52	-0.276708	50.1549	0
	High	RPGAALDPGcVIAK	26	2	1	Q5SWU9	C10(Carbamidomethyl)	0	0	0.003726	3.6496	2	1424.77	-0.0459272	31.8749	0
	High	EGSLSPASVSSDTLSDLGISGLQDGLAFHMR	1	5	1	Q5SWU9		0	0	4.361e-05	3.64634	3	3147.53	0.0454787	50.4078	0
	High	VDWQENDFSK	14	3	1	Q5SWU9		0	0	0.02799	3.64033	2	1267.56	0.0933526	34.6741	0
	High	QGPLHGMLINTPYVTK	7	2	1	Q5SWU9		0	0	0.003996	3.54149	3	1768.94	0.0577791	39.4126	0
	High	ILNVPQDLYEK	31	3	1	Q5SWU9		0	0	0.1043	3.54	2	1331.72	0.761357	39.8974	0
	High	TDGDIEDDR	13	3	1	Q5SWU9		0	0	0.03476	3.52314	2	1035.42	-0.0466956	22.3474	0
	High	FGAYIVDGLR	22	3	2	E9Q4Z2;Q5SWU9		0	0	0.03006	3.51459	2	1110.59	0.232957	41.7628	0
	High	mSFASNLNHYGMTHVASVSDVLLDNAFTPPcQR	10	3	1	Q5SWU9	M1(Oxidation); C31(Carbamidomethyl)	0	0	0.08165	3.50918	4	3695.71	0.63352	47.9233	0
	High	GSVLEPEGTVEIK	22	2	1	Q5SWU9		0	0	0.01272	3.50371	2	1357.72	0.0778029	35.9686	0
	High	SLVQANPEVAmDSIVHmTQHISPTQR	68	2	1	Q5SWU9	M11(Oxidation); M17(Oxidation)	0	0	0.002246	3.50244	3	2921.42	-0.333467	36.0132	0
	High	EEAISNMVVALK	4	3	2	E9Q4Z2;Q5SWU9		0	0	0.03631	3.4571	2	1303.69	-0.106481	42.1911	0
	High	SVHSSVPLLnSKDPIDR	19	2	1	Q5SWU9	N10(Deamidated)	0	0	0.001814	3.44264	3	1864.98	-0.187651	34.6621	1
	High	SSMSGLHLVK	1	4	1	Q5SWU9		0	0	0.04237	3.43991	2	1058.57	0.913538	30.3172	0
	High	mSFASNLNHYGmTHVASVSDVLLDNAFTPPcQR	5	3	1	Q5SWU9	M1(Oxidation); M12(Oxidation); C31(Carbamidomethyl)	0	0	0.03474	3.42674	4	3711.7	0.224832	46.5529	0
	High	SLVQANPEVAmDSIVHMTQHISPTQR	41	2	1	Q5SWU9	M11(Oxidation)	0	0	0.001874	3.39596	4	2905.43	0.66185	41.3878	0
	High	LILSETSIFDVLPNFFYHSNQVVR	2	2	1	Q5SWU9		0	0	0.02347	3.3947	3	2838.48	-0.434706	51.1557	0
	High	DNTcVVEFQFMLPTSHPNR	2	3	1	Q5SWU9	C4(Carbamidomethyl)	0	0	0.004411	3.32031	3	2292.05	0.208126	47.1843	0
	High	KQVNcEVDQR	7	3	1	Q5SWU9	C5(Carbamidomethyl)	0	0	0.08306	3.31392	2	1275.61	-0.0437337	19.8178	1
	High	EGLPLmVFANWR	4	2	1	Q5SWU9	M6(Oxidation)	0	0	0.03224	3.30955	2	1448.74	0.137411	50.5264	0
	High	AIGIGAYLVR	22	3	2	Q5SWU9;E9Q4Z2		0	0	0.01719	3.30162	2	1032.62	0.189379	43.0529	0
	High	MMYGVSPWGDAPIDFENSAHVPcPR	3	2	1	Q5SWU9	C23(Carbamidomethyl)	0	0	0.005107	3.29615	3	2833.25	-0.293224	47.3352	0
	High	QGPLHGmLINTPYVTK	17	2	1	Q5SWU9	M7(Oxidation)	0	0	0.04522	3.2154	3	1784.94	0.307314	35.6671	0
	High	EENKSDMNTVLNYIFSHAQVTK	1	2	1	Q5SWU9		0	0	0.01257	3.2137	3	2568.24	-0.193218	50.2128	1
	High	IYVAANSGAR	23	2	1	Q5SWU9		0	0	0.03694	3.19368	2	1021.54	-0.39102	24.5055	0
	High	MAALEVYVR	5	2	1	Q5SWU9		0	0	0.04232	3.18105	2	1051.56	0.176161	38.8623	0
	High	EEGLGAENLR	19	2	1	Q5SWU9		0	0	0.01595	3.08402	2	1087.54	0.110494	29.4451	0
	High	GYVKDVDDGLK	1	3	1	Q5SWU9		0	0	0.05483	3.08144	2	1208.62	0.176314	28.8745	1
	High	FVVMVTPEDLK	14	5	2	E9Q4Z2;Q5SWU9		0	0	0.04925	3.06776	2	1277.68	0.204052	43.4393	0
	High	IGLAEEIR	24	2	1	Q5SWU9		0	0	0.072	3.04261	2	900.515	0.112099	34.4805	0
	High	LTFLVAQK	18	3	1	Q5SWU9		0	0	0.1006	3.03554	2	919.561	0.0364579	38.0678	0
	High	WFVEVEGTVK	10	2	1	Q5SWU9		0	0	0.0257	3.02979	2	1193.62	-0.0993483	41.7653	0
	High	VETQFqNGHYDK	51	2	1	Q5SWU9	Q6(Deamidated)	0	0	0.0247	3.02114	3	1466.65	0.0275838	26.0397	0
	High	TYQAIKDFNR	8	2	1	Q5SWU9		0	0	0.05505	3.00809	2	1255.64	0.0897588	29.3643	1
	High	IYVAAnSGAR	4	2	1	Q5SWU9	N6(Deamidated)	0	0	0.03417	2.98008	2	1022.53	-0.457386	25.1649	0
	High	RVDPVYIR	14	2	1	Q5SWU9		0	0	0.09785	2.9484	2	1017.58	0.240584	28.099	1
	High	SSmSGLHLVK	14	4	1	Q5SWU9	M3(Oxidation)	0	0	0.09197	2.94831	2	1074.56	0.0656972	26.5319	0
	High	TLELNQHSR	15	5	1	Q5SWU9		0	0	0.07069	2.9436	2	1097.57	-0.296741	23.7408	0
	High	TAqImFQAYGDK	2	2	1	Q5SWU9	Q3(Deamidated); M5(Oxidation)	0	0	0.03758	2.92328	2	1389.64	-0.268319	35.2266	0
	High	KVNnADDFPNLFR	23	2	1	Q5SWU9	N4(Deamidated)	0	0	0.06024	2.85641	3	1550.76	0.159698	41.8335	1
	High	QVNcEVDQR	6	3	1	Q5SWU9	C4(Carbamidomethyl)	0	0	0.07638	2.82852	2	1147.52	-0.155606	21.3126	0
	High	mHLYLGAAK	12	3	2	E9Q4Z2;Q5SWU9	M1(Oxidation)	0	0	0.04887	2.81434	2	1019.54	1.05995	27.0089	0
	High	RFQAQSLGTTYIYDIPEmFR	2	2	1	Q5SWU9	M18(Oxidation)	0	0	0.009692	2.72354	3	2452.2	-0.106863	47.1802	1
	High	IIEFVPTK	22	2	1	Q5SWU9		0	0	0.09244	2.71298	2	946.561	0.319567	36.7883	0
	High	TLELnQHSR	9	5	1	Q5SWU9	N5(Deamidated)	0	0	0.07283	2.70615	2	1098.55	0.0303186	25.1218	0
	High	TDGDIEDDRLAAMFR	5	3	1	Q5SWU9		0	0	0.01521	2.70145	3	1724.79	0.174852	42.5531	1
	High	GVInDILDWK	7	2	1	Q5SWU9	N4(Deamidated)	0	0	0.08249	2.65866	2	1173.62	-0.0336285	47.5595	0
	High	AVVmDLLR	26	2	1	Q5SWU9	M4(Oxidation)	0	0	0.1082	2.65777	2	932.523	0.0630534	36.6251	0
	High	HmFHVAWVDPEDPYKGYK	1	2	1	Q5SWU9	M2(Oxidation)	0	0	0.0657	2.62771	4	2235.03	-0.550052	37.8416	1
	High	WmLAGRPHPTQK	2	2	1	Q5SWU9	M2(Oxidation)	0	0	0.1058	2.61551	2	1437.74	0.223176	26.1686	0
	High	DLVEWLEK	20	2	1	Q5SWU9		0	0	0.1063	2.5548	2	1031.54	0.215138	48.0901	0
	High	TDGDIEDDRLAAmFR	25	3	1	Q5SWU9	M13(Oxidation)	0	0	0.03313	2.54382	2	1740.79	-0.0885635	36.495	1
	High	mQLDNPSK	14	2	1	Q5SWU9	M1(Oxidation)	0	0	0.09775	2.50461	2	948.445	-0.142513	20.8483	0
	High	QSPNSYVVIMNGScVEVDVHR	1	2	1	Q5SWU9	C14(Carbamidomethyl)	0	0	0.04923	2.48297	3	2390.13	2.70752	40.542	0
	High	IIEEAPAAIATPAVFEHmEQcAVK	15	2	1	Q5SWU9	M18(Oxidation); C21(Carbamidomethyl)	0	0	0.07395	2.46547	3	2641.3	0.00937068	41.8842	0
	High	QVNcEVDqR	2	3	1	Q5SWU9	C4(Carbamidomethyl); Q8(Deamidated)	0	0	0.0884	2.41444	2	1148.5	0.369682	22.0395	0
	High	NSISnFLHSLER	2	2	1	Q5SWU9	N5(Deamidated)	0	0	0.09369	2.4137	2	1417.71	0.0942501	50.3169	0
	High	NFDLTAIPcAnHK	1	3	1	Q5SWU9	C9(Carbamidomethyl); N11(Deamidated)	0	0	0.03714	2.3884	3	1501.71	0.0620001	38.3359	0
	High	AYVWDNNK	18	2	1	Q5SWU9		0	0	0.09739	2.36873	2	1009.47	0.605794	30.7741	0
	High	IIEEAPAAIATPAVFEHMEQcAVK	9	2	1	Q5SWU9	C21(Carbamidomethyl)	0	0	0.00467	2.14028	3	2625.31	0.327642	47.002	0
	High	LGTPELSPTER	28	2	1	Q5SWU9		0	0	0.03782	2.13957	2	1199.63	0.860138	30.9869	0
	High	QGPLHGmLInTPYVTK	1	2	1	Q5SWU9	M7(Oxidation); N10(Deamidated)	0	0.001	0.164	3.35789	3	1785.92	-1.2348	36.3555	0
	High	SPEYPDGR	16	2	1	Q5SWU9		0	0.001	0.1153	3.12733	2	920.411	0.0705887	22.6163	0
	High	YLYLTPQDYK	10	2	1	Q5SWU9		0	0.001	0.171	3.09569	2	1303.66	0.574593	39.2956	0
	High	SVHSSVPLLnSK	1	2	1	Q5SWU9	N10(Deamidated)	0	0.001	0.139	3.0839	2	1268.69	1.9879	30.9922	0
	High	RWFVEVEGTVK	2	2	1	Q5SWU9		0	0.001	0.1525	3.05006	3	1349.72	0.207415	38.6348	1
	High	ARDKFEEDR	3	3	1	Q5SWU9		0	0.001	0.1298	3.00439	2	1165.56	0.251229	19.7767	2
	High	YKITDIIGK	2	2	1	Q5SWU9		0	0.001	0.1426	2.9677	2	1050.62	-0.212328	36.9723	1
	High	RLLLEDLVK	17	2	1	Q5SWU9		0	0.001	0.1321	2.89219	2	1098.69	0.200959	42.9762	1
	High	mGGmVSFR	16	3	1	Q5SWU9	M1(Oxidation); M4(Oxidation)	0	0.001	0.1665	2.67944	2	916.402	-0.0703223	26.2058	0
	High	AVVMDLLR	8	2	1	Q5SWU9		0	0.001	0.1351	2.60842	2	916.529	0.0433339	42.5329	0
	High	IDTGWLDR	22	2	1	Q5SWU9		0	0.001	0.1487	2.58951	2	975.49	0.0802181	38.3012	0
	High	DmYDQVLK	19	2	1	Q5SWU9	M2(Oxidation)	0	0.001	0.1316	2.54633	2	1027.48	0.68532	30.9573	0
	High	WSYEMFR	4	3	1	Q5SWU9		0	0.001	0.1501	2.54102	2	1018.45	0.205017	42.1488	0
	High	HMEmYADR	4	2	1	Q5SWU9	M4(Oxidation)	0	0.001	0.1183	2.53695	2	1068.42	-0.135449	21.1544	0
	High	MQLDNPSK	6	2	1	Q5SWU9		0	0.001	0.1166	2.45298	2	932.45	-0.165422	25.5724	0
	High	WSYEmFR	11	3	1	Q5SWU9	M5(Oxidation)	0	0.001	0.1252	2.45189	2	1034.44	0.279297	38.4266	0
	High	HmEmYADR	10	2	1	Q5SWU9	M2(Oxidation); M4(Oxidation)	0	0.001	0.1508	2.44224	2	1084.42	0.165564	19.2183	0
	High	MGGmVSFR	2	3	1	Q5SWU9	M4(Oxidation)	0	0.001	0.1148	2.42523	2	900.407	-0.0927642	29.4389	0
	High	TTVEYLIK	12	2	1	Q5SWU9		0	0.001	0.156	2.40393	2	966.55	-0.447781	35.5903	0
	High	ILSTmDSPST	6	2	1	Q5SWU9	M5(Oxidation)	0	0.001	0.1167	2.29639	2	1067.49	0.0327962	27.6487	0
	High	MGGMVSFR	2	3	1	Q5SWU9		0	0.001	0.1089	2.25551	2	884.412	-0.18503	34.7682	0
	High	KKIDSQR	3	5	1	Q5SWU9		0	0.001	0.1439	2.21808	2	874.511	0.0861977	16.9564	2
	High	VSALnSVHcEHVEDEGESR	1	2	1	Q5SWU9	N5(Deamidated); C9(Carbamidomethyl)	0	0.001	0.1261	2.09944	3	2154.94	0.63371	27.2249	0
	High	SVIEENIK	20	2	1	Q5SWU9		0	0.001	0.1644	2.05756	2	931.509	-0.22153	28.7059	0
	High	VDWQEnDFSKR	1	3	1	Q5SWU9	N6(Deamidated)	0	0.001	0.1565	1.98511	3	1424.64	-0.477685	32.9566	1
	High	GNIPTLNR	5	2	1	Q5SWU9		0	0.001	0.1646	1.76203	2	884.495	0.251501	29.2158	0
	High	GFSGGmKDmYDQVLK	2	2	1	Q5SWU9	M6(Oxidation); M9(Oxidation)	0	0.001	0.1552	1.60651	3	1707.77	0.10802	31.2853	1
	High	RLTFLVAQK	7	3	1	Q5SWU9		0	0.002	0.1801	2.17936	2	1075.66	0.215574	34.9015	1
	High	LWESmSTQAFLPSPPLPSDILTYTELVLDDQGQLVHmNR	1	2	1	Q5SWU9	M5(Oxidation); M37(Oxidation)	0	0.002	0.1838	2.00255	4	4474.2	0.821078	51.2677	0
	High	VKDWVER	10	2	1	Q5SWU9		0	0.003	0.1964	2.71786	2	931.499	-0.415629	25.859	1
	High	ENDPSVMR	2	2	1	Q5SWU9		0	0.003	0.1905	2.71643	2	947.425	0.0603712	23.5903	0
	High	VLQAELK	5	2	1	Q5SWU9		0	0.003	0.1982	2.64778	2	800.488	0.135208	27.6476	0
	High	TFEDFVR	13	3	1	Q5SWU9		0	0.003	0.1917	2.63	2	913.442	0.270066	37.2862	0
	High	HSDLVTK	4	2	1	Q5SWU9		0	0.003	0.1955	2.62115	2	799.431	-0.276039	19.5897	0
	High	ENDPSVmR	1	2	1	Q5SWU9	M7(Oxidation)	0	0.003	0.2041	1.75215	2	963.42	0.0158229	20.0046	0
	High	EFTQQNK	4	3	1	Q5SWU9		0	0.003	0.2013	1.68864	2	894.432	-0.0392949	19.849	0
	High	DMYDQVLK	2	2	1	Q5SWU9		0	0.004	0.2065	1.98749	2	1011.48	0.134211	36.238	0
	High	mAALEVYVR	2	2	1	Q5SWU9	M1(Oxidation)	0	0.008	0.243	3.06174	2	1067.56	0.0198778	35.0275	0
	High	ANAEYIK	3	5	2	E9Q4Z2;Q5SWU9		0	0.008	0.2491	2.72869	2	808.42	0.14874	23.5493	0
	High	IPLNVEK	3	2	1	Q5SWU9		0	0.008	0.2455	2.22714	2	812.488	-0.0170316	28.972	0
	High	LPELLLK	2	3	1	Q5SWU9		0	0.009	0.2553	2.36921	2	825.544	-0.12377	41.6872	0
	High	DKFEEDR	1	3	1	Q5SWU9		0	0.009	0.2588	1.96915	2	938.422	0.242064	20.8338	1
Q91ZA3	Propionyl-CoA carboxylase alpha chain, mitochondrial OS=Mus musculus GN=Pcca PE=1 SV=2 - [PCCA_MOUSE]	2808.39	63.81	6	36	41	872	724	79.8711	7.25439
	A2	Sequence	# PSMs	# Proteins	# Protein Groups	Protein Group Accessions	Modifications	ΔCn	q-Value	PEP	XCorr	Charge	MH+ [Da]	ΔM [ppm]	RT [min]	# Missed Cleavages
	High	LHDEDHTVVASNNGPAFTVEVDGSK	33	2	1	Q91ZA3		0	0	4.794e-06	8.66699	3	2638.24	0.227543	34.4786	0
	High	LQVEHPVTEcITGLDLVQEmILVAK	17	1	1	Q91ZA3	C10(Carbamidomethyl); M20(Oxidation)	0	0	0.003758	6.4949	3	2851.49	-0.142577	49.157	0
	High	LNVTSTWNLASPLLSVNVDGTQR	4	2	1	Q91ZA3		0	0	0.0002022	6.25892	3	2485.31	0.429289	50.478	0
	High	LQVEHPVTEcITGLDLVQEMILVAK	2	1	1	Q91ZA3	C10(Carbamidomethyl)	0	0	0.0008191	6.19703	3	2835.5	0.0220918	50.872	0
	High	NQLLAIASSVFVASQLR	10	2	1	Q91ZA3		0	0	0.0003314	6.16088	2	1817.03	0.448475	51.0343	0
	High	RLAAEDVTFIGPDTHAIQAmGDK	5	2	1	Q91ZA3	M20(Oxidation)	0	0	5.119e-05	5.73205	3	2472.22	0.254943	37.2858	1
	High	VDSGIQPGSDISIYYDPmISK	21	1	1	Q91ZA3	M18(Oxidation)	0	0	0.0002706	5.54306	3	2301.1	0.220412	43.0993	0
	High	LAAEDVTFIGPDTHAIQAmGDK	15	2	1	Q91ZA3	M19(Oxidation)	0	0	0.000931	5.50409	2	2316.12	1.03556	39.2418	0
	High	mADEAVcVGPAPTSK	16	2	2	D3YWM4;Q91ZA3	M1(Oxidation); C7(Carbamidomethyl)	0	0	0.0004267	5.31664	2	1548.7	-0.035921	27.908	0
	High	FSSQEAASSFGDDR	36	2	1	Q91ZA3		0	0	0.0006942	5.23806	2	1503.63	-0.906418	31.5883	0
	High	YSSAGTVEFLVDSQK	34	1	1	Q91ZA3		0	0	0.0005303	5.13239	2	1630.8	0.146479	42.0028	0
	High	RLAAEDVTFIGPDTHAIQAMGDK	1	2	1	Q91ZA3		0	0	0.0004124	5.13114	3	2456.22	-0.297848	40.6024	1
	High	TVAIHSDVDASSVHVK	44	1	1	Q91ZA3		0	0	0.0007132	5.11973	2	1664.86	0.138109	28.0875	0
	High	HKQEDIPISGWAVEcR	18	1	1	Q91ZA3	C15(Carbamidomethyl)	0	0	0.002667	5.10839	2	1924.93	0.0758721	36.4774	1
	High	AQAVHPGYGFLSENKEFAK	31	3	2	D3YWM4;Q91ZA3		0	0	0.0005538	5.10272	3	2093.04	-0.559871	35.9509	1
	High	VVEEAPSIFLDPETR	39	1	1	Q91ZA3		0	0	0.0003693	5.03351	3	1701.87	0.0350722	44.2289	0
	High	EAGGNmSIQFLGTVYK	15	3	1	Q91ZA3	M6(Oxidation)	0	0	0.0009765	4.78869	2	1730.84	0.0521388	42.3946	0
	High	SYLNmDAImEAIKK	23	2	2	D3YWM4;Q91ZA3	M5(Oxidation); M9(Oxidation)	0	0	0.00159	4.63213	2	1658.81	0.160748	36.537	1
	High	EAGGNMSIQFLGTVYK	7	3	1	Q91ZA3		0	0	0.0009986	4.60177	2	1714.85	0.57538	45.9447	0
	High	MADEAVcVGPAPTSK	4	2	2	D3YWM4;Q91ZA3	C7(Carbamidomethyl)	0	0	0.001002	4.58498	2	1532.71	0.0707196	29.9227	0
	High	SYLNMDAIMEAIKK	7	2	2	D3YWM4;Q91ZA3		0	0	0.0008388	4.50893	2	1626.82	0.515629	49.0465	1
	High	AQAVHPGYGFLSENK	42	3	2	D3YWM4;Q91ZA3		0	0	0.000494	4.50395	2	1617.8	0.00510067	34.0962	0
	High	QEDIPISGWAVEcR	3	1	1	Q91ZA3	C13(Carbamidomethyl)	0	0	0.0007965	4.46626	2	1659.78	0.20456	42.361	0
	High	LAAEDVTFIGPDTHAIQAmGDKIESK	26	2	1	Q91ZA3	M19(Oxidation)	0	0	0.002569	4.4536	3	2773.37	0.064861	38.8987	1
	High	VDSGIQPGSDISIYYDPMISK	3	1	1	Q91ZA3		0	0	0.02203	4.41282	2	2285.11	4.57321	46.1552	0
	High	SYLNmDAImEAIK	11	2	2	D3YWM4;Q91ZA3	M5(Oxidation); M9(Oxidation)	0	0	0.003898	4.3874	2	1530.72	-0.224995	39.4182	0
	High	MEDALDNYVIR	8	1	1	Q91ZA3		0	0	0.01492	4.19271	2	1338.64	-0.0758337	40.4682	0
	High	mEDALDNYVIR	16	1	1	Q91ZA3	M1(Oxidation)	0	0	0.006277	4.17954	2	1354.63	-0.105908	38.5562	0
	High	LSQYQEPIHLPGVR	56	1	1	Q91ZA3		0	0	0.002253	4.1756	2	1636.88	-0.0492016	38.127	0
	High	LAAEDVTFIGPDTHAIQAMGDK	6	2	1	Q91ZA3		0	0	0.00124	3.84407	3	2300.12	-0.298158	42.6027	0
	High	SYLNMDAIMEAIK	1	2	2	D3YWM4;Q91ZA3		0	0	0.006706	3.72127	2	1498.73	0.151984	50.5393	0
	High	HIEIQVLGDK	26	2	1	Q91ZA3		0	0	0.03848	3.70508	2	1151.64	0.161632	34.4064	0
	High	AGDTVGEGDLLVELE	2	1	1	Q91ZA3		0	0	0.007199	3.68416	2	1516.74	0.508782	50.2468	0
	High	HGNALWLNER	14	2	1	Q91ZA3		0	0	0.01559	3.65048	2	1209.61	-0.124903	33.209	0
	High	AKVNTIPGFDGVVK	1	3	1	Q91ZA3		0	0	0.09648	3.6432	2	1444.82	0.199616	36.3026	1
	High	LHDEDHTVVASnNGPAFTVEVDGSK	44	2	1	Q91ZA3	N12(Deamidated)	0	0	0.01485	3.63246	4	2639.22	0.0808742	35.6557	0
	High	HGnALWLNER	2	2	1	Q91ZA3	N3(Deamidated)	0	0	0.03138	3.5883	2	1210.6	-0.836603	34.3382	0
	High	FLSDVYPDGFK	27	1	1	Q91ZA3		0	0	0.01745	3.45569	2	1287.63	0.210302	41.4897	0
	High	NFYFLEmNTR	14	1	1	Q91ZA3	M7(Oxidation)	0	0	0.03367	3.44006	2	1350.61	0.125471	42.771	0
	High	VnTIPGFDGVVK	4	3	1	Q91ZA3	N2(Deamidated)	0	0	0.03892	3.29902	2	1246.67	-0.451903	40.4276	0
	High	RLAAEDVTFIGPDTHAIQAmGDKIESK	6	2	1	Q91ZA3	M20(Oxidation)	0	0	0.006931	3.13105	4	2929.47	0.249535	37.6251	2
	High	IAWDDEETR	16	2	1	Q91ZA3		0	0	0.05451	3.07584	2	1134.51	-0.195905	31.7228	0
	High	QAmGEQAVALAK	13	1	1	Q91ZA3	M3(Oxidation)	0	0	0.01114	3.07292	2	1232.63	0.0928606	26.7796	0
	High	GVTHNIPLLR	20	1	1	Q91ZA3		0	0	0.1053	3.02662	2	1119.66	0.132582	34.147	0
	High	NFYFLEMNTR	5	1	1	Q91ZA3		0	0	0.02551	2.98045	2	1334.62	0.432802	46.9127	0
	High	VPVIRPDVAK	17	2	1	Q91ZA3		0	0	0.07296	2.91492	2	1093.67	-0.0861401	28.6035	0
	High	VNTIPGFDGVVK	29	3	1	Q91ZA3		0	0	0.03554	2.82808	2	1245.69	1.12144	40.1327	0
	High	LAAEDVTFIGPDTHAIQAMGDKIESK	5	2	1	Q91ZA3		0	0	0.001094	2.77624	4	2757.38	-0.145777	44.4416	1
	High	QAMGEQAVALAK	4	1	1	Q91ZA3		0	0	0.03899	2.72416	2	1216.64	0.529901	31.2264	0
	High	SFGLPSIGR	31	1	1	Q91ZA3		0	0	0.06943	2.18314	2	933.515	0.0161624	40.0817	0
	High	LVTYGSDR	14	1	1	Q91ZA3		0	0.001	0.1361	2.57947	2	910.463	-0.0264826	24.7642	0
	High	VYAEDPYK	10	1	1	Q91ZA3		0	0.001	0.1348	2.11534	2	984.467	0.14579	27.2349	0
	High	EIGYPVmIK	8	3	1	Q91ZA3	M7(Oxidation)	0	0.001	0.1539	1.57337	2	1065.57	0.154637	35.6369	0
	High	RmEDALDNYVIR	1	1	1	Q91ZA3	M2(Oxidation)	0	0.002	0.18	1.7385	2	1510.73	-0.0444671	35.3604	1
	High	GHTLTLSER	4	1	1	Q91ZA3		0	0.003	0.1916	2.39456	2	1013.54	-0.310128	25.1763	0
	High	IAWDDEETRDGFR	1	2	1	Q91ZA3		0	0.006	0.2296	1.31876	3	1609.72	-0.300238	34.9911	1
Q99MR8	Methylcrotonoyl-CoA carboxylase subunit alpha, mitochondrial OS=Mus musculus GN=Mccc1 PE=1 SV=2 - [MCCA_MOUSE]	2413.07	67.92	3	36	36	693	717	79.2934	7.82568
	A2	Sequence	# PSMs	# Proteins	# Protein Groups	Protein Group Accessions	Modifications	ΔCn	q-Value	PEP	XCorr	Charge	MH+ [Da]	ΔM [ppm]	RT [min]	# Missed Cleavages
	High	SSAAQAIHPGYGFLSENmEFAELcK	14	2	1	Q99MR8	M18(Oxidation); C24(Carbamidomethyl)	0	0	8.743e-05	7.82483	3	2773.26	-0.136218	44.6898	0
	High	SSAAQAIHPGYGFLSENMEFAELcK	4	2	1	Q99MR8	C24(Carbamidomethyl)	0	0	5.345e-05	7.12254	3	2757.27	0.165977	47.0858	0
	High	IPLSQEEIPLQGHAFEAR	25	2	1	Q99MR8		0	0	5.238e-05	6.45629	2	2035.06	0.253356	39.785	0
	High	LQVEHPVTEmITGTDLVEWQLR	23	2	1	Q99MR8	M10(Oxidation)	0	0	0.000442	6.02309	3	2610.32	0.140705	46.0582	0
	High	LHTQDQFSPFSFSSGR	29	1	1	Q99MR8		0	0	0.0009298	5.56452	2	1840.86	0.212202	40.8798	0
	High	IYAEDPDNNFmPGAGPLVHLSTPSADmSTR	13	2	1	Q99MR8	M11(Oxidation); M27(Oxidation)	0	0	0.001706	5.35432	3	3235.47	0.731365	41.5841	0
	High	HAPLVEFEEEESDK	36	1	1	Q99MR8		0	0	0.01813	5.26664	3	1658.75	0.176997	34.7399	0
	High	IYAEDPDNNFmPGAGPLVHLSTPSADMSTR	3	2	1	Q99MR8	M11(Oxidation)	0	0	0.0009349	5.25764	3	3219.47	0.482616	42.9261	0
	High	LQVEHPVTEMITGTDLVEWQLR	2	2	1	Q99MR8		0	0	0.003356	5.00297	3	2594.33	-0.242205	50.077	0
	High	VLGDLSSEDGcTYLK	18	1	1	Q99MR8	C11(Carbamidomethyl)	0	0	0.0008586	4.77935	2	1656.78	0.599545	38.5193	0
	High	NSMHVDmADEAYSIGPAPSQQSYLAmEK	1	2	1	Q99MR8	M7(Oxidation); M26(Oxidation)	0	0	0.01137	4.72465	3	3102.35	0.446656	37.9357	0
	High	IYAEDPDNNFMPGAGPLVHLSTPSADMSTR	1	2	1	Q99MR8		0	0	0.0009635	4.61442	3	3203.48	0.3457	45.6257	0
	High	YLSPVSAEGAQGGTIAPmTGTIEK	17	1	1	Q99MR8	M18(Oxidation)	0	0	0.01114	4.5057	3	2394.19	-0.00464961	36.4794	0
	High	IIEEAPAPGINPEVR	32	2	1	Q99MR8		0	0	0.0004232	4.49113	3	1604.86	0.197447	35.2036	0
	High	ESVcQAALGLILK	4	1	1	Q99MR8	C4(Carbamidomethyl)	0	0	0.00364	4.48541	2	1401.78	-0.0429185	50.4399	0
	High	MGVQSVAVYSEADR	11	2	1	Q99MR8		0	0	0.002972	4.45593	2	1511.72	0.0322028	35.1327	0
	High	mGVQSVAVYSEADR	18	2	1	Q99MR8	M1(Oxidation)	0	0	0.005425	4.45489	2	1527.71	1.12306	32.1284	0
	High	YVGAGTVEFImDSR	8	2	1	Q99MR8	M11(Oxidation)	0	0	0.002376	4.45102	2	1560.74	0.175279	40.2723	0
	High	SDIVIAVTYNR	34	1	1	Q99MR8		0	0	0.003192	4.33767	2	1250.67	-0.174023	37.9608	0
	High	YLSPVSAEGAQGGTIAPMTGTIEK	3	1	1	Q99MR8		0	0	0.05428	4.32412	3	2378.19	-0.346344	40.3852	0
	High	HVEVQVFGDHHGNAVYLFER	7	2	1	Q99MR8		0	0	0.0006846	4.25948	4	2353.15	0.431267	39.8669	0
	High	KmGVQSVAVYSEADR	14	2	1	Q99MR8	M2(Oxidation)	0	0	0.0008629	4.24848	2	1655.81	-0.142957	28.5875	1
	High	YcLHQYNIVGLR	22	1	1	Q99MR8	C2(Carbamidomethyl)	0	0	0.01866	4.1908	3	1535.78	0.123401	37.6967	0
	High	QEGIIFIGPPSSAIR	23	2	1	Q99MR8		0	0	0.0008023	4.05985	2	1584.87	-0.194459	45.0681	0
	High	SImAAAGVPVVEGYHGK	27	2	1	Q99MR8	M3(Oxidation)	0	0	0.003513	4.05022	2	1701.86	0.00372404	33.3731	0
	High	HNFYFmEmNTR	29	2	1	Q99MR8	M6(Oxidation); M8(Oxidation)	0	0	0.008447	3.97475	3	1521.63	0.12187	30.2126	0
	High	YVGAGTVEFIMDSR	8	2	1	Q99MR8		0	0	0.01348	3.94949	2	1544.74	0.362299	46.2833	0
	High	KVFFSEGAQANR	10	1	1	Q99MR8		0	0	0.01008	3.93136	3	1353.69	-0.223686	28.7287	1
	High	LSGHPEFEAGNVHTDFIPQHHK	8	1	1	Q99MR8		0	0	0.0002694	3.78581	4	2497.2	0.00203027	32.4096	0
	High	VFFSEGAQANR	31	1	1	Q99MR8		0	0	0.01486	3.78405	2	1225.6	-0.261568	32.718	0
	High	KSFNDDAmLIEK	6	3	1	Q99MR8	M8(Oxidation)	0	0	0.00648	3.69676	2	1426.69	0.3028	30.7638	1
	High	DGSYDmQIDNK	19	1	1	Q99MR8	M6(Oxidation)	0	0	0.02894	3.68861	2	1301.53	-0.32488	24.7697	0
	High	DGSYDMQIDNK	3	1	1	Q99MR8		0	0	0.03687	3.45211	2	1285.54	-0.0114177	29.9309	0
	High	RLNISYTR	13	1	1	Q99MR8		0	0	0.09957	3.38701	2	1022.57	-0.0362043	27.7396	1
	High	SFNDDAmLIEK	15	3	1	Q99MR8	M7(Oxidation)	0	0	0.03004	3.3746	2	1298.59	-0.137882	34.9681	0
	High	SNVDFLLR	22	1	1	Q99MR8		0	0	0.0986	3.31223	2	963.526	0.268089	40.8426	0
	High	EFQEQLESAR	35	2	1	Q99MR8		0	0	0.045	3.24112	2	1236.59	0.441432	30.5193	0
	High	KLGEAAVR	4	2	1	Q99MR8		0	0	0.04775	3.08166	2	843.505	0.163693	21.0401	1
	High	SFNDDAMLIEK	3	3	1	Q99MR8		0	0	0.04169	3.01092	2	1282.6	0.0834563	38.3684	0
	High	HNFYFMEMNTR	1	2	1	Q99MR8		0	0	0.02433	2.921	2	1489.64	0.497139	39.8715	0
	High	VFFSEGAqANR	3	1	1	Q99MR8	Q8(Deamidated)	0	0	0.04311	2.82122	2	1226.58	-0.366758	33.4887	0
	High	IGYPVMIK	5	2	1	Q99MR8		0	0	0.09376	2.7872	2	920.527	-0.441228	37.5052	0
	High	DLLPSHSTIAK	16	1	1	Q99MR8		0	0	0.07509	2.77315	2	1181.65	0.208403	30.2163	0
	High	LVVWASDR	24	1	1	Q99MR8		0	0	0.07783	2.62555	2	945.515	-0.1777	35.3127	0
	High	IGYPVmIK	14	2	1	Q99MR8	M6(Oxidation)	0	0	0.08867	2.54703	2	936.522	-0.152628	34.5586	0
	High	YGTTPGGSITK	9	2	1	Q99MR8		0	0	0.1045	2.41111	2	1081.55	-0.0328576	25.1783	0
	High	QGDEVSVHYDPmIAK	7	1	1	Q99MR8	M12(Oxidation)	0	0	0.08308	2.40385	3	1704.79	0.568596	31.5078	0
	High	SIMAAAGVPVVEGYHGK	5	2	1	Q99MR8		0	0	0.08069	2.39097	3	1685.87	-0.812024	37.0533	0
	High	DQSDQcLR	11	2	1	Q99MR8	C6(Carbamidomethyl)	0	0.001	0.1465	2.65267	2	1021.44	0.337811	21.1105	0
	High	QGDEVSVHYDPMIAK	2	1	1	Q99MR8		0	0.002	0.1798	2.11424	3	1688.79	-0.0155779	34.2175	0
	High	KSFNDDAMLIEK	1	3	1	Q99MR8		0	0.006	0.2264	2.00157	3	1410.69	-0.344183	33.9512	1
G5E8R3	Pyruvate carboxylase OS=Mus musculus GN=Pcx PE=1 SV=1 - [G5E8R3_MOUSE]	1771.82	62.65	5	54	54	574	1178	129.618	6.7124
	A2	Sequence	# PSMs	# Proteins	# Protein Groups	Protein Group Accessions	Modifications	ΔCn	q-Value	PEP	XCorr	Charge	MH+ [Da]	ΔM [ppm]	RT [min]	# Missed Cleavages
	High	HIEVQILGDQYGNILHLYER	11	3	1	G5E8R3		0	0	3.27892e-07	7.67249	3	2410.25	-0.203971	47.8479	0
	High	LQVEHTVTEEITDVDLVHAQIHVSEGR	5	3	1	G5E8R3		0	0	5.041e-07	6.71872	4	3054.55	0.167626	42.8613	0
	High	IVGDLAQFmVQNGLSR	9	3	1	G5E8R3	M9(Oxidation)	0	0	0.0005018	5.63932	3	1763.91	-0.099521	42.8186	0
	High	HGEEVTPEDVLSAAmYPDVFAQFK	3	3	1	G5E8R3	M15(Oxidation)	0	0	0.001944	5.62217	2	2696.26	1.15639	50.3243	0
	High	LDNASAFQGAVISPHYDSLLVK	15	3	1	G5E8R3		0	0	0.0002857	5.59254	2	2345.21	0.0995586	44.3456	0
	High	AYSEALAAFGNGALFVEK	20	3	1	G5E8R3		0	0	0.0002775	5.34811	3	1857.94	0.380347	49.7025	0
	High	IVGDLAQFMVQNGLSR	4	3	1	G5E8R3		0	0	0.0001763	5.27669	2	1747.92	0.280451	49.739	0
	High	DFTATFGPLDSLNTR	21	3	1	G5E8R3		0	0	0.0004105	5.26762	2	1654.81	0.501386	48.2693	0
	High	VVHSYEELEENYTR	5	3	1	G5E8R3		0	0	0.003929	5.20164	2	1767.82	0.452629	33.8895	0
	High	GANAVGYTNYPDNVVFK	9	3	1	G5E8R3		0	0	0.0007835	5.18926	2	1828.89	0.345161	39.808	0
	High	AYVEANQmLGDLIK	8	3	1	G5E8R3	M8(Oxidation)	0	0	0.001016	5.17611	2	1580.8	-0.353529	40.5144	0
	High	AEAEAQAEELSFPR	20	3	1	G5E8R3		0	0	0.002534	5.12293	2	1547.73	-0.0136478	36.941	0
	High	YSLEYYmGLAEELVR	3	3	1	G5E8R3	M7(Oxidation)	0	0	0.0004716	5.07725	3	1851.88	0.0381795	50.4884	0
	High	GLAPVQAYLHIPDIIK	16	3	1	G5E8R3		0	0	0.00162	4.97161	2	1748.01	0.532553	49.8679	0
	High	AYSEALAAFGnGALFVEK	15	3	1	G5E8R3	N11(Deamidated)	0	0	0.0004297	4.82856	2	1858.92	0.219332	49.4214	0
	High	GAnAVGYTNYPDNVVFK	4	3	1	G5E8R3	N3(Deamidated)	0	0	0.001287	4.82337	2	1829.87	0.00748533	40.4371	0
	High	TVAVYSEQDTGQmHR	21	3	1	G5E8R3	M13(Oxidation)	0	0	0.002889	4.8135	2	1737.79	0.306362	24.8852	0
	High	IVGDLAQFmVQnGLSR	10	3	1	G5E8R3	M9(Oxidation); N12(Deamidated)	0	0	0.001804	4.7725	2	1764.9	0.249896	43.1228	0
	High	IVGDLAQFMVQnGLSR	9	3	1	G5E8R3	N12(Deamidated)	0	0	0.0002839	4.74521	2	1748.9	-0.0728215	48.4747	0
	High	QVGYENAGTVEFLVDK	11	3	1	G5E8R3		0	0	0.001154	4.61313	2	1768.88	0.350952	42.8666	0
	High	AYVEANQMLGDLIK	3	3	1	G5E8R3		0	0	0.002969	4.61175	2	1564.8	-0.174312	47.4846	0
	High	VFDYSEYWEGAR	7	3	1	G5E8R3		0	0	0.002972	4.58157	2	1521.66	0.204526	43.7745	0
	High	SVVEFLQGYIGIPHGGFPEPFR	6	3	1	G5E8R3		0	0	0.0004903	4.57936	2	2446.26	0.46524	50.6419	0
	High	ADFAQAcQDAGVR	13	3	1	G5E8R3	C7(Carbamidomethyl)	0	0	0.004834	4.5646	2	1408.63	-0.329808	30.4771	0
	High	LDnASAFQGAVISPHYDSLLVK	5	3	1	G5E8R3	N3(Deamidated)	0	0	0.0002331	4.45361	3	2346.2	0.0126688	46.0551	0
	High	VIAHGKDHPTAATK	4	3	1	G5E8R3		0	0	0.003671	4.2603	2	1445.79	0.0394532	18.2355	1
	High	IEGRPGASLPPLNLK	20	3	1	G5E8R3		0	0	0.01857	4.23124	2	1561.91	0.0219145	36.9219	0
	High	VVEIAPATHLDPQLR	13	3	1	G5E8R3		0	0	0.0029	4.20785	2	1658.92	0.0130508	37.0925	0
	High	IAEEFEVELER	15	3	1	G5E8R3		0	0	0.01213	3.88721	2	1363.67	0.221977	40.8216	0
	High	NHQGLLLmDTTFR	3	3	1	G5E8R3	M8(Oxidation)	0	0	0.01009	3.84843	2	1561.78	-0.0678501	37.3341	0
	High	GLYAAFDcTATmK	2	3	1	G5E8R3	C8(Carbamidomethyl); M12(Oxidation)	0	0	0.02869	3.78399	2	1464.65	-0.168346	37.2362	0
	High	SGNSDVYENEIPGGQYTNLHFQAHSmGLGSK	8	3	1	G5E8R3	M26(Oxidation)	0	0	0.001552	3.67238	3	3353.51	0.0108156	38.3213	0
	High	ENGVDAVHPGYGFLSER	20	3	1	G5E8R3		0	0	0.00169	3.66115	2	1846.87	0.0349461	38.4806	0
	High	ADEAYLIGR	15	3	1	G5E8R3		0	0	0.02457	3.56883	2	1007.52	-0.00863634	33.7791	0
	High	NHQGLLLMDTTFR	6	3	1	G5E8R3		0	0	0.04631	3.52479	3	1545.78	-0.168565	41.9239	0
	High	TVAVYSEQDTGQMHR	2	3	1	G5E8R3		0	0	0.01566	3.43459	2	1721.79	-0.233604	27.4954	0
	High	InGcAIQcR	6	3	1	G5E8R3	N2(Deamidated); C4(Carbamidomethyl); C8(Carbamidomethyl)	0	0	0.03558	3.42765	2	1092.49	-0.265632	25.2946	0
	High	GTPLDTEVPLER	16	3	1	G5E8R3		0	0	0.03072	3.39296	2	1326.69	-0.315451	36.7521	0
	High	DAHQSLLATR	13	3	1	G5E8R3		0	0	0.03535	3.20374	2	1111.59	0.00496363	27.4686	0
	High	QVFFELNGQLR	13	3	1	G5E8R3		0	0	0.01808	3.18078	2	1350.72	0.329635	44.5027	0
	High	KAYVEANQmLGDLIK	2	3	1	G5E8R3	M9(Oxidation)	0	0	0.04155	3.16195	3	1708.89	-0.370202	37.0577	1
	High	QVFFELnGQLR	2	3	1	G5E8R3	N7(Deamidated)	0	0	0.02932	3.13591	2	1351.7	0.143443	45.5313	0
	High	VAKEnGVDAVHPGYGFLSER	3	3	1	G5E8R3	N5(Deamidated)	0	0	0.02791	3.1012	3	2146.06	0.442625	36.3912	1
	High	EnGVDAVHPGYGFLSER	6	3	1	G5E8R3	N2(Deamidated)	0	0	0.009835	3.09337	3	1847.86	0.25496	39.23	0
	High	qVGYEnAGTVEFLVDK	1	3	1	G5E8R3	Q1(Deamidated); N6(Deamidated)	0	0	0.03375	3.08237	2	1770.84	-3.44893	43.2729	0
	High	HYFIEVNSR	15	3	1	G5E8R3		0	0	0.03718	2.97971	2	1164.58	-0.230124	31.7922	0
	High	ELIPNIPFQmLLR	3	3	1	G5E8R3	M10(Oxidation)	0	0	0.01621	2.95475	3	1599.89	-0.801714	50.644	0
	High	SSSAPVASPNVR	19	3	1	G5E8R3		0	0	0.04501	2.94676	2	1171.61	-0.222309	24.7401	0
	High	QKADEAYLIGR	7	3	1	G5E8R3		0	0	0.0961	2.92639	2	1263.67	0.294351	30.417	1
	High	IAPYVAHNFNK	7	3	1	G5E8R3		0	0	0.044	2.85499	2	1273.67	0.134738	29.0517	0
	High	ALAVSDLNR	29	3	1	G5E8R3		0	0	0.04647	2.79186	2	958.532	-0.135166	30.8977	0
	High	GQIGAPmPGK	12	3	1	G5E8R3	M7(Oxidation)	0	0	0.04471	2.63979	2	971.498	-0.0359566	23.5068	0
	High	KIAPYVAHNFNK	1	3	1	G5E8R3		0	0	0.03813	2.63848	3	1401.76	0.461668	26.987	1
	High	FIGPSPEVVR	26	3	1	G5E8R3		0	0	0.04289	2.58225	2	1100.61	-0.0185533	34.5437	0
	High	FLYEcPWR	1	3	1	G5E8R3	C5(Carbamidomethyl)	0	0	0.07822	2.56062	2	1170.54	0.705531	41.6315	0
	High	ELIPNIPFQMLLR	1	3	1	G5E8R3		0	0	0.01416	2.31602	2	1583.9	0.304141	50.9761	0
	High	AIAIAAGVPVVPGTDSPISSLHEAHEFSNTYGFPIIFK	1	2	1	G5E8R3		0	0	0.02065	1.83842	4	3953.05	0.355716	50.2519	0
	High	LLHYLGHVMVNGPTTPIPVNVSPSPVDPAVPVVPIGPPPAGFR	1	3	1	G5E8R3		0	0.001	0.12	3.4331	4	4405.39	0.0544591	49.9367	0
	High	SGEGMGIR	2	3	1	G5E8R3		0	0.001	0.1256	2.44637	2	806.382	-0.777211	24.3301	0
	High	AGTHILcIK	4	3	1	G5E8R3	C7(Carbamidomethyl)	0	0.001	0.1377	2.37032	2	1012.56	0.224633	29.5549	0
	High	LFSmENWGGATFDVAmR	1	3	1	G5E8R3	M4(Oxidation); M16(Oxidation)	0	0.001	0.1505	2.35148	3	1963.87	0.476728	44.8153	0
	High	SGEGmGIR	7	3	1	G5E8R3	M5(Oxidation)	0	0.001	0.1694	2.33211	2	822.377	-0.145147	19.8142	0
	High	DTQAmKEmHFHPK	1	3	1	G5E8R3	M5(Oxidation); M8(Oxidation)	0	0.001	0.1592	2.16038	3	1631.73	-0.291497	19.7799	1
	High	EGPEGFAR	5	3	1	G5E8R3		0	0.001	0.1278	1.70911	2	862.406	0.107654	26.4026	0
	High	LEYKPIKK	1	3	1	G5E8R3		0	0.003	0.1945	2.43001	2	1018.63	-0.196544	21.9992	1
	High	HYFIEVnSR	1	3	1	G5E8R3	N7(Deamidated)	0	0.003	0.1954	1.85131	2	1165.56	1.12538	33.7661	0
	High	RLQELR	4	5	1	G5E8R3		0	0.005	0.2203	2.31379	2	814.489	-0.192665	22.3702	1
	High	ENGmDVFR	1	3	1	G5E8R3	M4(Oxidation)	0	0.006	0.2313	1.98307	2	983.426	0.42546	27.7098	0
	High	RLEYKPIKK	1	3	1	G5E8R3		0	0.009	0.2539	2.27294	2	1174.73	-0.261355	21.272	2
E9Q4Z2	Protein Acacb OS=Mus musculus GN=Acacb PE=1 SV=1 - [E9Q4Z2_MOUSE]	1485.37	18.1	2	23	37	460	2448	275.574	6.31592
	A2	Sequence	# PSMs	# Proteins	# Protein Groups	Protein Group Accessions	Modifications	ΔCn	q-Value	PEP	XCorr	Charge	MH+ [Da]	ΔM [ppm]	RT [min]	# Missed Cleavages
	High	RIPVQAVWAGWGHASENPK	36	4	2	E9Q4Z2;Q5SWU9		0	0	4.295e-05	6.97803	3	2103.09	-0.241339	40.0082	1
	High	EVFFmNTQSIVQLVQR	22	3	2	E9Q4Z2;Q5SWU9	M5(Oxidation)	0	0	0.000473	6.28519	2	1955.01	0.283792	49.5174	0
	High	EVFFMNTQSIVQLVQR	3	3	2	E9Q4Z2;Q5SWU9		0	0	0.000526	5.99738	2	1939.01	-0.00700567	50.5736	0
	High	IIQQAGQVWFPDSAYK	10	1	1	E9Q4Z2		0	0	0.0007529	5.383	2	1850.94	0.406407	43.1316	0
	High	IPVQAVWAGWGHASENPK	30	4	2	E9Q4Z2;Q5SWU9		0	0	0.0006319	5.1596	3	1946.99	0.0449617	42.3471	0
	High	ITSENPDEGFKPSSGTVQELNFR	30	3	2	E9Q4Z2;Q5SWU9		0	0	0.0001534	5.13939	3	2552.23	0.391754	38.2087	0
	High	EASFEYLQNEGER	22	3	2	E9Q4Z2;Q5SWU9		0	0	0.002663	4.63333	2	1571.7	-0.458421	35.7863	0
	High	ITSENPDEGFKPSSGTVQELnFR	4	3	2	E9Q4Z2;Q5SWU9	N21(Deamidated)	0	0	0.0009778	4.47332	3	2553.21	-0.471811	38.9043	0
	High	QVLIASHLPSYELR	31	3	2	E9Q4Z2;Q5SWU9		0	0	0.001513	4.34407	2	1625.9	0.0918541	39.5375	0
	High	LLYGESPWGVTPIPFETPLSPPIAR	1	1	1	E9Q4Z2		0	0	0.03941	4.2351	3	2737.46	-0.0797383	50.9319	0
	High	FQAQSLGTTYVYDFPEmFR	1	1	1	E9Q4Z2	M17(Oxidation)	0	0	0.001022	4.21398	3	2316.06	0.165387	49.1517	0
	High	VLIANNGIAAVK	23	5	2	E9Q4Z2;Q5SWU9		0	0	0.005271	4.13289	2	1182.72	0.271826	34.8626	0
	High	TEGIPQIYLAANSGAR	2	1	1	E9Q4Z2		0	0	0.002116	4.07861	2	1660.87	0.234188	41.2546	0
	High	DFTVASPAEFVTR	42	5	2	E9Q4Z2;Q5SWU9		0	0	0.008106	3.96093	2	1439.72	0.17585	44.6274	0
	High	VLIANnGIAAVK	55	5	2	E9Q4Z2;Q5SWU9	N6(Deamidated)	0	0	0.009244	3.93191	2	1183.7	0.162382	36.3718	0
	High	FVVmVTPEDLK	29	5	2	E9Q4Z2;Q5SWU9	M4(Oxidation)	0	0	0.008655	3.74858	2	1293.68	0.735254	40.5857	0
	High	FGAYIVDGLR	22	3	2	E9Q4Z2;Q5SWU9		0	0	0.03006	3.51459	2	1110.59	0.232957	41.7628	0
	High	EEAISNMVVALK	4	3	2	E9Q4Z2;Q5SWU9		0	0	0.03631	3.4571	2	1303.69	-0.106481	42.1911	0
	High	DVDEGLQAAEK	2	1	1	E9Q4Z2		0	0	0.03048	3.45596	2	1174.56	-0.354314	28.509	0
	High	ITFLVAQER	3	1	1	E9Q4Z2		0	0	0.04237	3.36127	2	1076.61	-0.00967853	38.6794	0
	High	ALGIGAYLVR	22	3	2	Q5SWU9;E9Q4Z2		0	0	0.01719	3.30162	2	1032.62	0.189379	43.0529	0
	High	GGVLEPEGTVEIK	5	1	1	E9Q4Z2		0	0	0.03567	3.2016	2	1327.71	0.769806	35.9905	0
	High	DANLGVENLR	3	1	1	E9Q4Z2		0	0	0.04709	3.08113	2	1100.57	0.0966562	33.8955	0
	High	FVVMVTPEDLK	14	5	2	E9Q4Z2;Q5SWU9		0	0	0.04925	3.06776	2	1277.68	0.204052	43.4393	0
	High	LGGIPVGVIAVETR	4	1	1	E9Q4Z2		0	0	0.0196	3.00475	2	1380.82	0.235629	43.9325	0
	High	QIFQVAWVDPEDPHK	1	1	1	E9Q4Z2		0	0	0.007743	2.84129	3	1808.9	0.208162	43.8507	0
	High	mHLYLGAAK	12	3	2	E9Q4Z2;Q5SWU9	M1(Oxidation)	0	0	0.04887	2.81434	2	1019.54	1.05995	27.0089	0
	High	SPVPITTPSDPIDR	3	1	1	E9Q4Z2		0	0	0.03065	2.75879	2	1494.78	-0.222565	35.7497	0
	High	VKEGLEVTDHR	1	1	1	E9Q4Z2		0	0	0.04811	2.71823	3	1282.67	-0.165638	23.0673	1
	High	QTTSDSAIPIR	3	1	1	E9Q4Z2		0	0	0.02883	2.70084	2	1188.62	0.251284	29.3072	0
	High	YVIVDVIGK	3	1	1	E9Q4Z2		0	0	0.06363	2.40298	2	1005.6	-0.913724	40.6839	0
	High	HIEDEGESR	1	1	1	E9Q4Z2		0	0	0.06177	1.86429	2	1071.47	-0.275387	18.8868	0
	High	LLLEAQVK	2	1	1	E9Q4Z2		0	0.001	0.1363	2.58763	2	913.571	-0.37611	34.526	0
	High	mGAmVAFR	2	1	1	E9Q4Z2	M1(Oxidation); M4(Oxidation)	0	0.001	0.1385	2.37752	2	914.423	0.276333	27.3784	0
	High	AVVLDLLR	2	1	1	E9Q4Z2		0	0.001	0.124	2.23329	2	898.572	-0.556993	45.0385	0
	High	IGFPLmIK	2	1	1	E9Q4Z2	M6(Oxidation)	0	0.001	0.1198	2.15736	2	934.543	0.110379	43.4419	0
	High	RFEEFTR	1	1	1	E9Q4Z2		0	0.002	0.1751	2.7624	2	984.49	0.302256	28.0507	1
	High	ARDEFAEDR	1	1	1	E9Q4Z2		0	0.003	0.1974	2.31996	2	1108.5	-1.17764	22.6291	1
	High	ENDPTVLR	2	1	1	E9Q4Z2		0	0.003	0.1872	1.88579	2	943.485	0.302537	26.3622	0
	High	IQVAQLLSTTESPASS	1	1	1	E9Q4Z2		0	0.006	0.2257	2.09401	2	1631.85	0.648187	45.4304	0
	High	ANAEYIK	3	5	2	E9Q4Z2;Q5SWU9		0	0.008	0.2491	2.72869	2	808.42	0.14874	23.5493	0
P02535-3	Isoform 3 of Keratin, type I cytoskeletal 10 OS=Mus musculus GN=Krt10 - [K1C10_MOUSE]	994.851	19.05	11	7	9	392	462	49.4709	5.021
	A2	Sequence	# PSMs	# Proteins	# Protein Groups	Protein Group Accessions	Modifications	ΔCn	q-Value	PEP	XCorr	Charge	MH+ [Da]	ΔM [ppm]	RT [min]	# Missed Cleavages
	High	GSLGGGYSSGGFSGGSFSR	2	4	1	P02535-3		0	0	0.0002404	5.21255	2	1723.77	-0.208885	36.3028	0
	High	ALEESNYELEGK	64	4	1	P02535-3		0	0	0.005032	4.27155	2	1381.65	0.279282	31.0116	0
	High	QSLEASLAETEGR	38	4	1	P02535-3		0	0	0.003155	4.26909	2	1390.68	-0.157936	35.771	0
	High	LENEIQTYR	30	4	1	P02535-3		0	0	0.02261	4.15257	2	1165.59	0.378674	29.5301	0
	High	ALEESnYELEGK	1	4	1	P02535-3	N6(Deamidated)	0	0	0.005143	3.89503	2	1382.63	-0.344151	31.4389	0
	High	VTmQnLNDR	48	10	4	P02535-3;Q61414;Q61781;Q9Z2K1	M3(Oxidation); N5(Deamidated)	0	0	0.06998	3.41975	2	1107.51	-0.566458	22.439	0
	High	VTmQNLNDR	43	10	4	P02535-3;Q61414;Q61781;Q9Z2K1	M3(Oxidation)	0	0	0.02209	3.38281	2	1106.53	-0.119171	21.511	0
	High	QSVEADINGLR	40	6	1	P02535-3		0	0	0.008832	3.23593	2	1201.62	0.332893	35.655	0
	High	QSVEADInGLR	26	6	1	P02535-3	N8(Deamidated)	0	0	0.0084	3.11279	2	1202.6	0.123614	31.7375	0
	High	VTMQNLNDR	30	10	4	P02535-3;Q61414;Q61781;Q9Z2K1		0	0	0.05832	2.95087	2	1090.53	0.0294885	18.7995	0
	High	QSVEADInGLRR	16	6	1	P02535-3	N8(Deamidated)	0	0	0.1046	1.89565	2	1358.7	0.16556	28.7717	1
	High	QSVEADINGLRR	29	6	1	P02535-3		0	0	0.07111	1.72911	2	1357.72	0.0810829	32.9242	1
	High	LAADDFR	21	23	9	A6BLY7;P02535-3;P19001;Q61414;Q61781;Q61897;Q6IFX2;Q9QWL7;Q9Z2K1		0	0.001	0.1676	2.67847	2	807.4	0.0662209	29.6263	0
	High	VTmQnLnDR	2	10	4	P02535-3;Q61414;Q61781;Q9Z2K1	M3(Oxidation); N5(Deamidated); N7(Deamidated)	0	0.001	0.1711	2.55908	2	1108.5	9.55873	22.3984	0
	High	IKEWYEK	2	4	1	P02535-3		0	0.006	0.2332	2.59186	2	995.52	0.0709722	28.6542	1
Q922U2	Keratin, type II cytoskeletal 5 OS=Mus musculus GN=Krt5 PE=1 SV=1 - [K2C5_MOUSE]	988.007	23.79	3	9	19	342	580	61.7286	7.75244
	A2	Sequence	# PSMs	# Proteins	# Protein Groups	Protein Group Accessions	Modifications	ΔCn	q-Value	PEP	XCorr	Charge	MH+ [Da]	ΔM [ppm]	RT [min]	# Missed Cleavages
	High	SLDLDSIIAEVK	26	5	3	P50446;Q8BGZ7;Q922U2		0	0	0.005148	4.48458	2	1302.72	0.61309	50.2942	0
	High	VDALmDEINFmK	6	1	1	Q922U2	M5(Oxidation); M11(Oxidation)	0	0	0.004792	4.25753	2	1457.67	0.528141	39.199	0
	High	YEELQQTAGR	18	1	1	Q922U2		0	0	0.01016	4.13612	2	1194.57	-0.18975	25.7375	0
	High	LALDVEIATYR	37	7	4	P50446;Q3UV17;Q8BGZ7;Q922U2		0	0	0.014	4.13352	2	1263.69	0.00176961	43.5721	0
	High	LRSEIDNVKK	15	1	1	Q922U2		0	0	0.0323	4.11706	3	1201.69	0.130522	21.7995	2
	High	TEAESWYQTK	32	1	1	Q922U2		0	0	0.04321	3.79851	2	1242.56	0.414693	30.711	0
	High	nKYEDEINKR	11	4	3	Q6IFZ6;Q8VED5;Q922U2	N1(Deamidated)	0	0	0.06117	3.50124	3	1309.64	1.32212	24.4757	2
	High	YEELqQTAGR	2	1	1	Q922U2	Q5(Deamidated)	0	0	0.03659	3.27879	2	1195.55	-4.48398	25.5601	0
	High	TTAENEFVmLK	19	1	1	Q922U2	M9(Oxidation)	0	0	0.02296	3.18311	2	1298.63	-0.0462252	36.1738	0
	High	KLLEGEEcR	10	11	6	E9Q1Z0;P50446;Q3UV17;Q8BGZ7;Q922U2;Q3TTY5	C8(Carbamidomethyl)	0	0	0.03131	3.17027	2	1133.56	0.0564746	23.7066	1
	High	NKYEDEINKR	61	4	3	Q6IFZ6;Q8VED5;Q922U2		0	0	0.05107	3.14891	3	1308.65	-0.000603853	23.4195	2
	High	DVDAAYmNK	18	4	4	E9Q1Z0;P50446;Q6IME9;Q922U2	M7(Oxidation)	0	0	0.09037	2.86214	2	1042.45	-0.526882	23.3253	0
	High	NKYEDEINK	15	4	3	Q6IFZ6;Q8VED5;Q922U2		0	0	0.104	2.81552	2	1152.55	-0.0287321	23.5085	1
	High	LLEGEEcR	4	11	6	E9Q1Z0;P50446;Q3UV17;Q8BGZ7;Q922U2;Q3TTY5	C7(Carbamidomethyl)	0	0	0.09195	2.69673	2	1005.47	0.123673	25.0572	0
	High	FASFIDK	25	20	11	E9Q1Z0;P04104;P50446;Q3UV17;Q8BGZ7;Q922U2;Q3TTY5;Q6IFZ6;Q6IFZ8;Q6IME9;Q8VED5		0	0	0.09308	2.40176	2	827.43	0.04335	35.1114	0
	High	SEIDNVKK	21	1	1	Q922U2		0	0.001	0.1602	2.73966	2	932.505	0.356263	20.4815	1
	High	YEDEINK	8	10	7	P04104;P50446;Q3TTY5;Q6IFZ6;Q8BGZ7;Q8VED5;Q922U2		0	0.001	0.1624	2.63456	2	910.415	-0.213791	23.1259	0
	High	SRTEAESWYQTK	5	1	1	Q922U2		0	0.001	0.1569	2.58393	3	1485.7	0.172235	28.8801	1
	High	EYQELmNTK	6	1	1	Q922U2	M6(Oxidation)	0	0.001	0.1514	2.38278	2	1171.53	-0.35653	24.8006	0
	High	HEISEmNR	1	1	1	Q922U2	M6(Oxidation)	0	0.001	0.1405	2.2041	2	1031.46	-0.0690676	18.5585	0
	High	HEISEMNR	1	1	1	Q922U2		0	0.005	0.2203	1.99659	2	1015.46	-0.629899	21.5636	0
	High	GRLDSELR	1	4	2	P50446;Q922U2		0	0.007	0.2373	2.29766	2	945.511	0.0071575	25.4087	1
Q61781	Keratin, type I cytoskeletal 14 OS=Mus musculus GN=Krt14 PE=1 SV=2 - [K1C14_MOUSE]	706.139	36.57	11	3	15	266	484	52.8339	5.17334
	A2	Sequence	# PSMs	# Proteins	# Protein Groups	Protein Group Accessions	Modifications	ΔCn	q-Value	PEP	XCorr	Charge	MH+ [Da]	ΔM [ppm]	RT [min]	# Missed Cleavages
	High	TmQNLEIELQSQLSmK	2	1	1	Q61781	M2(Oxidation); M15(Oxidation)	0	0	0.003962	4.56612	3	1924.94	0.0258333	42.8812	0
	High	GQVGGDVNVEmDAAPGVDLSR	7	2	2	Q61781;Q6IFX2	M11(Oxidation)	0	0	0.001429	4.5409	3	2101.98	0.0397322	36.138	0
	High	YcmQLAQIQEmIGSVEEQLAQLR	1	1	1	Q61781	C2(Carbamidomethyl); M3(Oxidation); M11(Oxidation)	0	0	0.007122	4.50581	3	2770.32	0.698413	50.9611	0
	High	EVATNSELVQSGK	24	2	2	Q61781;Q9QWL7		0	0	0.003477	4.26646	2	1361.69	-0.118928	26.3405	0
	High	TRLEQEIATYR	19	8	5	Q61414;Q61781;Q6IFX2;Q9QWL7;Q9Z2K1		0	0	0.03262	3.93678	2	1379.73	0.375279	33.7596	1
	High	ALEEANTELEVK	13	2	2	Q61781;Q9QWL7		0	0	0.007742	3.91607	2	1345.68	-0.183943	32.4439	0
	High	cEmEQQNQEYK	3	2	2	Q61781;Q9QWL7	C1(Carbamidomethyl); M3(Oxidation)	0	0	0.02835	3.72744	2	1502.59	-0.56845	20.0464	0
	High	VLDELTLAR	25	6	5	Q61414;P19001;Q61781;Q6IFX2;Q9QWL7		0	0	0.0287	3.62643	2	1029.59	0.216114	38.286	0
	High	LEQEIATYR	15	11	6	Q61414;P19001;Q61781;Q6IFX2;Q9QWL7;Q9Z2K1		0	0	0.03293	3.49931	2	1122.58	0.131716	29.8372	0
	High	EVATnSELVQSGK	6	2	2	Q61781;Q9QWL7	N5(Deamidated)	0	0	0.01416	3.48127	2	1362.67	-0.213716	30.2175	0
	High	VTmQnLNDR	48	10	4	P02535-3;Q61414;Q61781;Q9Z2K1	M3(Oxidation); N5(Deamidated)	0	0	0.06998	3.41975	2	1107.51	-0.566458	22.439	0
	High	VTmQNLNDR	43	10	4	P02535-3;Q61414;Q61781;Q9Z2K1	M3(Oxidation)	0	0	0.02209	3.38281	2	1106.53	-0.119171	21.511	0
	High	ADLEmQIESLKEELAYLK	2	1	1	Q61781	M5(Oxidation)	0	0	0.005464	2.95628	3	2139.09	0.550614	50.5389	1
	High	VTMQNLNDR	30	10	4	P02535-3;Q61414;Q61781;Q9Z2K1		0	0	0.05832	2.95087	2	1090.53	0.0294885	18.7995	0
	High	mSVEADINGLR	3	3	3	Q61781;Q6IFX2;Q9QWL7	M1(Oxidation)	0	0	0.01561	2.60225	2	1220.59	-0.295571	35.3244	0
	High	LAADDFR	21	23	9	A6BLY7;P02535-3;P19001;Q61414;Q61781;Q61897;Q6IFX2;Q9QWL7;Q9Z2K1		0	0.001	0.1676	2.67847	2	807.4	0.0662209	29.6263	0
	High	VTmQnLnDR	2	10	4	P02535-3;Q61414;Q61781;Q9Z2K1	M3(Oxidation); N5(Deamidated); N7(Deamidated)	0	0.001	0.1711	2.55908	2	1108.5	9.55873	22.3984	0
	High	QFTSSSSmK	1	2	2	Q61781;Q9Z2K1	M8(Oxidation)	0	0.006	0.2319	1.99692	2	1018.45	-1.00891	19.6253	0
	High	IRDWYQR	1	2	2	Q61781;Q9Z2K1		0	0.009	0.2528	2.129	2	1036.53	0.0722906	29.052	1
P04104	Keratin, type II cytoskeletal 1 OS=Mus musculus GN=Krt1 PE=1 SV=4 - [K2C1_MOUSE]	697.886	6.12	1	3	6	307	637	65.5653	8.14795
	A2	Sequence	# PSMs	# Proteins	# Protein Groups	Protein Group Accessions	Modifications	ΔCn	q-Value	PEP	XCorr	Charge	MH+ [Da]	ΔM [ppm]	RT [min]	# Missed Cleavages
	High	RTNAENEFVTIKK	3	1	1	P04104		0	0	0.02194	4.52018	3	1549.83	0.509279	27.6859	2
	High	FLEQqNQVLQTK	141	5	2	P04104;Q6IFZ6	Q5(Deamidated)	0	0	0.02476	4.2478	2	1476.77	0.163566	34.9349	0
	High	TNAENEFVTIKK	41	1	1	P04104		0	0	0.008135	4.15983	2	1393.73	-0.179452	29.9029	1
	High	TNAENEFVTIK	52	1	1	P04104		0	0	0.01484	3.98147	2	1265.64	0.187629	35.0204	0
	High	FLEQQNQVLQTK	21	5	2	P04104;Q6IFZ6		0	0	0.02538	3.75609	3	1475.79	0.0353763	32.9263	0
	High	TnAENEFVTIK	13	1	1	P04104	N2(Deamidated)	0	0	0.02361	3.46566	2	1266.62	-0.203709	36.6873	0
	High	TNAEnEFVTIKK	3	1	1	P04104	N5(Deamidated)	0	0	0.04098	3.44056	3	1394.72	0.856144	28.9781	1
	High	FASFIDK	25	20	11	E9Q1Z0;P04104;P50446;Q3UV17;Q8BGZ7;Q922U2;Q3TTY5;Q6IFZ6;Q6IFZ8;Q6IME9;Q8VED5		0	0	0.09308	2.40176	2	827.43	0.04335	35.1114	0
	High	YEDEINK	8	10	7	P04104;P50446;Q3TTY5;Q6IFZ6;Q8BGZ7;Q8VED5;Q922U2		0	0.001	0.1624	2.63456	2	910.415	-0.213791	23.1259	0
Q6IFZ6	Keratin, type II cytoskeletal 1b OS=Mus musculus GN=Krt77 PE=1 SV=1 - [K2C1B_MOUSE]	638.224	12.76	2	4	10	302	572	61.3216	8.01611
	A2	Sequence	# PSMs	# Proteins	# Protein Groups	Protein Group Accessions	Modifications	ΔCn	q-Value	PEP	XCorr	Charge	MH+ [Da]	ΔM [ppm]	RT [min]	# Missed Cleavages
	High	FLEQQNQVLQTKWELLQQVnTSTR	4	1	1	Q6IFZ6	N20(Deamidated)	0	0	0.0003102	5.91136	3	2932.52	0.0744803	46.9205	1
	High	SKDEAEALYQTK	11	1	1	Q6IFZ6		0	0	0.009085	4.76939	2	1382.68	-0.0840406	27.0241	1
	High	FLEQqNQVLQTK	141	5	2	P04104;Q6IFZ6	Q5(Deamidated)	0	0	0.02476	4.2478	2	1476.77	0.163566	34.9349	0
	High	FLEQQNQVLQTK	21	5	2	P04104;Q6IFZ6		0	0	0.02538	3.75609	3	1475.79	0.0353763	32.9263	0
	High	nKYEDEINKR	11	4	3	Q6IFZ6;Q8VED5;Q922U2	N1(Deamidated)	0	0	0.06117	3.50124	3	1309.64	1.32212	24.4757	2
	High	NKYEDEINKR	61	4	3	Q6IFZ6;Q8VED5;Q922U2		0	0	0.05107	3.14891	3	1308.65	-0.000603853	23.4195	2
	High	NKYEDEINK	15	4	3	Q6IFZ6;Q8VED5;Q922U2		0	0	0.104	2.81552	2	1152.55	-0.0287321	23.5085	1
	High	FASFIDK	25	20	11	E9Q1Z0;P04104;P50446;Q3UV17;Q8BGZ7;Q922U2;Q3TTY5;Q6IFZ6;Q6IFZ8;Q6IME9;Q8VED5		0	0	0.09308	2.40176	2	827.43	0.04335	35.1114	0
	High	WELLQQVnTSTR	1	1	1	Q6IFZ6	N8(Deamidated)	0	0	0.04464	2.3429	3	1475.75	0.0608317	43.0064	0
	High	LSLDVEIATYR	1	3	2	Q3TTY5;Q6IFZ6		0	0	0.04333	2.08834	2	1279.69	0.163652	43.7839	0
	High	YEDEINK	8	10	7	P04104;P50446;Q3TTY5;Q6IFZ6;Q8BGZ7;Q8VED5;Q922U2		0	0.001	0.1624	2.63456	2	910.415	-0.213791	23.1259	0
	High	QLLEGEESR	3	1	1	Q6IFZ6		0	0.001	0.1121	2.13246	2	1060.53	0.0413359	27.0213	0
Q61414	Keratin, type I cytoskeletal 15 OS=Mus musculus GN=Krt15 PE=1 SV=2 - [K1C15_MOUSE]	554.991	12.61	12	1	9	226	452	49.1071	4.85596
	A2	Sequence	# PSMs	# Proteins	# Protein Groups	Protein Group Accessions	Modifications	ΔCn	q-Value	PEP	XCorr	Charge	MH+ [Da]	ΔM [ppm]	RT [min]	# Missed Cleavages
	High	TRLEQEIATYR	19	8	5	Q61414;Q61781;Q6IFX2;Q9QWL7;Q9Z2K1		0	0	0.03262	3.93678	2	1379.73	0.375279	33.7596	1
	High	ALEqANTELEVK	15	2	1	Q61414	Q4(Deamidated)	0	0	0.007738	3.91607	2	1345.68	-0.180971	32.4439	0
	High	VLDELTLAR	25	6	5	Q61414;P19001;Q61781;Q6IFX2;Q9QWL7		0	0	0.0287	3.62643	2	1029.59	0.216114	38.286	0
	High	LEQEIATYR	15	11	6	Q61414;P19001;Q61781;Q6IFX2;Q9QWL7;Q9Z2K1		0	0	0.03293	3.49931	2	1122.58	0.131716	29.8372	0
	High	VTmQnLNDR	48	10	4	P02535-3;Q61414;Q61781;Q9Z2K1	M3(Oxidation); N5(Deamidated)	0	0	0.06998	3.41975	2	1107.51	-0.566458	22.439	0
	High	VTmQNLNDR	43	10	4	P02535-3;Q61414;Q61781;Q9Z2K1	M3(Oxidation)	0	0	0.02209	3.38281	2	1106.53	-0.119171	21.511	0
	High	VTMQNLNDRLASYLDKVR	4	2	1	Q61414		0	0	0.01643	3.0953	3	2136.12	-0.376256	45.3085	2
	High	VTMQNLNDR	30	10	4	P02535-3;Q61414;Q61781;Q9Z2K1		0	0	0.05832	2.95087	2	1090.53	0.0294885	18.7995	0
	High	LASYLDKVR	2	6	3	Q61414;P19001;Q9QWL7		0	0	0.1055	2.75292	2	1064.61	-0.000394511	30.3839	1
	High	LAADDFR	21	23	9	A6BLY7;P02535-3;P19001;Q61414;Q61781;Q61897;Q6IFX2;Q9QWL7;Q9Z2K1		0	0.001	0.1676	2.67847	2	807.4	0.0662209	29.6263	0
	High	VTmQnLnDR	2	10	4	P02535-3;Q61414;Q61781;Q9Z2K1	M3(Oxidation); N5(Deamidated); N7(Deamidated)	0	0.001	0.1711	2.55908	2	1108.5	9.55873	22.3984	0
	High	LASYLDK	2	7	3	Q61414;P19001;Q9QWL7		0	0.008	0.2516	2.07616	2	809.44	-0.246083	28.8659	0
P50446	Keratin, type II cytoskeletal 6A OS=Mus musculus GN=Krt6a PE=2 SV=3 - [K2C6A_MOUSE]	535.604	21.16	7	3	16	189	553	59.2986	7.94287
	A2	Sequence	# PSMs	# Proteins	# Protein Groups	Protein Group Accessions	Modifications	ΔCn	q-Value	PEP	XCorr	Charge	MH+ [Da]	ΔM [ppm]	RT [min]	# Missed Cleavages
	High	SLDLDSIIAEVK	26	5	3	P50446;Q8BGZ7;Q922U2		0	0	0.005148	4.48458	2	1302.72	0.61309	50.2942	0
	High	LALDVEIATYR	37	7	4	P50446;Q3UV17;Q8BGZ7;Q922U2		0	0	0.014	4.13352	2	1263.69	0.00176961	43.5721	0
	High	YEELQVTAGR	18	5	3	P50446;Q6IFZ8;Q8BGZ7		0	0	0.01872	3.65906	2	1165.59	0.474823	30.5639	0
	High	AEAESWYQTK	8	6	4	E9Q1Z0;P50446;Q8BGZ7;Q8VED5		0	0	0.04488	3.4287	2	1212.55	0.878738	30.3234	0
	High	TAAENEFVTLKK	3	1	1	P50446		0	0	0.02462	3.2405	2	1350.73	0.953139	30.8838	1
	High	KLLEGEEcR	10	11	6	E9Q1Z0;P50446;Q3UV17;Q8BGZ7;Q922U2;Q3TTY5	C8(Carbamidomethyl)	0	0	0.03131	3.17027	2	1133.56	0.0564746	23.7066	1
	High	TAAENEFVTLK	15	1	1	P50446		0	0	0.08857	3.071	2	1222.63	-0.145682	35.8106	0
	High	DVDAAYmNK	18	4	4	E9Q1Z0;P50446;Q6IME9;Q922U2	M7(Oxidation)	0	0	0.09037	2.86214	2	1042.45	-0.526882	23.3253	0
	High	LLEGEEcR	4	11	6	E9Q1Z0;P50446;Q3UV17;Q8BGZ7;Q922U2;Q3TTY5	C7(Carbamidomethyl)	0	0	0.09195	2.69673	2	1005.47	0.123673	25.0572	0
	High	SKYEDEINKR	5	3	1	P50446		0	0	0.03706	2.56124	3	1281.64	-0.282276	22.4103	2
	High	FASFIDK	25	20	11	E9Q1Z0;P04104;P50446;Q3UV17;Q8BGZ7;Q922U2;Q3TTY5;Q6IFZ6;Q6IFZ8;Q6IME9;Q8VED5		0	0	0.09308	2.40176	2	827.43	0.04335	35.1114	0
	High	EYQELmNVK	9	8	4	E9Q1Z0;P50446;Q3UV17;Q8BGZ7	M6(Oxidation)	0	0	0.088	2.25454	2	1169.55	-0.138166	28.6155	0
	High	YEDEINK	8	10	7	P04104;P50446;Q3TTY5;Q6IFZ6;Q8BGZ7;Q8VED5;Q922U2		0	0.001	0.1624	2.63456	2	910.415	-0.213791	23.1259	0
	High	SRAEAESWYQTK	1	6	4	E9Q1Z0;P50446;Q8BGZ7;Q8VED5		0	0.006	0.2274	3.25057	2	1455.69	-0.00302563	28.4653	1
	High	GRLDSELR	1	4	2	P50446;Q922U2		0	0.007	0.2373	2.29766	2	945.511	0.0071575	25.4087	1
	High	QEIAEINR	1	5	2	P50446;Q6IFZ8		0	0.009	0.2577	1.61806	2	972.511	-0.145514	26.8315	0
Q9QWL7	Keratin, type I cytoskeletal 17 OS=Mus musculus GN=Krt17 PE=1 SV=3 - [K1C17_MOUSE]	512.963	28.18	10	3	15	174	433	48.1321	5.05908
	A2	Sequence	# PSMs	# Proteins	# Protein Groups	Protein Group Accessions	Modifications	ΔCn	q-Value	PEP	XCorr	Charge	MH+ [Da]	ΔM [ppm]	RT [min]	# Missed Cleavages
	High	EVATNSELVQSGK	24	2	2	Q61781;Q9QWL7		0	0	0.003477	4.26646	2	1361.69	-0.118928	26.3405	0
	High	TRLEQEIATYR	19	8	5	Q61414;Q61781;Q6IFX2;Q9QWL7;Q9Z2K1		0	0	0.03262	3.93678	2	1379.73	0.375279	33.7596	1
	High	ALEEANTELEVK	13	2	2	Q61781;Q9QWL7		0	0	0.007742	3.91607	2	1345.68	-0.183943	32.4439	0
	High	cEmEQQNQEYK	3	2	2	Q61781;Q9QWL7	C1(Carbamidomethyl); M3(Oxidation)	0	0	0.02835	3.72744	2	1502.59	-0.56845	20.0464	0
	High	TKFETEQALR	9	1	1	Q9QWL7		0	0	0.07164	3.69644	3	1222.64	-0.206216	26.8041	1
	High	VLDELTLAR	25	6	5	Q61414;P19001;Q61781;Q6IFX2;Q9QWL7		0	0	0.0287	3.62643	2	1029.59	0.216114	38.286	0
	High	LEQEIATYR	15	11	6	Q61414;P19001;Q61781;Q6IFX2;Q9QWL7;Q9Z2K1		0	0	0.03293	3.49931	2	1122.58	0.131716	29.8372	0
	High	EVATnSELVQSGK	6	2	2	Q61781;Q9QWL7	N5(Deamidated)	0	0	0.01416	3.48127	2	1362.67	-0.213716	30.2175	0
	High	KNHEEEmNALR	1	2	2	Q6IFX2;Q9QWL7	M7(Oxidation)	0	0	0.09841	3.06951	2	1386.64	0.181622	19.4119	1
	High	ATmQNLNDR	10	2	1	Q9QWL7	M3(Oxidation)	0	0	0.05601	2.99551	2	1078.49	-0.075907	19.8537	0
	High	NHEEEmNALR	20	2	2	Q6IFX2;Q9QWL7	M6(Oxidation)	0	0	0.08908	2.8298	2	1258.55	0.102556	20.4741	0
	High	LASYLDKVR	2	6	3	Q61414;P19001;Q9QWL7		0	0	0.1055	2.75292	2	1064.61	-0.000394511	30.3839	1
	High	DAEDWFFSK	1	1	1	Q9QWL7		0	0	0.1057	2.68534	2	1144.49	0.0482353	47.0437	0
	High	mSVEADINGLR	3	3	3	Q61781;Q6IFX2;Q9QWL7	M1(Oxidation)	0	0	0.01561	2.60225	2	1220.59	-0.295571	35.3244	0
	High	LAADDFR	21	23	9	A6BLY7;P02535-3;P19001;Q61414;Q61781;Q61897;Q6IFX2;Q9QWL7;Q9Z2K1		0	0.001	0.1676	2.67847	2	807.4	0.0662209	29.6263	0
	High	LASYLDK	2	7	3	Q61414;P19001;Q9QWL7		0	0.008	0.2516	2.07616	2	809.44	-0.246083	28.8659	0
Q9Z2K1	Keratin, type I cytoskeletal 16 OS=Mus musculus GN=Krt16 PE=1 SV=3 - [K1C16_MOUSE]	500.703	17.91	11	3	9	210	469	51.5743	5.19873
	A2	Sequence	# PSMs	# Proteins	# Protein Groups	Protein Group Accessions	Modifications	ΔCn	q-Value	PEP	XCorr	Charge	MH+ [Da]	ΔM [ppm]	RT [min]	# Missed Cleavages
	High	TRLEQEIATYR	19	8	5	Q61414;Q61781;Q6IFX2;Q9QWL7;Q9Z2K1		0	0	0.03262	3.93678	2	1379.73	0.375279	33.7596	1
	High	ASLENSLEETK	24	1	1	Q9Z2K1		0	0	0.0666	3.69877	2	1220.6	-0.0244421	31.5129	0
	High	LEQEIATYR	15	11	6	Q61414;P19001;Q61781;Q6IFX2;Q9QWL7;Q9Z2K1		0	0	0.03293	3.49931	2	1122.58	0.131716	29.8372	0
	High	VTmQnLNDR	48	10	4	P02535-3;Q61414;Q61781;Q9Z2K1	M3(Oxidation); N5(Deamidated)	0	0	0.06998	3.41975	2	1107.51	-0.566458	22.439	0
	High	VTmQNLNDR	43	10	4	P02535-3;Q61414;Q61781;Q9Z2K1	M3(Oxidation)	0	0	0.02209	3.38281	2	1106.53	-0.119171	21.511	0
	High	VTMQNLNDR	30	10	4	P02535-3;Q61414;Q61781;Q9Z2K1		0	0	0.05832	2.95087	2	1090.53	0.0294885	18.7995	0
	High	GQTGGDVNVEmDAAPGVDLSR	1	1	1	Q9Z2K1	M11(Oxidation)	0	0	0.05813	2.454	3	2103.96	-0.343112	34.8179	0
	High	LAADDFR	21	23	9	A6BLY7;P02535-3;P19001;Q61414;Q61781;Q61897;Q6IFX2;Q9QWL7;Q9Z2K1		0	0.001	0.1676	2.67847	2	807.4	0.0662209	29.6263	0
	High	VTmQnLnDR	2	10	4	P02535-3;Q61414;Q61781;Q9Z2K1	M3(Oxidation); N5(Deamidated); N7(Deamidated)	0	0.001	0.1711	2.55908	2	1108.5	9.55873	22.3984	0
	High	DQYEQmAEK	5	1	1	Q9Z2K1	M6(Oxidation)	0	0.004	0.2121	2.15894	2	1157.48	-0.231165	20.926	0
	High	QFTSSSSmK	1	2	2	Q61781;Q9Z2K1	M8(Oxidation)	0	0.006	0.2319	1.99692	2	1018.45	-1.00891	19.6253	0
	High	IRDWYQR	1	2	2	Q61781;Q9Z2K1		0	0.009	0.2528	2.129	2	1036.53	0.0722906	29.052	1
Q6IFX2	Keratin, type I cytoskeletal 42 OS=Mus musculus GN=Krt42 PE=1 SV=1 - [K1C42_MOUSE]	494.75	22.35	9	3	11	164	452	50.1019	5.16064
	A2	Sequence	# PSMs	# Proteins	# Protein Groups	Protein Group Accessions	Modifications	ΔCn	q-Value	PEP	XCorr	Charge	MH+ [Da]	ΔM [ppm]	RT [min]	# Missed Cleavages
	High	GQVGGDVNVEmDAAPGVDLSR	7	2	2	Q61781;Q6IFX2	M11(Oxidation)	0	0	0.001429	4.5409	3	2101.98	0.0397322	36.138	0
	High	ALEEANADLEVK	30	1	1	Q6IFX2		0	0	0.01249	4.39803	2	1301.66	0.814443	32.1134	0
	High	TRLEQEIATYR	19	8	5	Q61414;Q61781;Q6IFX2;Q9QWL7;Q9Z2K1		0	0	0.03262	3.93678	2	1379.73	0.375279	33.7596	1
	High	VLDELTLAR	25	6	5	Q61414;P19001;Q61781;Q6IFX2;Q9QWL7		0	0	0.0287	3.62643	2	1029.59	0.216114	38.286	0
	High	LEQEIATYR	15	11	6	Q61414;P19001;Q61781;Q6IFX2;Q9QWL7;Q9Z2K1		0	0	0.03293	3.49931	2	1122.58	0.131716	29.8372	0
	High	DAEEWFFTK	14	1	1	Q6IFX2		0	0	0.05864	3.41452	2	1172.53	0.212657	46.2683	0
	High	KNHEEEmNALR	1	2	2	Q6IFX2;Q9QWL7	M7(Oxidation)	0	0	0.09841	3.06951	2	1386.64	0.181622	19.4119	1
	High	NHEEEmNALR	20	2	2	Q6IFX2;Q9QWL7	M6(Oxidation)	0	0	0.08908	2.8298	2	1258.55	0.102556	20.4741	0
	High	TKYETELNLR	9	1	1	Q6IFX2		0	0	0.0978	2.74532	2	1266.67	0.66634	30.7274	1
	High	mSVEADINGLR	3	3	3	Q61781;Q6IFX2;Q9QWL7	M1(Oxidation)	0	0	0.01561	2.60225	2	1220.59	-0.295571	35.3244	0
	High	LAADDFR	21	23	9	A6BLY7;P02535-3;P19001;Q61414;Q61781;Q61897;Q6IFX2;Q9QWL7;Q9Z2K1		0	0.001	0.1676	2.67847	2	807.4	0.0662209	29.6263	0
E9Q1Z0	Protein 4732456N10Rik OS=Mus musculus GN=4732456N10Rik PE=3 SV=1 - [E9Q1Z0_MOUSE]	486.746	12.83	7	1	9	157	538	58.1882	8.25049
	A2	Sequence	# PSMs	# Proteins	# Protein Groups	Protein Group Accessions	Modifications	ΔCn	q-Value	PEP	XCorr	Charge	MH+ [Da]	ΔM [ppm]	RT [min]	# Missed Cleavages
	High	LALDIEIATYR	56	6	1	E9Q1Z0		0	0	0.008898	4.56292	2	1277.71	0.268799	46.0524	0
	High	SLnLDSIIAEVK	26	1	1	E9Q1Z0	N3(Deamidated)	0	0	0.005151	4.48458	2	1302.72	0.61616	50.2942	0
	High	AEAESWYQTK	8	6	4	E9Q1Z0;P50446;Q8BGZ7;Q8VED5		0	0	0.04488	3.4287	2	1212.55	0.878738	30.3234	0
	High	KLLEGEEcR	10	11	6	E9Q1Z0;P50446;Q3UV17;Q8BGZ7;Q922U2;Q3TTY5	C8(Carbamidomethyl)	0	0	0.03131	3.17027	2	1133.56	0.0564746	23.7066	1
	High	DVDAAYmNK	18	4	4	E9Q1Z0;P50446;Q6IME9;Q922U2	M7(Oxidation)	0	0	0.09037	2.86214	2	1042.45	-0.526882	23.3253	0
	High	LLEGEEcR	4	11	6	E9Q1Z0;P50446;Q3UV17;Q8BGZ7;Q922U2;Q3TTY5	C7(Carbamidomethyl)	0	0	0.09195	2.69673	2	1005.47	0.123673	25.0572	0
	High	FASFIDK	25	20	11	E9Q1Z0;P04104;P50446;Q3UV17;Q8BGZ7;Q922U2;Q3TTY5;Q6IFZ6;Q6IFZ8;Q6IME9;Q8VED5		0	0	0.09308	2.40176	2	827.43	0.04335	35.1114	0
	High	EYQELmNVK	9	8	4	E9Q1Z0;P50446;Q3UV17;Q8BGZ7	M6(Oxidation)	0	0	0.088	2.25454	2	1169.55	-0.138166	28.6155	0
	High	SRAEAESWYQTK	1	6	4	E9Q1Z0;P50446;Q8BGZ7;Q8VED5		0	0.006	0.2274	3.25057	2	1455.69	-0.00302563	28.4653	1
Q3TTY5	Keratin, type II cytoskeletal 2 epidermal OS=Mus musculus GN=Krt2 PE=1 SV=1 - [K22E_MOUSE]	439.572	10.89	2	6	11	160	707	70.8798	8.06006
	A2	Sequence	# PSMs	# Proteins	# Protein Groups	Protein Group Accessions	Modifications	ΔCn	q-Value	PEP	XCorr	Charge	MH+ [Da]	ΔM [ppm]	RT [min]	# Missed Cleavages
	High	GFSSGSAVVSGGSR	25	1	1	Q3TTY5		0	0	0.001999	4.86864	2	1254.61	0.175548	27.4053	0
	High	KYEDEINKR	17	1	1	Q3TTY5		0	0	0.06669	3.45399	2	1194.61	0.00370309	21.1765	2
	High	GEHAIKDAR	6	1	1	Q3TTY5		0	0	0.08412	3.37088	2	996.522	0.0934205	18.501	1
	High	KLLEGEEcR	10	11	6	E9Q1Z0;P50446;Q3UV17;Q8BGZ7;Q922U2;Q3TTY5	C8(Carbamidomethyl)	0	0	0.03131	3.17027	2	1133.56	0.0564746	23.7066	1
	High	DYQELmNTK	33	1	1	Q3TTY5	M6(Oxidation)	0	0	0.08853	3.02409	2	1157.51	-0.23379	26.5471	0
	High	DYQELMNTK	21	1	1	Q3TTY5		0	0	0.09988	2.99585	2	1141.52	-0.0933772	33.5997	0
	High	LLEGEEcR	4	11	6	E9Q1Z0;P50446;Q3UV17;Q8BGZ7;Q922U2;Q3TTY5	C7(Carbamidomethyl)	0	0	0.09195	2.69673	2	1005.47	0.123673	25.0572	0
	High	FASFIDK	25	20	11	E9Q1Z0;P04104;P50446;Q3UV17;Q8BGZ7;Q922U2;Q3TTY5;Q6IFZ6;Q6IFZ8;Q6IME9;Q8VED5		0	0	0.09308	2.40176	2	827.43	0.04335	35.1114	0
	High	LSLDVEIATYR	1	3	2	Q3TTY5;Q6IFZ6		0	0	0.04333	2.08834	2	1279.69	0.163652	43.7839	0
	High	KYEDEINK	6	1	1	Q3TTY5		0	0.001	0.1093	2.82483	2	1038.51	-0.0692004	21.8107	1
	High	YEDEINK	8	10	7	P04104;P50446;Q3TTY5;Q6IFZ6;Q8BGZ7;Q8VED5;Q922U2		0	0.001	0.1624	2.63456	2	910.415	-0.213791	23.1259	0
	High	DYQELmnTK	2	1	1	Q3TTY5	M6(Oxidation); N7(Deamidated)	0	0.001	0.1576	1.866	2	1158.5	-0.029077	26.0342	0
	High	VDPEIQNVK	2	1	1	Q3TTY5		0	0.001	0.1548	1.76233	2	1041.56	0.343358	27.5354	0
Q8BGZ7	Keratin, type II cytoskeletal 75 OS=Mus musculus GN=Krt75 PE=1 SV=1 - [K2C75_MOUSE]	431.544	15.79	4	1	11	148	551	59.7039	8.30908
	A2	Sequence	# PSMs	# Proteins	# Protein Groups	Protein Group Accessions	Modifications	ΔCn	q-Value	PEP	XCorr	Charge	MH+ [Da]	ΔM [ppm]	RT [min]	# Missed Cleavages
	High	SLDLDSIIAEVK	26	5	3	P50446;Q8BGZ7;Q922U2		0	0	0.005148	4.48458	2	1302.72	0.61309	50.2942	0
	High	LALDVEIATYR	37	7	4	P50446;Q3UV17;Q8BGZ7;Q922U2		0	0	0.014	4.13352	2	1263.69	0.00176961	43.5721	0
	High	YEELQVTAGR	18	5	3	P50446;Q6IFZ8;Q8BGZ7		0	0	0.01872	3.65906	2	1165.59	0.474823	30.5639	0
	High	AEAESWYQTK	8	6	4	E9Q1Z0;P50446;Q8BGZ7;Q8VED5		0	0	0.04488	3.4287	2	1212.55	0.878738	30.3234	0
	High	KLLEGEEcR	10	11	6	E9Q1Z0;P50446;Q3UV17;Q8BGZ7;Q922U2;Q3TTY5	C8(Carbamidomethyl)	0	0	0.03131	3.17027	2	1133.56	0.0564746	23.7066	1
	High	LLEGEEcR	4	11	6	E9Q1Z0;P50446;Q3UV17;Q8BGZ7;Q922U2;Q3TTY5	C7(Carbamidomethyl)	0	0	0.09195	2.69673	2	1005.47	0.123673	25.0572	0
	High	FASFIDK	25	20	11	E9Q1Z0;P04104;P50446;Q3UV17;Q8BGZ7;Q922U2;Q3TTY5;Q6IFZ6;Q6IFZ8;Q6IME9;Q8VED5		0	0	0.09308	2.40176	2	827.43	0.04335	35.1114	0
	High	EYQELmNVK	9	8	4	E9Q1Z0;P50446;Q3UV17;Q8BGZ7	M6(Oxidation)	0	0	0.088	2.25454	2	1169.55	-0.138166	28.6155	0
	High	YEDEINK	8	10	7	P04104;P50446;Q3TTY5;Q6IFZ6;Q8BGZ7;Q8VED5;Q922U2		0	0.001	0.1624	2.63456	2	910.415	-0.213791	23.1259	0
	High	NmQEVVEDFK	2	1	1	Q8BGZ7	M2(Oxidation)	0	0.005	0.2193	2.82278	2	1254.57	0.129161	36.7984	0
	High	SRAEAESWYQTK	1	6	4	E9Q1Z0;P50446;Q8BGZ7;Q8VED5		0	0.006	0.2274	3.25057	2	1455.69	-0.00302563	28.4653	1
D3YWM4	Propionyl-CoA carboxylase alpha chain, mitochondrial (Fragment) OS=Mus musculus GN=Pcca PE=1 SV=2 - [D3YWM4_MOUSE]	404.684	51.15	1	1	6	137	131	14.5925	9.29053
	A2	Sequence	# PSMs	# Proteins	# Protein Groups	Protein Group Accessions	Modifications	ΔCn	q-Value	PEP	XCorr	Charge	MH+ [Da]	ΔM [ppm]	RT [min]	# Missed Cleavages
	High	mADEAVcVGPAPTSK	16	2	2	D3YWM4;Q91ZA3	M1(Oxidation); C7(Carbamidomethyl)	0	0	0.0004267	5.31664	2	1548.7	-0.035921	27.908	0
	High	AQAVHPGYGFLSENKEFAK	31	3	2	D3YWM4;Q91ZA3		0	0	0.0005538	5.10272	3	2093.04	-0.559871	35.9509	1
	High	SYLNmDAImEAIKK	23	2	2	D3YWM4;Q91ZA3	M5(Oxidation); M9(Oxidation)	0	0	0.00159	4.63213	2	1658.81	0.160748	36.537	1
	High	MADEAVcVGPAPTSK	4	2	2	D3YWM4;Q91ZA3	C7(Carbamidomethyl)	0	0	0.001002	4.58498	2	1532.71	0.0707196	29.9227	0
	High	SYLNMDAIMEAIKK	7	2	2	D3YWM4;Q91ZA3		0	0	0.0008388	4.50893	2	1626.82	0.515629	49.0465	1
	High	AQAVHPGYGFLSENK	42	3	2	D3YWM4;Q91ZA3		0	0	0.000494	4.50395	2	1617.8	0.00510067	34.0962	0
	High	SYLNmDAImEAIK	11	2	2	D3YWM4;Q91ZA3	M5(Oxidation); M9(Oxidation)	0	0	0.003898	4.3874	2	1530.72	-0.224995	39.4182	0
	High	LAAEDVTFIGPDTHAIQAm	2	1	1	D3YWM4	M19(Oxidation)	0	0	0.003815	3.95873	2	2015.98	0.441982	42.4228	0
	High	SYLNMDAIMEAIK	1	2	2	D3YWM4;Q91ZA3		0	0	0.006706	3.72127	2	1498.73	0.151984	50.5393	0
Q792Z1	MCG140784 OS=Mus musculus GN=Try10 PE=2 SV=1 - [Q792Z1_MOUSE]	398.639	10.57	1	1	1	184	246	26.2039	5.8335
	A2	Sequence	# PSMs	# Proteins	# Protein Groups	Protein Group Accessions	Modifications	ΔCn	q-Value	PEP	XCorr	Charge	MH+ [Da]	ΔM [ppm]	RT [min]	# Missed Cleavages
	High	LGEHNINVLEGnEQFIDAAnIIKHPK	30	1	1	Q792Z1	N12(Deamidated); N20(Deamidated)	0	0	0.07111	5.48668	3	2915.5	2.36872	47.8673	1
	High	LGEHNInVLEGNEQFIDAANIIKHPK	154	1	1	Q792Z1	N7(Deamidated)	0	0	0.01666	5.47594	3	2914.51	0.424405	47.7606	1
Q3UV17	Keratin, type II cytoskeletal 2 oral OS=Mus musculus GN=Krt76 PE=2 SV=1 - [K22O_MOUSE]	387.895	9.6	4	3	8	150	594	62.806	8.42627
	A2	Sequence	# PSMs	# Proteins	# Protein Groups	Protein Group Accessions	Modifications	ΔCn	q-Value	PEP	XCorr	Charge	MH+ [Da]	ΔM [ppm]	RT [min]	# Missed Cleavages
	High	LALDVEIATYR	37	7	4	P50446;Q3UV17;Q8BGZ7;Q922U2		0	0	0.014	4.13352	2	1263.69	0.00176961	43.5721	0
	High	SKAEAEALYQTK	1	2	1	Q3UV17		0	0	0.09201	3.46502	2	1338.69	-0.480057	25.9959	1
	High	AEAEALYQTK	10	2	1	Q3UV17		0	0	0.0503	3.37398	2	1123.56	-0.421606	27.6037	0
	High	KLLEGEEcR	10	11	6	E9Q1Z0;P50446;Q3UV17;Q8BGZ7;Q922U2;Q3TTY5	C8(Carbamidomethyl)	0	0	0.03131	3.17027	2	1133.56	0.0564746	23.7066	1
	High	AQYEDIAQK	34	1	1	Q3UV17		0	0	0.07495	3.13203	2	1065.52	0.0135735	25.8758	0
	High	LLEGEEcR	4	11	6	E9Q1Z0;P50446;Q3UV17;Q8BGZ7;Q922U2;Q3TTY5	C7(Carbamidomethyl)	0	0	0.09195	2.69673	2	1005.47	0.123673	25.0572	0
	High	FASFIDK	25	20	11	E9Q1Z0;P04104;P50446;Q3UV17;Q8BGZ7;Q922U2;Q3TTY5;Q6IFZ6;Q6IFZ8;Q6IME9;Q8VED5		0	0	0.09308	2.40176	2	827.43	0.04335	35.1114	0
	High	EYQELmNVK	9	8	4	E9Q1Z0;P50446;Q3UV17;Q8BGZ7	M6(Oxidation)	0	0	0.088	2.25454	2	1169.55	-0.138166	28.6155	0
	High	AqYEDIAQK	20	1	1	Q3UV17	Q2(Deamidated)	0	0.001	0.142	3.22777	2	1066.51	0.235716	26.7151	0
Q8VED5	Keratin, type II cytoskeletal 79 OS=Mus musculus GN=Krt79 PE=2 SV=2 - [K2C79_MOUSE]	331.106	7.72	1	1	7	130	531	57.5168	7.69385
	A2	Sequence	# PSMs	# Proteins	# Protein Groups	Protein Group Accessions	Modifications	ΔCn	q-Value	PEP	XCorr	Charge	MH+ [Da]	ΔM [ppm]	RT [min]	# Missed Cleavages
	High	NLDLDSIIAEVK	1	1	1	Q8VED5		0	0	0.01169	3.98612	2	1329.73	0.390154	50.2925	0
	High	nKYEDEINKR	11	4	3	Q6IFZ6;Q8VED5;Q922U2	N1(Deamidated)	0	0	0.06117	3.50124	3	1309.64	1.32212	24.4757	2
	High	AEAESWYQTK	8	6	4	E9Q1Z0;P50446;Q8BGZ7;Q8VED5		0	0	0.04488	3.4287	2	1212.55	0.878738	30.3234	0
	High	NKYEDEINKR	61	4	3	Q6IFZ6;Q8VED5;Q922U2		0	0	0.05107	3.14891	3	1308.65	-0.000603853	23.4195	2
	High	NKYEDEINK	15	4	3	Q6IFZ6;Q8VED5;Q922U2		0	0	0.104	2.81552	2	1152.55	-0.0287321	23.5085	1
	High	FASFIDK	25	20	11	E9Q1Z0;P04104;P50446;Q3UV17;Q8BGZ7;Q922U2;Q3TTY5;Q6IFZ6;Q6IFZ8;Q6IME9;Q8VED5		0	0	0.09308	2.40176	2	827.43	0.04335	35.1114	0
	High	YEDEINK	8	10	7	P04104;P50446;Q3TTY5;Q6IFZ6;Q8BGZ7;Q8VED5;Q922U2		0	0.001	0.1624	2.63456	2	910.415	-0.213791	23.1259	0
	High	SRAEAESWYQTK	1	6	4	E9Q1Z0;P50446;Q8BGZ7;Q8VED5		0	0.006	0.2274	3.25057	2	1455.69	-0.00302563	28.4653	1
A6BLY7	Keratin, type I cytoskeletal 28 OS=Mus musculus GN=Krt28 PE=1 SV=1 - [K1C28_MOUSE]	312.561	3.46	6	1	2	162	462	50.3151	5.2876
	A2	Sequence	# PSMs	# Proteins	# Protein Groups	Protein Group Accessions	Modifications	ΔCn	q-Value	PEP	XCorr	Charge	MH+ [Da]	ΔM [ppm]	RT [min]	# Missed Cleavages
	High	VTmQNLnnR	31	1	1	A6BLY7	M3(Oxidation); N7(Deamidated); N8(Deamidated)	0	0	0.02681	3.92374	2	1107.51	0.208698	21.5512	0
	High	VTmQNLNnR	59	1	1	A6BLY7	M3(Oxidation); N8(Deamidated)	0	0	0.02208	3.38281	2	1106.53	-0.115556	21.511	0
	High	VTMQNLNnR	49	1	1	A6BLY7	N8(Deamidated)	0	0	0.05834	2.95087	2	1090.53	0.0331564	18.7995	0
	High	LAADDFR	21	23	9	A6BLY7;P02535-3;P19001;Q61414;Q61781;Q61897;Q6IFX2;Q9QWL7;Q9Z2K1		0	0.001	0.1676	2.67847	2	807.4	0.0662209	29.6263	0
	High	VTmQnLnnR	2	1	1	A6BLY7	M3(Oxidation); N5(Deamidated); N7(Deamidated); N8(Deamidated)	0	0.001	0.1711	2.55908	2	1108.5	9.56234	22.3984	0
P05213	Tubulin alpha-1B chain OS=Mus musculus GN=Tuba1b PE=1 SV=2 - [TBA1B_MOUSE]	281.617	40.35	7	13	13	84	451	50.1196	5.05908
	A2	Sequence	# PSMs	# Proteins	# Protein Groups	Protein Group Accessions	Modifications	ΔCn	q-Value	PEP	XCorr	Charge	MH+ [Da]	ΔM [ppm]	RT [min]	# Missed Cleavages
	High	TIGGGDDSFNTFFSETGAGK	9	4	1	P05213		0	0	0.0003077	6.15713	2	2007.89	0.0472014	46.0225	0
	High	AVFVDLEPTVIDEVR	11	3	1	P05213		0	0	0.0004862	4.97967	3	1701.91	0.0632682	48.5824	0
	High	FDGALNVDLTEFQTNLVPYPR	1	6	1	P05213		0	0	0.003191	4.43749	2	2409.21	0.178761	50.4766	0
	High	VGINYQPPTVVPGGDLAK	8	6	1	P05213		0	0	0.000885	4.39822	2	1824.99	-0.128335	40.4239	0
	High	SIQFVDWcPTGFK	2	2	1	P05213	C8(Carbamidomethyl)	0	0	0.004782	4.36527	2	1584.75	0.1788	47.9211	0
	High	LISQIVSSITASLR	2	4	1	P05213		0	0	0.01436	4.29126	2	1487.88	0.387828	50.8738	0
	High	IHFPLATYAPVISAEK	13	5	1	P05213		0	0	0.01556	3.7363	3	1756.96	0.0636089	44.4549	0
	High	LDHKFDLmYAK	3	7	1	P05213	M8(Oxidation)	0	0	0.02623	3.31885	3	1396.69	0.102447	31.1556	1
	High	DVNAAIATIK	10	4	1	P05213		0	0	0.02412	3.3099	2	1015.58	0.00331738	35.0256	0
	High	QLFHPEQLITGK	6	6	1	P05213		0	0	0.01526	3.03868	2	1410.77	0.0454717	39.7193	0
	High	NLDIERPTYTNLNR	8	6	1	P05213		0	0	0.04712	2.78427	2	1718.88	0.169015	34.6474	0
	High	EIIDLVLDR	4	3	1	P05213		0	0	0.04363	2.72631	2	1085.62	0.565426	46.7352	0
	High	EDAANNYAR	6	6	1	P05213		0	0	0.08602	2.40547	2	1023.45	0.0908481	21.1167	0
	High	EDAAnNYAR	1	6	1	P05213	N5(Deamidated)	0	0.003	0.1918	1.76402	2	1024.43	-0.273755	20.1907	0
P60710	Actin, cytoplasmic 1 OS=Mus musculus GN=Actb PE=1 SV=1 - [ACTB_MOUSE]	236.989	48.27	12	5	13	83	375	41.7097	5.47803
	A2	Sequence	# PSMs	# Proteins	# Protein Groups	Protein Group Accessions	Modifications	ΔCn	q-Value	PEP	XCorr	Charge	MH+ [Da]	ΔM [ppm]	RT [min]	# Missed Cleavages
	High	SYELPDGQVITIGNER	10	10	2	P68033;P60710		0	0	0.0007975	4.78305	2	1790.89	-0.0547203	44.1004	0
	High	TTGIVmDSGDGVTHTVPIYEGYALPHAILR	3	6	1	P60710	M6(Oxidation)	0	0	0.0004201	4.68073	4	3199.61	-0.331049	44.3972	0
	High	DLYANTVLSGGTTmYPGIADR	1	5	1	P60710	M14(Oxidation)	0	0	0.0001001	4.40094	3	2231.07	0.0315068	43.4065	0
	High	VAPEEHPVLLTEAPLNPK	19	6	1	P60710		0	0	0.001661	4.07721	2	1954.07	0.312055	38.0099	0
	High	DSYVGDEAQSK	12	13	2	P68033;P60710		0	0	0.04637	3.28387	2	1198.52	-0.115955	23.5525	0
	High	QEYDESGPSIVHR	6	5	1	P60710		0	0	0.02338	3.18856	2	1516.7	0.143178	28.0482	0
	High	AGFAGDDAPR	7	16	2	P68033;P60710		0	0	0.03634	3.00646	2	976.448	-0.0629974	25.6552	0
	High	IWHHTFYNELR	2	8	2	P60710;P68033		0	0	0.02928	2.97396	3	1515.75	0.15339	34.2541	0
	High	AVFPSIVGRPR	3	16	2	P68033;P60710		0	0	0.03001	2.64313	2	1198.71	-0.47355	35.7684	0
	High	GYSFTTTAER	8	5	1	P60710		0	0	0.03552	2.61207	2	1132.53	0.164153	30.3392	0
	High	EITALAPSTmK	7	9	2	P68033;P60710	M10(Oxidation)	0	0	0.0255	2.55386	2	1177.61	-0.446439	29.6894	0
	High	HQGVmVGmGQK	3	14	2	P68033;P60710	M5(Oxidation); M8(Oxidation)	0	0	0.0645	2.50984	2	1203.56	-0.000511243	19.6237	0
	High	DLTDYLmK	2	12	2	P68033;P60710	M7(Oxidation)	0	0.001	0.1492	1.94893	2	1014.48	0.163213	38.9257	0
P99024	Tubulin beta-5 chain OS=Mus musculus GN=Tubb5 PE=1 SV=1 - [TBB5_MOUSE]	209.539	44.59	5	4	14	64	444	49.639	4.89404
	A2	Sequence	# PSMs	# Proteins	# Protein Groups	Protein Group Accessions	Modifications	ΔCn	q-Value	PEP	XCorr	Charge	MH+ [Da]	ΔM [ppm]	RT [min]	# Missed Cleavages
	High	FWEVISDEHGIDPTGTYHGDSDLQLDR	5	1	1	P99024		0	0	1.862e-05	6.06785	3	3102.41	0.438187	43.8423	0
	High	EIVHIQAGQcGNQIGAK	2	6	2	P68372;P99024	C10(Carbamidomethyl)	0	0	0.001384	5.21873	3	1822.92	0.313105	30.0854	0
	High	NSSYFVEWIPNNVK	5	7	3	P99024;P68372;Q922F4		0	0	0.001558	4.77538	2	1696.83	0.31965	47.3018	0
	High	EVDEQmLNVQNK	11	4	2	P99024;P68372	M6(Oxidation)	0	0	0.008877	4.32523	2	1462.68	0.129584	27.2958	0
	High	LHFFmPGFAPLTSR	3	5	2	P99024;P68372	M5(Oxidation)	0	0	0.02055	4.21175	3	1636.83	0.753851	45.0342	0
	High	ALTVPELTQQVFDAK	6	1	1	P99024		0	0	0.009097	3.96118	3	1659.9	-0.0696105	48.7806	0
	High	LAVNmVPFPR	4	8	3	P99024;P68372;Q922F4	M5(Oxidation)	0	0	0.01921	3.79275	2	1159.63	0.020489	39.0979	0
	High	AILVDLEPGTmDSVR	2	4	1	P99024	M11(Oxidation)	0	0	0.001154	3.74986	2	1631.83	0.438978	41.2366	0
	High	ISEQFTAmFR	4	6	2	P99024;P68372	M8(Oxidation)	0	0	0.02475	3.42881	2	1245.59	-0.0875509	37.3544	0
	High	LHFFMPGFAPLTSR	1	5	2	P99024;P68372		0	0	0.03676	3.39476	3	1620.84	-0.0789278	49.465	0
	High	ISVYYNEATGGK	5	1	1	P99024		0	0	0.007645	3.3536	2	1301.64	-0.740017	31.6688	0
	High	FPGQLNADLR	7	8	3	P99024;P68372;Q922F4		0	0	0.03176	3.1003	2	1130.6	0.146191	36.5265	0
	High	YLTVAAVFR	4	3	2	P68372;P99024		0	0	0.05573	2.61148	2	1039.59	0.0213142	44.3845	0
	High	LTTPTYGDLNHLVSATmSGVTTcLR	1	5	2	P99024;P68372	M17(Oxidation); C23(Carbamidomethyl)	0	0.001	0.1212	2.39512	3	2724.34	0.939035	46.7411	0
	High	IREEYPDR	4	6	3	P99024;P68372;Q922F4		0	0.006	0.2356	2.64958	2	1077.53	-0.221997	22.4346	1
P19001	Keratin, type I cytoskeletal 19 OS=Mus musculus GN=Krt19 PE=1 SV=1 - [K1C19_MOUSE]	206.649	16.38	9	2	8	71	403	44.5147	5.38916
	A2	Sequence	# PSMs	# Proteins	# Protein Groups	Protein Group Accessions	Modifications	ΔCn	q-Value	PEP	XCorr	Charge	MH+ [Da]	ΔM [ppm]	RT [min]	# Missed Cleavages
	High	VLDELTLAR	25	6	5	Q61414;P19001;Q61781;Q6IFX2;Q9QWL7		0	0	0.0287	3.62643	2	1029.59	0.216114	38.286	0
	High	LEQEIATYR	15	11	6	Q61414;P19001;Q61781;Q6IFX2;Q9QWL7;Q9Z2K1		0	0	0.03293	3.49931	2	1122.58	0.131716	29.8372	0
	High	LSVEADINGLR	3	1	1	P19001		0	0	0.009964	3.24936	2	1186.64	0.459089	38.838	0
	High	LASYLDKVR	2	6	3	Q61414;P19001;Q9QWL7		0	0	0.1055	2.75292	2	1064.61	-0.000394511	30.3839	1
	High	IVLqIDNAR	1	2	1	P19001	Q4(Deamidated)	0	0	0.09863	2.32843	2	1042.59	0.324037	35.1057	0
	High	ALEqANGELEVK	2	1	1	P19001	Q4(Deamidated)	0.0405	0.001	0.1666	3.31963	2	1301.66	-0.0265092	32.4361	0
	High	LAADDFR	21	23	9	A6BLY7;P02535-3;P19001;Q61414;Q61781;Q61897;Q6IFX2;Q9QWL7;Q9Z2K1		0	0.001	0.1676	2.67847	2	807.4	0.0662209	29.6263	0
	High	LASYLDK	2	7	3	Q61414;P19001;Q9QWL7		0	0.008	0.2516	2.07616	2	809.44	-0.246083	28.8659	0
E9Q0F0	Protein Krt78 OS=Mus musculus GN=Krt78 PE=4 SV=1 - [E9Q0F0_MOUSE]	194.609	1.31	1	2	2	83	1068	112.194	7.97217
	A2	Sequence	# PSMs	# Proteins	# Protein Groups	Protein Group Accessions	Modifications	ΔCn	q-Value	PEP	XCorr	Charge	MH+ [Da]	ΔM [ppm]	RT [min]	# Missed Cleavages
	High	SLNNQFASFIDK	40	1	1	E9Q0F0		0	0	0.01144	4.28954	2	1383.69	0.348486	43.7178	0
	High	SLnNQFASFIDK	28	1	1	E9Q0F0	N3(Deamidated)	0	0	0.01845	3.33052	2	1384.67	-0.185918	45.021	0
	High	SLNNQFASFIDKVR	15	1	1	E9Q0F0		0	0	0.02833	3.17712	2	1638.86	0.52724	45.7377	1
Q8CI11	Guanine nucleotide-binding protein-like 3 OS=Mus musculus GN=Gnl3 PE=1 SV=2 - [GNL3_MOUSE]	180.938	42.38	2	19	19	59	538	60.7488	9.11475
	A2	Sequence	# PSMs	# Proteins	# Protein Groups	Protein Group Accessions	Modifications	ΔCn	q-Value	PEP	XCorr	Charge	MH+ [Da]	ΔM [ppm]	RT [min]	# Missed Cleavages
	High	SPASIEELRPLEAASAILSQADNEQVVLK	1	2	1	Q8CI11		0	0	0.005165	5.49099	3	3078.63	0.290492	50.5844	0
	High	KLEVSPGDEQSNVETR	7	2	1	Q8CI11		0	0	0.0001622	5.03167	2	1787.88	0.0232086	26.9806	1
	High	DIQVGVIGFPNVGK	6	2	1	Q8CI11		0	0	0.01951	4.46953	2	1442.8	0.0480091	46.7695	0
	High	VIEASDIVLEVLDAR	3	2	1	Q8CI11		0	0	0.001232	4.23691	3	1641.91	0.1771	50.9966	0
	High	NAEISDVAPVEETR	7	1	1	Q8CI11		0	0	0.006304	4.22965	2	1529.74	-0.293701	32.3884	0
	High	cPQIEEAVIQSGSK	1	2	1	Q8CI11	C1(Carbamidomethyl)	0	0	0.001686	4.13168	2	1545.76	-0.122491	34.6833	0
	High	LLGDFQQScGK	3	2	1	Q8CI11	C9(Carbamidomethyl)	0	0	0.01128	3.40892	2	1252.6	-0.144298	33.1805	0
	High	NNAHSIQVLK	6	2	1	Q8CI11		0	0	0.05782	3.13768	2	1123.62	-0.323721	25.9321	0
	High	SSGLTNGILDEK	2	2	1	Q8CI11		0	0	0.08495	3.09054	2	1233.63	-0.0434677	35.1494	0
	High	KDPGVPNSAPFK	2	2	1	Q8CI11		0	0	0.02356	2.71146	2	1256.66	0.0544674	28.5965	1
	High	ELSPEQSTAGKPSDGSSALDR	5	2	1	Q8CI11		0	0	0.01829	2.68277	3	2132.01	0.337325	27.3299	0
	High	GFNLEELEK	1	2	1	Q8CI11		0	0.001	0.1404	2.42392	2	1078.54	0.0948274	41.1476	0
	High	SmQIVPLDK	1	2	1	Q8CI11	M2(Oxidation)	0	0.001	0.1627	2.41721	2	1046.56	0.452237	30.3918	0
	High	LILVLNK	3	2	1	Q8CI11		0	0.003	0.1861	2.71593	2	812.56	-0.187066	38.4757	0
	High	GGSPNVESAAK	3	2	1	Q8CI11		0	0.003	0.1975	1.99972	2	1016.5	-0.0514653	21.3515	0
	High	KQQLEELK	3	2	1	Q8CI11		0	0.004	0.2129	2.45186	2	1015.58	0.25356	23.599	1
	High	LEVSPGDEQSNVETR	1	2	1	Q8CI11		0	0.006	0.2303	2.34388	2	1659.77	-5.56495	28.8907	0
	High	SSVINSLK	2	2	1	Q8CI11		0	0.006	0.2295	1.92712	2	847.488	-0.361765	29.7164	0
	High	DIVEESPR	2	1	1	Q8CI11		0	0.007	0.2368	1.90106	2	944.469	0.161104	25.8572	0
P68372	Tubulin beta-4B chain OS=Mus musculus GN=Tubb4b PE=1 SV=1 - [TBB4B_MOUSE]	166.6	41.12	3	3	13	51	445	49.799	4.89404
	A2	Sequence	# PSMs	# Proteins	# Protein Groups	Protein Group Accessions	Modifications	ΔCn	q-Value	PEP	XCorr	Charge	MH+ [Da]	ΔM [ppm]	RT [min]	# Missed Cleavages
	High	EIVHLQAGQcGNQIGAK	2	6	2	P68372;P99024	C10(Carbamidomethyl)	0	0	0.001384	5.21873	3	1822.92	0.313105	30.0854	0
	High	NSSYFVEWIPNNVK	5	7	3	P99024;P68372;Q922F4		0	0	0.001558	4.77538	2	1696.83	0.31965	47.3018	0
	High	EVDEQmLNVQNK	11	4	2	P99024;P68372	M6(Oxidation)	0	0	0.008877	4.32523	2	1462.68	0.129584	27.2958	0
	High	LHFFmPGFAPLTSR	3	5	2	P99024;P68372	M5(Oxidation)	0	0	0.02055	4.21175	3	1636.83	0.753851	45.0342	0
	High	LAVNmVPFPR	4	8	3	P99024;P68372;Q922F4	M5(Oxidation)	0	0	0.01921	3.79275	2	1159.63	0.020489	39.0979	0
	High	INVYYNEATGGK	3	1	1	P68372		0	0	0.01489	3.42978	2	1328.65	0.993762	31.6352	0
	High	ISEQFTAmFR	4	6	2	P99024;P68372	M8(Oxidation)	0	0	0.02475	3.42881	2	1245.59	-0.0875509	37.3544	0
	High	LHFFMPGFAPLTSR	1	5	2	P99024;P68372		0	0	0.03676	3.39476	3	1620.84	-0.0789278	49.465	0
	High	FWEVISDEHGIDPTGTYHGDSDLQLER	1	2	1	P68372		0	0	0.001592	3.11526	4	3116.42	-0.0265755	43.8185	0
	High	FPGQLNADLR	7	8	3	P99024;P68372;Q922F4		0	0	0.03176	3.1003	2	1130.6	0.146191	36.5265	0
	High	YLTVAAVFR	4	3	2	P68372;P99024		0	0	0.05573	2.61148	2	1039.59	0.0213142	44.3845	0
	High	AVLVDLEPGTmDSVR	1	2	1	P68372	M11(Oxidation)	0	0	0.004318	2.42502	2	1617.82	0.0809649	39.3789	0
	High	LTTPTYGDLNHLVSATmSGVTTcLR	1	5	2	P99024;P68372	M17(Oxidation); C23(Carbamidomethyl)	0	0.001	0.1212	2.39512	3	2724.34	0.939035	46.7411	0
	High	IREEYPDR	4	6	3	P99024;P68372;Q922F4		0	0.006	0.2356	2.64958	2	1077.53	-0.221997	22.4346	1
E9Q557	Desmoplakin OS=Mus musculus GN=Dsp PE=1 SV=1 - [DESP_MOUSE]	143.574	5.65	2	11	11	41	2883	332.706	6.80029
	A2	Sequence	# PSMs	# Proteins	# Protein Groups	Protein Group Accessions	Modifications	ΔCn	q-Value	PEP	XCorr	Charge	MH+ [Da]	ΔM [ppm]	RT [min]	# Missed Cleavages
	High	GFFDPNTEENLTYLQLK	10	2	1	E9Q557		0	0	0.0001542	5.6332	2	2028.99	0.185076	49.6214	0
	High	IGLVRPGTALELLEAQAATGFIVDPVSNLR	4	2	1	E9Q557		0	0	0.0009708	4.98031	3	3120.74	0.528727	50.929	0
	High	LLEAQIATGGIIDPK	9	2	1	E9Q557		0	0	0.0007863	4.93094	2	1538.88	-0.0581732	42.0786	0
	High	IKDFLQGSScIAGIYNETTK	2	2	1	E9Q557	C10(Carbamidomethyl)	0	0	0.001151	3.91907	3	2245.12	0.0464484	43.1894	1
	High	QLQNIIQATSR	4	2	1	E9Q557		0	0	0.02715	2.82409	2	1271.71	0.128495	35.4219	0
	High	LQSLTENLTK	2	1	1	E9Q557		0	0	0.09266	2.46814	2	1146.64	-0.105667	33.4153	0
	High	SQLQISNNR	2	1	1	E9Q557		0	0.001	0.1438	2.3183	2	1059.55	-0.283792	25.2392	0
	High	NLHSEISGK	3	2	1	E9Q557		0	0.001	0.1669	1.46546	2	984.511	-0.133583	22.6114	0
	High	GLVGIEFK	3	2	1	E9Q557		0	0.002	0.178	2.2266	2	862.503	-0.127389	39.9601	0
	High	QQIQNDLNQWK	1	2	1	E9Q557		0	0.006	0.2341	1.83182	2	1414.71	-0.314215	35.7434	0
	High	QALEASNRIqESKSqcTqVVQER	1	1	1	E9Q557	Q10(Deamidated); Q15(Deamidated); C16(Carbamidomethyl); Q18(Deamidated)	0	0.009	0.2556	2.41985	4	2692.28	-2.46729	40.6603	2
Q6IME9	Keratin, type II cytoskeletal 72 OS=Mus musculus GN=Krt72 PE=3 SV=1 - [K2C72_MOUSE]	138.747	5.38	1	1	3	54	520	56.7149	7.40088
	A2	Sequence	# PSMs	# Proteins	# Protein Groups	Protein Group Accessions	Modifications	ΔCn	q-Value	PEP	XCorr	Charge	MH+ [Da]	ΔM [ppm]	RT [min]	# Missed Cleavages
	High	FLEQQNQVLETK	9	1	1	Q6IME9		0	0	0.004052	5.25598	2	1476.77	-0.0871241	33.6196	0
	High	DVDAAYmNK	18	4	4	E9Q1Z0;P50446;Q6IME9;Q922U2	M7(Oxidation)	0	0	0.09037	2.86214	2	1042.45	-0.526882	23.3253	0
	High	FASFIDK	25	20	11	E9Q1Z0;P04104;P50446;Q3UV17;Q8BGZ7;Q922U2;Q3TTY5;Q6IFZ6;Q6IFZ8;Q6IME9;Q8VED5		0	0	0.09308	2.40176	2	827.43	0.04335	35.1114	0
	High	FLEqqnQVLETK	2	1	1	Q6IME9	Q4(Deamidated); Q5(Deamidated); N6(Deamidated)	0	0.008	0.2477	2.42573	2	1479.73	7.81793	36.9197	0
P68033	Actin, alpha cardiac muscle 1 OS=Mus musculus GN=Actc1 PE=1 SV=1 - [ACTC_MOUSE]	133.706	27.85	9	1	9	48	377	41.9919	5.38916
	A2	Sequence	# PSMs	# Proteins	# Protein Groups	Protein Group Accessions	Modifications	ΔCn	q-Value	PEP	XCorr	Charge	MH+ [Da]	ΔM [ppm]	RT [min]	# Missed Cleavages
	High	SYELPDGQVITIGNER	10	10	2	P68033;P60710		0	0	0.0007975	4.78305	2	1790.89	-0.0547203	44.1004	0
	High	DSYVGDEAQSK	12	13	2	P68033;P60710		0	0	0.04637	3.28387	2	1198.52	-0.115955	23.5525	0
	High	AGFAGDDAPR	7	16	2	P68033;P60710		0	0	0.03634	3.00646	2	976.448	-0.0629974	25.6552	0
	High	YPIEHGIITNWDDmEK	2	6	1	P68033	M14(Oxidation)	0	0	0.06261	2.98863	3	1976.91	0.42295	37.7308	0
	High	IWHHTFYNELR	2	8	2	P60710;P68033		0	0	0.02928	2.97396	3	1515.75	0.15339	34.2541	0
	High	AVFPSIVGRPR	3	16	2	P68033;P60710		0	0	0.03001	2.64313	2	1198.71	-0.47355	35.7684	0
	High	EITALAPSTmK	7	9	2	P68033;P60710	M10(Oxidation)	0	0	0.0255	2.55386	2	1177.61	-0.446439	29.6894	0
	High	HQGVmVGmGQK	3	14	2	P68033;P60710	M5(Oxidation); M8(Oxidation)	0	0	0.0645	2.50984	2	1203.56	-0.000511243	19.6237	0
	High	DLTDYLmK	2	12	2	P68033;P60710	M7(Oxidation)	0	0.001	0.1492	1.94893	2	1014.48	0.163213	38.9257	0
P10126	Elongation factor 1-alpha 1 OS=Mus musculus GN=Eef1a1 PE=1 SV=3 - [EF1A1_MOUSE]	118.556	22.94	4	9	9	41	462	50.0821	9.01221
	A2	Sequence	# PSMs	# Proteins	# Protein Groups	Protein Group Accessions	Modifications	ΔCn	q-Value	PEP	XCorr	Charge	MH+ [Da]	ΔM [ppm]	RT [min]	# Missed Cleavages
	High	VETGVLKPGmVVTFAPVNVTTEVK	4	1	1	P10126	M10(Oxidation)	0	0	0.001089	4.89862	3	2531.38	-0.00546238	43.2635	0
	High	EHALLAYTLGVK	3	4	1	P10126		0	0	0.03175	3.96847	3	1314.74	-0.0844534	39.776	0
	High	IGGIGTVPVGR	9	2	1	P10126		0	0	0.00779	3.66891	2	1025.61	-0.35142	33.4023	0
	High	mDSTEPPYSQK	4	3	1	P10126	M1(Oxidation)	0	0	0.05375	3.59929	2	1298.56	-0.206442	23.2496	0
	High	STTTGHLIYK	1	4	1	P10126		0	0	0.08976	2.78218	2	1120.6	-0.166336	25.4885	0
	High	YYVTIIDAPGHR	4	3	1	P10126		0	0	0.01747	2.75173	3	1404.73	0.212349	36.4503	0
	High	LPLQDVYK	11	2	1	P10126		0	0	0.1008	2.5132	2	975.551	0.208866	35.3167	0
	High	QTVAVGVIK	4	2	1	P10126		0	0.003	0.2051	2.22787	2	914.567	-0.253973	30.2495	0
	High	RGNVAGDSK	1	1	1	P10126		0	0.006	0.2326	2.25963	2	903.464	-0.179723	16.9931	1
P52480	Pyruvate kinase PKM OS=Mus musculus GN=Pkm PE=1 SV=4 - [KPYM_MOUSE]	112.221	41.81	5	20	20	38	531	57.808	7.47412
	A2	Sequence	# PSMs	# Proteins	# Protein Groups	Protein Group Accessions	Modifications	ΔCn	q-Value	PEP	XCorr	Charge	MH+ [Da]	ΔM [ppm]	RT [min]	# Missed Cleavages
	High	GADFLVTEVENGGSLGSK	2	2	1	P52480		0	0	0.0004035	5.28443	2	1779.88	0.20174	44.7293	0
	High	FGVEQDVDmVFASFIR	2	2	1	P52480	M9(Oxidation)	0	0	0.0005617	4.49095	2	1875.89	0.148601	51.0987	0
	High	LAPITSDPTEAAAVGAVEASFK	2	1	1	P52480		0	0	0.000256	4.30498	2	2145.1	-1.38525	49.382	0
	High	LDIDSAPITAR	3	2	1	P52480		0	0	0.009124	3.833	2	1171.63	0.391289	35.5331	0
	High	IYVDDGLISLQVK	2	2	1	P52480		0	0	0.003479	3.66045	2	1462.82	0.335057	45.9201	0
	High	DAVLNAWAEDVDLR	3	2	1	P52480		0	0	0.003541	3.53097	2	1586.78	0.1098	48.3159	0
	High	GVNLPGAAVDLPAVSEK	2	2	1	P52480		0	0	0.001115	3.47395	2	1636.89	0.217143	42.0867	0
	High	KGVNLPGAAVDLPAVSEK	2	2	1	P52480		0	0	0.06052	3.45018	3	1764.99	0.159583	38.8788	1
	High	NTGIIcTIGPASR	3	2	1	P52480	C6(Carbamidomethyl)	0	0	0.01736	3.37453	2	1359.71	1.90617	35.2748	0
	High	GSGTAEVELK	1	2	1	P52480		0	0	0.09915	3.3312	2	990.51	0.0921143	26.2862	0
	High	KAADVHEVR	1	2	1	P52480		0	0	0.06514	3.08496	2	1024.55	-0.0770821	18.7117	1
	High	EAEAAIYHLQLFEELR	2	1	1	P52480		0	0	0.001124	2.91522	3	1931.99	0.0993861	48.7724	0
	High	GDLGIEIPAEK	1	5	1	P52480		0	0	0.06778	2.80617	2	1141.61	-0.0792039	38.1272	0
	High	EATESFASDPILYRPVAVALDTK	4	2	1	P52480		0	0	0.03094	2.53445	3	2493.29	0.662678	47.5245	0
	High	EAEAAIYHLQLFEELRR	1	1	1	P52480		0	0	0.03961	1.99713	3	2088.09	0.245412	45.6537	1
	High	GSGTAEVELKK	2	2	1	P52480		0	0.001	0.1287	3.01431	2	1118.61	-0.190624	22.706	1
	High	IENHEGVR	1	2	1	P52480		0	0.001	0.1355	2.79503	2	953.48	-0.314053	18.8989	0
	High	AADVHEVR	2	2	1	P52480		0	0.001	0.1332	2.60964	2	896.458	-0.22505	19.5101	0
	High	VNLAmDVGK	1	2	1	P52480	M5(Oxidation)	0	0.001	0.1228	2.0054	2	962.498	-0.063525	28.8875	0
	High	GDYPLEAVR	1	2	1	P52480		0	0.008	0.2478	1.9191	2	1019.52	-0.0684015	34.2799	0
Q6IFZ8	MCG1050941 OS=Mus musculus GN=Gm5414 PE=2 SV=1 - [Q6IFZ8_MOUSE]	110.064	6.16	2	1	4	45	552	60.191	7.29834
	A2	Sequence	# PSMs	# Proteins	# Protein Groups	Protein Group Accessions	Modifications	ΔCn	q-Value	PEP	XCorr	Charge	MH+ [Da]	ΔM [ppm]	RT [min]	# Missed Cleavages
	High	YEELQVTAGR	18	5	3	P50446;Q6IFZ8;Q8BGZ7		0	0	0.01872	3.65906	2	1165.59	0.474823	30.5639	0
	High	FASFIDK	25	20	11	E9Q1Z0;P04104;P50446;Q3UV17;Q8BGZ7;Q922U2;Q3TTY5;Q6IFZ6;Q6IFZ8;Q6IME9;Q8VED5		0	0	0.09308	2.40176	2	827.43	0.04335	35.1114	0
	High	VQFLEQQNK	1	1	1	Q6IFZ8		0	0.001	0.1223	2.51911	2	1133.6	0.239188	30.3837	0
	High	QEIAEINR	1	5	2	P50446;Q6IFZ8		0	0.009	0.2577	1.61806	2	972.511	-0.145514	26.8315	0
Q9CPN9	Protein 2210010C04Rik OS=Mus musculus GN=2210010C04Rik PE=2 SV=1 - [Q9CPN9_MOUSE]	92.4324	4.86	1	1	1	27	247	26.405	7.92822
	A2	Sequence	# PSMs	# Proteins	# Protein Groups	Protein Group Accessions	Modifications	ΔCn	q-Value	PEP	XCorr	Charge	MH+ [Da]	ΔM [ppm]	RT [min]	# Missed Cleavages
	High	YVNWIQQTIAAN	27	1	1	Q9CPN9		0	0	0.01111	3.93562	2	1420.72	0.422657	49.7404	0
P62984	Ubiquitin-60S ribosomal protein L40 OS=Mus musculus GN=Uba52 PE=1 SV=2 - [RL40_MOUSE]	90.8655	44.53	10	1	5	28	128	14.719	9.83252
	A2	Sequence	# PSMs	# Proteins	# Protein Groups	Protein Group Accessions	Modifications	ΔCn	q-Value	PEP	XCorr	Charge	MH+ [Da]	ΔM [ppm]	RT [min]	# Missed Cleavages
	High	TITLEVEPSDTIENVK	14	10	2	P62984;P62983		0	0	0.001876	4.39205	2	1787.93	0.633748	40.7274	0
	High	IQDKEGIPPDQQR	1	11	2	P62984;P62983		0	0	0.006299	3.04399	2	1523.78	-0.896766	22.7857	1
	High	ESTLHLVLR	3	10	2	P62984;P62983		0	0	0.05792	2.85074	2	1067.62	0.194805	35.5573	0
	High	TLSDYNIQK	8	10	2	P62984;P62983		0	0	0.1038	2.34549	2	1081.55	-0.362209	29.3647	0
	High	cGHTNNLRPK	2	4	1	P62984	C1(Carbamidomethyl)	0	0.001	0.1286	2.342	2	1196.6	-0.171259	18.6108	0
P62983	Ubiquitin-40S ribosomal protein S27a OS=Mus musculus GN=Rps27a PE=1 SV=2 - [RS27A_MOUSE]	86.2928	42.31	7	1	5	28	156	17.9395	9.64209
	A2	Sequence	# PSMs	# Proteins	# Protein Groups	Protein Group Accessions	Modifications	ΔCn	q-Value	PEP	XCorr	Charge	MH+ [Da]	ΔM [ppm]	RT [min]	# Missed Cleavages
	High	TITLEVEPSDTIENVK	14	10	2	P62984;P62983		0	0	0.001876	4.39205	2	1787.93	0.633748	40.7274	0
	High	IQDKEGIPPDQQR	1	11	2	P62984;P62983		0	0	0.006299	3.04399	2	1523.78	-0.896766	22.7857	1
	High	ESTLHLVLR	3	10	2	P62984;P62983		0	0	0.05792	2.85074	2	1067.62	0.194805	35.5573	0
	High	TLSDYNIQK	8	10	2	P62984;P62983		0	0	0.1038	2.34549	2	1081.55	-0.362209	29.3647	0
	High	EcPSDEcGAGVFmGSHFDR	2	1	1	P62983	C2(Carbamidomethyl); C7(Carbamidomethyl); M13(Oxidation)	0	0	0.02562	1.5381	3	2173.84	0.477369	33.8052	0
P62908	40S ribosomal protein S3 OS=Mus musculus GN=Rps3 PE=1 SV=1 - [RS3_MOUSE]	73.0193	41.15	2	7	7	20	243	26.6574	9.65674
	A2	Sequence	# PSMs	# Proteins	# Protein Groups	Protein Group Accessions	Modifications	ΔCn	q-Value	PEP	XCorr	Charge	MH+ [Da]	ΔM [ppm]	RT [min]	# Missed Cleavages
	High	FVDGLmIHSGDPVNYYVDTAVR	2	1	1	P62908	M6(Oxidation)	0	0	0.003638	4.79478	3	2484.19	0.544656	44.3996	0
	High	KPLPDHVSIVEPK	6	1	1	P62908		0	0	0.004694	4.69136	3	1458.83	0.366471	30.0333	0
	High	ELAEDGYSGVEVR	2	2	1	P62908		0	0	0.001915	4.12193	2	1423.67	0.299546	32.8847	0
	High	DEILPTTPISEQK	2	1	1	P62908		0	0	0.01609	3.57503	2	1470.77	0.361265	37.0284	0
	High	GGKPEPPAmPQPVPTA	3	1	1	P62908	M9(Oxidation)	0	0	0.02603	3.37424	2	1589.8	0.036297	28.5072	0
	High	FGFPEGSVELYAEK	3	2	1	P62908		0	0	0.002533	3.30484	2	1572.76	0.0667679	44.4974	0
	High	TEIIILATR	2	2	1	P62908		0	0	0.03964	3.06706	2	1029.63	-0.142525	40.1566	0
Q922F4	Tubulin beta-6 chain OS=Mus musculus GN=Tubb6 PE=1 SV=1 - [TBB6_MOUSE]	70.4534	17.67	2	2	6	22	447	50.0581	4.89404
	A2	Sequence	# PSMs	# Proteins	# Protein Groups	Protein Group Accessions	Modifications	ΔCn	q-Value	PEP	XCorr	Charge	MH+ [Da]	ΔM [ppm]	RT [min]	# Missed Cleavages
	High	NSSYFVEWIPNNVK	5	7	3	P99024;P68372;Q922F4		0	0	0.001558	4.77538	2	1696.83	0.31965	47.3018	0
	High	LAVNmVPFPR	4	8	3	P99024;P68372;Q922F4	M5(Oxidation)	0	0	0.01921	3.79275	2	1159.63	0.020489	39.0979	0
	High	SGPFGqLFRPDNFIFGqTGAGNNWAK	1	1	1	Q922F4	Q6(Deamidated); Q17(Deamidated)	0	0	0.05581	3.51524	3	2828.35	1.21742	47.6659	0
	High	FPGQLNADLR	7	8	3	P99024;P68372;Q922F4		0	0	0.03176	3.1003	2	1130.6	0.146191	36.5265	0
	High	ISVYYNESSSK	1	1	1	Q922F4		0	0	0.02442	2.71931	2	1276.61	-0.441196	29.6641	0
	High	IREEYPDR	4	6	3	P99024;P68372;Q922F4		0	0.006	0.2356	2.64958	2	1077.53	-0.221997	22.4346	1
P56480	ATP synthase subunit beta, mitochondrial OS=Mus musculus GN=Atp5b PE=1 SV=2 - [ATPB_MOUSE]	68.8757	9.83	1	4	4	20	529	56.2655	5.33838
	A2	Sequence	# PSMs	# Proteins	# Protein Groups	Protein Group Accessions	Modifications	ΔCn	q-Value	PEP	XCorr	Charge	MH+ [Da]	ΔM [ppm]	RT [min]	# Missed Cleavages
	High	FTQAGSEVSALLGR	6	1	1	P56480		0	0	0.01276	4.92994	2	1435.75	0.194156	42.7588	0
	High	AHGGYSVFAGVGER	3	1	1	P56480		0	0	0.004803	3.89114	2	1406.68	-0.174523	34.4308	0
	High	IGLFGGAGVGK	10	1	1	P56480		0	0	0.07063	3.33913	2	975.562	-0.144478	39.3144	0
	High	TVLIMELINNVAK	1	1	1	P56480		0	0	0.02261	2.28602	2	1457.84	0.30469	50.9987	0
P17182	Alpha-enolase OS=Mus musculus GN=Eno1 PE=1 SV=3 - [ENOA_MOUSE]	62.206	32.72	14	10	10	23	434	47.1112	6.80029
	A2	Sequence	# PSMs	# Proteins	# Protein Groups	Protein Group Accessions	Modifications	ΔCn	q-Value	PEP	XCorr	Charge	MH+ [Da]	ΔM [ppm]	RT [min]	# Missed Cleavages
	High	HIADLAGNPEVILPVPAFNVINGGSHAGnK	3	3	1	P17182	N29(Deamidated)	0	0	0.01632	6.16615	3	3022.58	3.03982	48.228	0
	High	DATNVGDEGGFAPNILENK	2	3	1	P17182		0	0	7.462e-05	5.62187	2	1960.93	0.409709	41.8741	0
	High	AAVPSGASTGIYEALELR	4	12	1	P17182		0	0	0.0004464	5.1209	2	1804.94	0.18961	46.2973	0
	High	GVSQAVEHINK	2	2	1	P17182		0	0	0.04558	3.38894	2	1181.63	-0.0985384	25.479	0
	High	GNPTVEVDLYTAK	2	8	1	P17182		0	0	0.01439	3.33606	2	1406.72	-0.265433	36.7344	0
	High	YITPDQLADLYK	3	2	1	P17182		0	0	0.07432	2.61233	2	1439.74	-0.144903	45.2621	0
	High	HIADLAGNPEVILPVPAFNVINGGSHAGNK	2	3	1	P17182		0	0	0.02586	2.24167	4	3021.59	0.109806	48.1071	0
	High	VNVVEQEK	1	4	1	P17182		0	0.001	0.1628	1.95646	2	944.505	-0.100613	22.9732	0
	High	IEEELGSK	2	2	1	P17182		0	0.003	0.1935	1.80189	2	904.462	-0.252751	24.2609	0
	High	ScNcLLLK	1	2	1	P17182	C2(Carbamidomethyl); C4(Carbamidomethyl)	0	0.005	0.2226	1.91272	2	1007.5	1.13019	32.804	0
	High	VNqIGSVTESLqAcK	1	4	1	P17182	Q3(Deamidated); Q12(Deamidated); C14(Carbamidomethyl)	0	0.008	0.2439	1.79053	2	1635.78	-8.81863	35.997	0
P07724	Serum albumin OS=Mus musculus GN=Alb PE=1 SV=3 - [ALBU_MOUSE]	61.107	2.14	1	1	1	17	608	68.6477	6.07471
	A2	Sequence	# PSMs	# Proteins	# Protein Groups	Protein Group Accessions	Modifications	ΔCn	q-Value	PEP	XCorr	Charge	MH+ [Da]	ΔM [ppm]	RT [min]	# Missed Cleavages
	High	LGEYGFQNAILVR	13	1	1	P07724		0	0	0.001945	4.40461	2	1479.8	0.053065	44.7175	0
	High	LGEYGFQnAILVR	4	1	1	P07724	N8(Deamidated)	0	0	0.01054	3.91936	2	1480.78	1.61445	45.6652	0
Q61897	Keratin, type I cuticular Ha3-II OS=Mus musculus GN=Krt33b PE=2 SV=2 - [KT33B_MOUSE]	49.8891	3.96	10	1	2	22	404	45.834	4.81787
	A2	Sequence	# PSMs	# Proteins	# Protein Groups	Protein Group Accessions	Modifications	ΔCn	q-Value	PEP	XCorr	Charge	MH+ [Da]	ΔM [ppm]	RT [min]	# Missed Cleavages
	High	LAADDFR	21	23	9	A6BLY7;P02535-3;P19001;Q61414;Q61781;Q61897;Q6IFX2;Q9QWL7;Q9Z2K1		0	0.001	0.1676	2.67847	2	807.4	0.0662209	29.6263	0
	High	LVVQIDNAK	1	5	1	Q61897		0	0.001	0.1299	2.29183	2	999.583	-0.377081	31.265	0
P51881	ADP/ATP translocase 2 OS=Mus musculus GN=Slc25a5 PE=1 SV=3 - [ADT2_MOUSE]	46.8408	21.14	3	6	6	16	298	32.9102	9.72998
	A2	Sequence	# PSMs	# Proteins	# Protein Groups	Protein Group Accessions	Modifications	ΔCn	q-Value	PEP	XCorr	Charge	MH+ [Da]	ΔM [ppm]	RT [min]	# Missed Cleavages
	High	DFLAGGVAAAISK	4	1	1	P51881		0	0	0.007863	4.21534	2	1219.67	0.457067	43.7791	0
	High	YFPTQALNFAFK	4	3	1	P51881		0	0	0.00602	3.3611	2	1446.74	0.312238	49.6793	0
	High	AAYFGIYDTAK	2	1	1	P51881		0	0	0.02545	2.89425	2	1219.6	0.209637	39.2778	0
	High	EQGVLSFWR	3	1	1	P51881		0	0	0.07506	2.04779	2	1121.57	0.13455	46.3611	0
	High	GAWSNVLR	2	2	1	P51881		0	0.002	0.179	2.44111	2	902.484	-0.158276	36.9511	0
	High	LLLQVQHASK	1	2	1	P51881		0	0.006	0.2257	2.98367	2	1136.68	0.40772	29.4968	0
Q9Z1R9	MCG124046 OS=Mus musculus GN=Prss1 PE=2 SV=1 - [Q9Z1R9_MOUSE]	45.9561	16.26	4	2	2	21	246	26.1178	4.94482
	A2	Sequence	# PSMs	# Proteins	# Protein Groups	Protein Group Accessions	Modifications	ΔCn	q-Value	PEP	XCorr	Charge	MH+ [Da]	ΔM [ppm]	RT [min]	# Missed Cleavages
	High	LGEHNINVLEGNEQFIDAAK	17	1	1	Q9Z1R9		0	0	0.06651	3.40018	4	2211.1	-0.218397	40.9164	0
	High	TLNnDImLIKLSSPVTLNAR	4	4	1	Q9Z1R9	N4(Deamidated); M7(Oxidation)	0	0.001	0.173	2.84952	2	2230.21	-0.0103401	47.0201	1
P62806	Histone H4 OS=Mus musculus GN=Hist1h4a PE=1 SV=2 - [H4_MOUSE]	45.8381	38.83	1	4	4	17	103	11.3604	11.356
	A2	Sequence	# PSMs	# Proteins	# Protein Groups	Protein Group Accessions	Modifications	ΔCn	q-Value	PEP	XCorr	Charge	MH+ [Da]	ΔM [ppm]	RT [min]	# Missed Cleavages
	High	ISGLIYEETR	9	1	1	P62806		0	0	0.01423	3.21596	2	1180.62	-0.0814505	35.801	0
	High	DNIQGITKPAIR	4	1	1	P62806		0	0	0.01325	3.14727	2	1325.75	0.143676	30.1276	0
	High	VFLENVIR	3	1	1	P62806		0	0.001	0.1348	2.70841	2	989.578	-0.0241285	41.7061	0
	High	DAVTYTEHAK	1	1	1	P62806		0	0.001	0.1308	2.62897	2	1134.54	-0.288551	23.0304	0
Q504P4	Heat shock cognate 71 kDa protein OS=Mus musculus GN=Hspa8 PE=1 SV=1 - [Q504P4_MOUSE]	39.037	8.93	8	3	5	12	627	68.7362	5.51611
	A2	Sequence	# PSMs	# Proteins	# Protein Groups	Protein Group Accessions	Modifications	ΔCn	q-Value	PEP	XCorr	Charge	MH+ [Da]	ΔM [ppm]	RT [min]	# Missed Cleavages
	High	IINEPTAAAIAYGLDK	5	5	2	Q504P4;P20029		0	0	0.000135	5.4365	2	1659.9	0.159113	43.3215	0
	High	NQVAmNPTNTVFDAK	1	4	1	Q504P4	M5(Oxidation)	0	0	0.003981	3.45815	2	1665.79	0.0927499	33.1372	0
	High	VEIIANDQGNR	2	9	2	Q504P4;P20029		0	0	0.02075	2.83209	2	1228.63	0.594548	27.5293	0
	High	TTPSYVAFTDTER	2	8	1	Q504P4		0	0	0.007573	2.766	2	1487.7	-0.0617236	36.3627	0
	High	IINEPTAAAIAYGLDKK	2	3	1	Q504P4		0	0	0.08765	1.362	3	1787.99	0.208859	40.1205	1
D3Z6F5	ATP synthase subunit alpha OS=Mus musculus GN=Atp5a1 PE=1 SV=1 - [D3Z6F5_MOUSE]	38.1598	17.5	2	8	8	18	503	54.5607	8.23584
	A2	Sequence	# PSMs	# Proteins	# Protein Groups	Protein Group Accessions	Modifications	ΔCn	q-Value	PEP	XCorr	Charge	MH+ [Da]	ΔM [ppm]	RT [min]	# Missed Cleavages
	High	EAYPGDVFYLHSR	5	2	1	D3Z6F5		0	0	0.01481	3.3582	2	1553.74	0.293376	39.0154	0
	High	TGAIVDVPVGEELLGR	2	2	1	D3Z6F5		0	0	0.002069	3.20596	2	1624.89	0.368997	46.6299	0
	High	HALIIYDDLSK	2	2	1	D3Z6F5		0	0	0.01329	3.0673	2	1287.69	-0.464486	37.5326	0
	High	VVDALGNAIDGK	2	2	1	D3Z6F5		0	0	0.01273	2.96758	2	1171.63	-1.38845	34.9084	0
	High	VLSIGDGIAR	2	2	1	D3Z6F5		0	0	0.03493	2.348	2	1000.58	-0.031437	35.8821	0
	High	AVDSLVPIGR	2	2	1	D3Z6F5		0	0	0.08575	2.28664	2	1026.6	0.955725	37.4337	0
	High	ISEQSDAK	2	2	1	D3Z6F5		0	0.001	0.1186	2.39292	2	877.426	0.0738465	18.2367	0
	High	STVAQLVK	1	2	1	D3Z6F5		0	0.003	0.1851	1.88805	2	845.509	-0.2041	29.7666	0
Q9D6Z1	Nucleolar protein 56 OS=Mus musculus GN=Nop56 PE=1 SV=2 - [NOP56_MOUSE]	37.7278	11.72	8	6	6	12	580	64.4241	9.14404
	A2	Sequence	# PSMs	# Proteins	# Protein Groups	Protein Group Accessions	Modifications	ΔCn	q-Value	PEP	XCorr	Charge	MH+ [Da]	ΔM [ppm]	RT [min]	# Missed Cleavages
	High	EAVVQAEEAAAEITR	2	5	1	Q9D6Z1		0	0	0.001892	4.40789	2	1586.8	-0.128446	40.0842	0
	High	YPASTVQILGAEK	4	2	1	Q9D6Z1		0	0	0.002299	3.71937	2	1376.74	0.392237	36.7115	0
	High	LSFYETGEIPR	2	5	1	Q9D6Z1		0	0	0.01477	3.19508	2	1311.66	0.570045	39.9108	0
	High	IVNDNATYcR	1	3	1	Q9D6Z1	C9(Carbamidomethyl)	0	0	0.01604	2.93135	2	1225.56	0.19968	24.025	0
	High	VLLGVGDPK	2	3	1	Q9D6Z1		0	0	0.06512	2.49779	2	897.54	-0.134254	33.2389	0
	High	LEEITmDGAK	1	3	1	Q9D6Z1	M6(Oxidation)	0	0.008	0.2499	1.76279	2	1122.53	-1.25921	26.2089	0
Q64522	Histone H2A type 2-B OS=Mus musculus GN=Hist2h2ab PE=1 SV=3 - [H2A2B_MOUSE]	36.6979	12.31	3	1	2	14	130	14.0048	10.8872
	A2	Sequence	# PSMs	# Proteins	# Protein Groups	Protein Group Accessions	Modifications	ΔCn	q-Value	PEP	XCorr	Charge	MH+ [Da]	ΔM [ppm]	RT [min]	# Missed Cleavages
	High	AGLQFPVGR	12	16	2	F8WIX8;Q64522		0	0	0.0624	3.39994	2	944.531	0.0818754	37.707	0
	High	HLQLAVR	2	1	1	Q64522		0	0.002	0.1809	2.25715	2	836.51	0.130506	26.8503	0
B0V2N8	Annexin (Fragment) OS=Mus musculus GN=Anxa2 PE=1 SV=1 - [B0V2N8_MOUSE]	34.2394	27.27	4	3	3	13	176	19.5841	5.96045
	A2	Sequence	# PSMs	# Proteins	# Protein Groups	Protein Group Accessions	Modifications	ΔCn	q-Value	PEP	XCorr	Charge	MH+ [Da]	ΔM [ppm]	RT [min]	# Missed Cleavages
	High	TPAQYDASELK	7	3	1	B0V2N8		0	0	0.02769	3.52246	2	1222.6	0.072855	28.6986	0
	High	TNQELQEINR	5	4	1	B0V2N8		0	0	0.01711	3.33294	2	1244.62	0.172939	27.7558	0
	High	LSLEGDHSTPPSAYGSVKPYTNFDAER	1	3	1	B0V2N8		0	0	0.05373	2.21607	4	2938.39	0.0610958	37.5975	0
Q08288	Cell growth-regulating nucleolar protein OS=Mus musculus GN=Lyar PE=1 SV=2 - [LYAR_MOUSE]	33.6529	24.48	4	7	7	11	388	43.7085	9.49561
	A2	Sequence	# PSMs	# Proteins	# Protein Groups	Protein Group Accessions	Modifications	ΔCn	q-Value	PEP	XCorr	Charge	MH+ [Da]	ΔM [ppm]	RT [min]	# Missed Cleavages
	High	NQEAGHEAAGEEAAEASGPPEK	2	1	1	Q08288		0	0	0.001705	4.82703	3	2178.95	0.193354	24.0877	0
	High	ELLQQISAFDNVPR	2	4	1	Q08288		0	0	0.0266	3.91519	2	1629.86	0.433038	46.4584	0
	High	NGGPGEDAAEGQTK	2	1	1	Q08288		0	0	0.008833	3.18848	2	1330.59	0.0318894	20.2437	0
	High	AQGGQASEEGADR	1	1	1	Q08288		0	0	0.01168	2.99095	2	1275.56	-0.0905473	18.5097	0
	High	TnGTTEEQTEAK	1	3	1	Q08288	N2(Deamidated)	0	0	0.0867	2.29282	2	1309.58	0.309996	19.0773	0
	High	LENHQENLR	1	1	1	Q08288		0	0	0.06774	2.28087	2	1152.57	-0.67206	20.5482	0
	High	LPEQPEEGEAK	1	1	1	Q08288		0	0.001	0.1396	2.72983	2	1226.59	-0.579088	24.4321	0
	High	TNGTTEEQTEAK	1	3	1	Q08288		0	0.006	0.2271	2.23103	2	1308.59	0.0358881	18.6853	0
P20029	78 kDa glucose-regulated protein OS=Mus musculus GN=Hspa5 PE=1 SV=3 - [GRP78_MOUSE]	32.6042	5.5	1	1	3	8	655	72.3775	5.16064
	A2	Sequence	# PSMs	# Proteins	# Protein Groups	Protein Group Accessions	Modifications	ΔCn	q-Value	PEP	XCorr	Charge	MH+ [Da]	ΔM [ppm]	RT [min]	# Missed Cleavages
	High	IINEPTAAAIAYGLDK	5	5	2	Q504P4;P20029		0	0	0.000135	5.4365	2	1659.9	0.159113	43.3215	0
	High	VEIIANDQGNR	2	9	2	Q504P4;P20029		0	0	0.02075	2.83209	2	1228.63	0.594548	27.5293	0
	High	ALSSQHQAR	1	1	1	P20029		0	0	0.0996	2.12457	2	997.518	0.163795	17.9124	0
F8WIX8	Histone H2A OS=Mus musculus GN=Hist1h2al PE=3 SV=1 - [F8WIX8_MOUSE]	32.4833	12.8	16	1	2	13	125	13.5987	10.7407
	A2	Sequence	# PSMs	# Proteins	# Protein Groups	Protein Group Accessions	Modifications	ΔCn	q-Value	PEP	XCorr	Charge	MH+ [Da]	ΔM [ppm]	RT [min]	# Missed Cleavages
	High	AGLQFPVGR	12	16	2	F8WIX8;Q64522		0	0	0.0624	3.39994	2	944.531	0.0818754	37.707	0
	High	HLQLAIR	1	14	1	F8WIX8		0	0.008	0.2491	1.47256	2	850.526	0.170724	30.1748	0
Q02257	Junction plakoglobin OS=Mus musculus GN=Jup PE=1 SV=3 - [PLAK_MOUSE]	30.8513	11.14	1	7	7	10	745	81.7488	6.13818
	A2	Sequence	# PSMs	# Proteins	# Protein Groups	Protein Group Accessions	Modifications	ΔCn	q-Value	PEP	XCorr	Charge	MH+ [Da]	ΔM [ppm]	RT [min]	# Missed Cleavages
	High	LNTIPLFVQLLYSSVENIQR	2	1	1	Q02257		0	0	0.0001405	4.32684	3	2347.3	-0.023514	51.806	0
	High	LLNDEDPVVVTK	2	1	1	Q02257		0	0	0.01817	3.72972	2	1341.73	-0.159215	34.8077	0
	High	TmQNTSDLDTAR	1	1	1	Q02257	M2(Oxidation)	0	0	0.0121	2.81337	2	1368.61	0.147939	23.1681	0
	High	ISEDKNPDYR	1	1	1	Q02257		0	0	0.09281	2.6419	2	1236.58	-0.537637	21.444	1
	High	ALmGSPQLVAAVVR	1	1	1	Q02257	M3(Oxidation)	0	0.001	0.1338	2.29456	2	1427.8	0.35345	40.7077	0
	High	LVQLLVK	2	1	1	Q02257		0	0.006	0.2299	2.72762	2	812.56	-0.187066	37.598	0
	High	HLTSNSPR	1	1	1	Q02257		0	0.007	0.2396	2.42225	2	911.469	-0.774323	18.5264	0
P01631	Ig kappa chain V-II region 26-10 OS=Mus musculus PE=1 SV=1 - [KV2A7_MOUSE]	30.1147	11.5	2	1	1	9	113	12.2652	8.88037
	A2	Sequence	# PSMs	# Proteins	# Protein Groups	Protein Group Accessions	Modifications	ΔCn	q-Value	PEP	XCorr	Charge	MH+ [Da]	ΔM [ppm]	RT [min]	# Missed Cleavages
	High	FSGSGSGTDFTLK	9	2	1	P01631		0	0	0.01727	3.7795	2	1303.62	-0.115596	15.9855	0
E9PVG8	Protein 9530053A07Rik OS=Mus musculus GN=9530053A07Rik PE=4 SV=1 - [E9PVG8_MOUSE]	29.781	0.35	3	1	1	14	2581	280.044	6.17627
	A2	Sequence	# PSMs	# Proteins	# Protein Groups	Protein Group Accessions	Modifications	ΔCn	q-Value	PEP	XCorr	Charge	MH+ [Da]	ΔM [ppm]	RT [min]	# Missed Cleavages
	High	ISVINGGSK	14	3	1	E9PVG8		0	0	0.09168	2.55399	2	874.498	-1.03105	31.4241	0
F8WJ41	40S ribosomal protein S15a (Fragment) OS=Mus musculus GN=Rps15a PE=1 SV=1 - [F8WJ41_MOUSE]	28.3889	29.63	4	3	3	10	108	12.3027	10.1548
	A2	Sequence	# PSMs	# Proteins	# Protein Groups	Protein Group Accessions	Modifications	ΔCn	q-Value	PEP	XCorr	Charge	MH+ [Da]	ΔM [ppm]	RT [min]	# Missed Cleavages
	High	HGYIGEFEIIDDHR	4	4	1	F8WJ41		0	0	0.001814	4.83145	3	1700.8	-0.109288	38.9794	0
	High	mNVLADALK	4	4	1	F8WJ41	M1(Oxidation)	0	0	0.05156	2.75943	2	990.529	0.0726509	36.863	0
	High	WQNNLLPSR	2	2	1	F8WJ41		0	0	0.03988	2.3207	2	1127.6	0.0793048	36.7283	0
P62862	40S ribosomal protein S30 OS=Mus musculus GN=Fau PE=1 SV=1 - [RS30_MOUSE]	27.8421	32.2	2	3	3	10	59	6.64382	12.147
	A2	Sequence	# PSMs	# Proteins	# Protein Groups	Protein Group Accessions	Modifications	ΔCn	q-Value	PEP	XCorr	Charge	MH+ [Da]	ΔM [ppm]	RT [min]	# Missed Cleavages
	High	RFVNVVPTFGK	3	2	1	P62862		0	0	0.015	3.74186	2	1263.72	0.186461	38.3362	1
	High	FVNVVPTFGK	5	2	1	P62862		0	0	0.04078	3.04585	2	1107.62	0.143863	41.3914	0
	High	KVHGSLAR	2	1	1	P62862		0	0.001	0.1244	2.21504	2	867.516	-0.110195	18.4044	1
E9PZB3	Protein Gm5093 OS=Mus musculus GN=Gm5093 PE=3 SV=1 - [E9PZB3_MOUSE]	27.3552	17.82	6	3	3	8	174	19.8634	9.51025
	A2	Sequence	# PSMs	# Proteins	# Protein Groups	Protein Group Accessions	Modifications	ΔCn	q-Value	PEP	XCorr	Charge	MH+ [Da]	ΔM [ppm]	RT [min]	# Missed Cleavages
	High	VLEQLTGQTPVFSK	4	5	1	E9PZB3		0	0	0.002503	4.7746	2	1546.85	-0.0126202	39.7651	0
	High	YDGIILPGK	3	5	1	E9PZB3		0	0	0.02597	2.94867	2	975.551	0.198616	37.225	0
	High	IAVHcTVR	1	6	1	E9PZB3	C5(Carbamidomethyl)	0	0.001	0.1648	1.96568	2	955.514	-0.731472	22.5143	0
P62267	40S ribosomal protein S23 OS=Mus musculus GN=Rps23 PE=1 SV=3 - [RS23_MOUSE]	26.8526	23.78	1	3	3	9	143	15.7977	10.4917
	A2	Sequence	# PSMs	# Proteins	# Protein Groups	Protein Group Accessions	Modifications	ΔCn	q-Value	PEP	XCorr	Charge	MH+ [Da]	ΔM [ppm]	RT [min]	# Missed Cleavages
	High	VANVSLLALYK	4	1	1	P62267		0	0	0.006685	4.11121	2	1190.71	0.223318	44.6139	0
	High	KGHAVGDIPGVR	2	1	1	P62267		0	0	0.07953	3.2388	3	1205.67	-0.413174	25.9082	1
	High	ANPFGGASHAK	3	1	1	P62267		0	0	0.07765	1.88969	2	1056.52	-0.605124	23.1279	0
P17897	Lysozyme C-1 OS=Mus musculus GN=Lyz1 PE=1 SV=1 - [LYZ1_MOUSE]	25.5036	8.11	1	1	1	7	148	16.7834	9.40771
	A2	Sequence	# PSMs	# Proteins	# Protein Groups	Protein Group Accessions	Modifications	ΔCn	q-Value	PEP	XCorr	Charge	MH+ [Da]	ΔM [ppm]	RT [min]	# Missed Cleavages
	High	STDYGIFQINSR	7	1	1	P17897		0	0	0.004717	4.20962	2	1400.68	-0.118407	41.7825	0
P16858	Glyceraldehyde-3-phosphate dehydrogenase OS=Mus musculus GN=Gapdh PE=1 SV=2 - [G3P_MOUSE]	25.2678	17.42	6	4	4	13	333	35.7872	8.25049
	A2	Sequence	# PSMs	# Proteins	# Protein Groups	Protein Group Accessions	Modifications	ΔCn	q-Value	PEP	XCorr	Charge	MH+ [Da]	ΔM [ppm]	RT [min]	# Missed Cleavages
	High	LISWYDNEYGYSNR	1	5	1	P16858		0	0	0.04334	3.94831	2	1779.8	-0.0868417	41.5567	0
	High	GAAQNIIPASTGAAK	2	3	1	P16858		0	0	0.003768	3.41203	2	1369.74	-0.107734	30.3367	0
	High	VGVNGFGR	7	4	1	P16858		0	0.001	0.1102	2.21813	2	805.431	-0.372871	29.3106	0
	High	VIISAPSADAPmFVmGVNHEK	3	4	1	P16858	M12(Oxidation); M15(Oxidation)	0	0.001	0.1162	1.9624	3	2245.1	0.0254116	37.9564	0
P62717	60S ribosomal protein L18a OS=Mus musculus GN=Rpl18a PE=1 SV=1 - [RL18A_MOUSE]	24.9681	39.2	2	7	7	10	176	20.7189	10.7114
	A2	Sequence	# PSMs	# Proteins	# Protein Groups	Protein Group Accessions	Modifications	ΔCn	q-Value	PEP	XCorr	Charge	MH+ [Da]	ΔM [ppm]	RT [min]	# Missed Cleavages
	High	SSGEIVYcGQVFEK	1	1	1	P62717	C8(Carbamidomethyl)	0	0	0.006541	3.54257	2	1602.75	0.367383	37.3994	0
	High	DLTTAGAVTQcYR	2	1	1	P62717	C11(Carbamidomethyl)	0	0	0.03617	3.1993	2	1455.69	0.530323	33.3177	0
	High	FWYFVSQLK	1	1	1	P62717		0	0	0.05181	2.62044	2	1217.64	0.0265065	49.4691	0
	High	IFAPNHVVAK	2	2	1	P62717		0	0.001	0.1661	2.29585	2	1095.63	0.0344496	27.8543	0
	High	VEEIAAGK	2	1	1	P62717		0	0.001	0.1708	2.04075	2	816.446	-0.519269	22.4793	0
	High	AHSIQImK	1	2	1	P62717	M7(Oxidation)	0	0.005	0.2224	2.34643	2	943.502	-0.548271	22.3538	0
	High	NFGIWLR	1	1	1	P62717		0	0.008	0.2499	2.18539	2	905.499	-0.0532231	45.7425	0
F6UCX4	Protein Sptbn5 (Fragment) OS=Mus musculus GN=Sptbn5 PE=4 SV=2 - [F6UCX4_MOUSE]	24.6964	0.75	1	1	1	9	1208	138.539	5.92236
	A2	Sequence	# PSMs	# Proteins	# Protein Groups	Protein Group Accessions	Modifications	ΔCn	q-Value	PEP	XCorr	Charge	MH+ [Da]	ΔM [ppm]	RT [min]	# Missed Cleavages
	High	VLAqLqAVR	9	1	1	F6UCX4	Q4(Deamidated); Q6(Deamidated)	0	0	0.09915	2.97903	2	999.584	0.231524	39.3225	0
P62892	60S ribosomal protein L39 OS=Mus musculus GN=Rpl39 PE=2 SV=2 - [RL39_MOUSE]	21.1407	19.61	1	1	1	9	51	6.40265	12.5571
	A2	Sequence	# PSMs	# Proteins	# Protein Groups	Protein Group Accessions	Modifications	ΔCn	q-Value	PEP	XCorr	Charge	MH+ [Da]	ΔM [ppm]	RT [min]	# Missed Cleavages
	High	QNRPIPQWIR	8	1	1	P62892		0	0	0.03405	2.77815	3	1307.73	-0.196913	35.0393	0
	High	QNRPIPqWIR	1	1	1	P62892	Q7(Deamidated)	0	0.001	0.1712	2.28059	3	1308.72	-0.132318	36.1659	0
P10922	Histone H1.0 OS=Mus musculus GN=H1f0 PE=2 SV=4 - [H10_MOUSE]	20.607	9.79	1	2	2	7	194	20.8482	10.9019
	A2	Sequence	# PSMs	# Proteins	# Protein Groups	Protein Group Accessions	Modifications	ΔCn	q-Value	PEP	XCorr	Charge	MH+ [Da]	ΔM [ppm]	RT [min]	# Missed Cleavages
	High	VGENADSQIK	6	1	1	P10922		0	0	0.03364	3.31471	2	1060.53	-0.0737676	22.2172	0
	High	GVGASGSFR	1	1	1	P10922		0	0.001	0.1633	2.51653	2	837.421	-0.677478	24.4495	0
Q61495	Desmoglein-1-alpha OS=Mus musculus GN=Dsg1a PE=2 SV=2 - [DSG1A_MOUSE]	19.0046	2.93	4	3	3	9	1057	114.525	4.89404
	A2	Sequence	# PSMs	# Proteins	# Protein Groups	Protein Group Accessions	Modifications	ΔCn	q-Value	PEP	XCorr	Charge	MH+ [Da]	ΔM [ppm]	RT [min]	# Missed Cleavages
	High	QEPSDSPmFIINR	1	2	1	Q61495	M8(Oxidation)	0	0	0.02474	2.83765	2	1549.73	0.0908234	36.8662	0
	High	EmQDLGGGER	5	3	1	Q61495	M2(Oxidation)	0	0	0.04995	2.6672	2	1107.47	-0.13547	21.3569	0
	High	TmNNFLDR	3	4	1	Q61495	M2(Oxidation)	0	0.001	0.149	2.23512	2	1026.47	1.04737	30.3255	0
P27659	60S ribosomal protein L3 OS=Mus musculus GN=Rpl3 PE=1 SV=3 - [RL3_MOUSE]	18.7778	8.93	1	3	3	6	403	46.0808	10.2134
	A2	Sequence	# PSMs	# Proteins	# Protein Groups	Protein Group Accessions	Modifications	ΔCn	q-Value	PEP	XCorr	Charge	MH+ [Da]	ΔM [ppm]	RT [min]	# Missed Cleavages
	High	DDASKPVHLTAFLGYK	3	1	1	P27659		0	0	0.009369	4.22871	3	1761.92	-0.169759	40.0823	0
	High	NNASTDYDLSDK	2	1	1	P27659		0	0	0.007846	3.399	2	1342.58	0.242894	27.0749	0
	High	IIAHTQmR	1	1	1	P27659	M7(Oxidation)	0	0.008	0.2435	2.05298	2	985.525	-0.101974	19.1208	0
D3Z6C3	40S ribosomal protein S3a OS=Mus musculus GN=Rps3a2 PE=3 SV=1 - [D3Z6C3_MOUSE]	18.7078	18.18	3	5	5	8	264	29.8057	9.72998
	A2	Sequence	# PSMs	# Proteins	# Protein Groups	Protein Group Accessions	Modifications	ΔCn	q-Value	PEP	XCorr	Charge	MH+ [Da]	ΔM [ppm]	RT [min]	# Missed Cleavages
	High	TSYAQHQQVR	1	3	1	D3Z6C3		0	0	0.03422	2.88943	2	1217.6	-0.368865	19.7945	0
	High	LmELHGEGGSSGK	3	3	1	D3Z6C3	M2(Oxidation)	0	0	0.09771	2.53546	2	1317.61	-0.198298	21.4564	0
	High	LITEDVQGK	2	2	1	D3Z6C3		0	0	0.07229	2.21725	2	1002.55	0.148849	27.0491	0
	High	TTDGYLLR	1	3	1	D3Z6C3		0	0.001	0.1426	1.86545	2	938.494	-0.46918	32.3724	0
	High	EVQTNDLK	1	3	1	D3Z6C3		0	0.003	0.1906	2.26794	2	946.484	-0.564435	22.4326	0
P38647	Stress-70 protein, mitochondrial OS=Mus musculus GN=Hspa9 PE=1 SV=3 - [GRP75_MOUSE]	18.2944	1.33	1	1	1	7	679	73.4156	6.07471
	A2	Sequence	# PSMs	# Proteins	# Protein Groups	Protein Group Accessions	Modifications	ΔCn	q-Value	PEP	XCorr	Charge	MH+ [Da]	ΔM [ppm]	RT [min]	# Missed Cleavages
	High	VLENAEGAR	7	1	1	P38647		0	0	0.04257	3.16668	2	958.495	-0.0683139	21.2867	0
P18760	Cofilin-1 OS=Mus musculus GN=Cfl1 PE=1 SV=3 - [COF1_MOUSE]	18.1807	15.06	3	2	2	5	166	18.5477	8.08936
	A2	Sequence	# PSMs	# Proteins	# Protein Groups	Protein Group Accessions	Modifications	ΔCn	q-Value	PEP	XCorr	Charge	MH+ [Da]	ΔM [ppm]	RT [min]	# Missed Cleavages
	High	LGGSAVISLEGKPL	3	1	1	P18760		0	0	0.005388	4.45571	2	1340.78	0.560199	42.2839	0
	High	YALYDATYETK	2	3	1	P18760		0	0	0.01138	3.21563	2	1337.63	0.115826	35.4066	0
P83882	60S ribosomal protein L36a OS=Mus musculus GN=Rpl36a PE=1 SV=2 - [RL36A_MOUSE]	15.8174	25.47	1	4	4	7	106	12.4328	10.5796
	A2	Sequence	# PSMs	# Proteins	# Protein Groups	Protein Group Accessions	Modifications	ΔCn	q-Value	PEP	XCorr	Charge	MH+ [Da]	ΔM [ppm]	RT [min]	# Missed Cleavages
	High	GKDSLYAQGK	1	1	1	P83882		0	0	0.06692	3.25976	2	1066.55	-0.237651	21.3868	1
	High	LEcVEPNcR	2	1	1	P83882	C3(Carbamidomethyl); C8(Carbamidomethyl)	0	0	0.05043	2.32874	2	1176.51	0.0511458	25.4484	0
	High	HFELGGDK	2	1	1	P83882		0	0	0.09743	2.14487	2	902.437	-0.076713	26.2313	0
	High	DSLYAQGK	2	1	1	P83882		0	0.001	0.1334	2.11592	2	881.437	0.318538	23.8968	0
P62827	GTP-binding nuclear protein Ran OS=Mus musculus GN=Ran PE=1 SV=3 - [RAN_MOUSE]	14.9303	11.11	2	2	2	6	216	24.4076	7.48877
	A2	Sequence	# PSMs	# Proteins	# Protein Groups	Protein Group Accessions	Modifications	ΔCn	q-Value	PEP	XCorr	Charge	MH+ [Da]	ΔM [ppm]	RT [min]	# Missed Cleavages
	High	SNYNFEKPFLWLAR	3	1	1	P62827		0	0	0.008994	3.65392	3	1784.91	0.0847057	49.0855	0
	High	NLQYYDISAK	3	2	1	P62827		0	0	0.07123	2.37379	2	1214.61	0.0583796	34.8521	0
Q5U405	Transmembrane protease serine 13 OS=Mus musculus GN=Tmprss13 PE=2 SV=2 - [TMPSD_MOUSE]	14.6735	1.47	2	1	1	8	543	59.7679	9.01221
	A2	Sequence	# PSMs	# Proteins	# Protein Groups	Protein Group Accessions	Modifications	ΔCn	q-Value	PEP	XCorr	Charge	MH+ [Da]	ΔM [ppm]	RT [min]	# Missed Cleavages
	High	NKPGVYTK	8	2	1	Q5U405		0	0.003	0.202	2.04954	2	906.504	-0.191186	19.1677	0
Q8BVY0	Protein Rsl1d1 OS=Mus musculus GN=Rsl1d1 PE=2 SV=1 - [Q8BVY0_MOUSE]	13.7132	8.63	1	3	3	5	452	50.3903	9.979
	A2	Sequence	# PSMs	# Proteins	# Protein Groups	Protein Group Accessions	Modifications	ΔCn	q-Value	PEP	XCorr	Charge	MH+ [Da]	ΔM [ppm]	RT [min]	# Missed Cleavages
	High	ALLATETPEASAPGTSGK	2	1	1	Q8BVY0		0	0	0.0005087	3.87212	2	1700.87	-0.0991164	32.5266	0
	High	KPEASSFSTPR	1	1	1	Q8BVY0		0	0	0.05285	2.2708	2	1206.61	-0.105789	23.8935	0
	High	VPVSVNLLAK	2	1	1	Q8BVY0		0	0.001	0.1475	2.04962	2	1039.65	-0.247069	38.5717	0
Q5PR73	GTP-binding protein Di-Ras2 OS=Mus musculus GN=Diras2 PE=2 SV=1 - [DIRA2_MOUSE]	13.3756	5.53	1	1	1	6	199	22.4836	8.76318
	A2	Sequence	# PSMs	# Proteins	# Protein Groups	Protein Group Accessions	Modifications	ΔCn	q-Value	PEP	XCorr	Charge	MH+ [Da]	ΔM [ppm]	RT [min]	# Missed Cleavages
	High	VAVFGAGGVGK	6	1	1	Q5PR73		0	0	0.0796	2.78014	2	961.546	-0.501441	37.3034	0
Q6ZWZ7	60S ribosomal protein L17 OS=Mus musculus GN=Rpl17 PE=2 SV=1 - [Q6ZWZ7_MOUSE]	13.0793	13.59	3	2	2	6	184	21.3834	10.1841
	A2	Sequence	# PSMs	# Proteins	# Protein Groups	Protein Group Accessions	Modifications	ΔCn	q-Value	PEP	XCorr	Charge	MH+ [Da]	ΔM [ppm]	RT [min]	# Missed Cleavages
	High	GLDVDSLVIEHIQVNK	4	2	1	Q6ZWZ7		0	0	0.01803	2.46934	3	1778.97	0.437327	45.318	0
	High	NAESNAELK	2	3	1	Q6ZWZ7		0	0	0.06424	2.00872	2	975.474	0.14403	21.2474	0
D3YX85	Arf-GAP with SH3 domain, ANK repeat and PH domain-containing protein 2 OS=Mus musculus GN=Asap2 PE=1 SV=2 - [D3YX85_MOUSE]	13.0478	0.84	3	1	1	5	955	106.339	6.53662
	A2	Sequence	# PSMs	# Proteins	# Protein Groups	Protein Group Accessions	Modifications	ΔCn	q-Value	PEP	XCorr	Charge	MH+ [Da]	ΔM [ppm]	RT [min]	# Missed Cleavages
	High	EIISEVQR	5	3	1	D3YX85		0	0.003	0.1934	2.66517	2	973.531	-0.348091	33.1729	0
P14131	40S ribosomal protein S16 OS=Mus musculus GN=Rps16 PE=2 SV=4 - [RS16_MOUSE]	12.8718	25.34	1	4	4	5	146	16.435	10.2134
	A2	Sequence	# PSMs	# Proteins	# Protein Groups	Protein Group Accessions	Modifications	ΔCn	q-Value	PEP	XCorr	Charge	MH+ [Da]	ΔM [ppm]	RT [min]	# Missed Cleavages
	High	GPLQSVQVFGR	2	1	1	P14131		0	0	0.007766	3.39535	2	1187.65	0.251489	40.322	0
	High	ALVAYYQK	1	1	1	P14131		0	0.003	0.1977	1.85549	2	955.525	0.197423	30.7038	0
	High	YVDEASKK	1	1	1	P14131		0	0.005	0.223	1.95627	2	939.478	-0.28572	18.359	1
	High	LLEPVLLLGK	1	1	1	P14131		0	0.007	0.2403	2.29101	2	1094.72	0.34374	49.3121	0
P11499	Heat shock protein HSP 90-beta OS=Mus musculus GN=Hsp90ab1 PE=1 SV=3 - [HS90B_MOUSE]	12.1333	3.31	6	2	2	4	724	83.2291	5.03369
	A2	Sequence	# PSMs	# Proteins	# Protein Groups	Protein Group Accessions	Modifications	ΔCn	q-Value	PEP	XCorr	Charge	MH+ [Da]	ΔM [ppm]	RT [min]	# Missed Cleavages
	High	ADLINNLGTIAK	2	3	1	P11499		0	0	0.01447	3.29239	2	1242.71	0.259679	41.0224	0
	High	ELISNASDALDK	2	4	1	P11499		0	0	0.01938	2.86406	2	1275.64	-0.768294	33.9427	0
P62830	60S ribosomal protein L23 OS=Mus musculus GN=Rpl23 PE=1 SV=1 - [RL23_MOUSE]	11.6377	16.43	2	2	2	4	140	14.8561	10.5063
	A2	Sequence	# PSMs	# Proteins	# Protein Groups	Protein Group Accessions	Modifications	ΔCn	q-Value	PEP	XCorr	Charge	MH+ [Da]	ΔM [ppm]	RT [min]	# Missed Cleavages
	High	LPAAGVGDmVmATVK	2	1	1	P62830	M9(Oxidation); M11(Oxidation)	0	0	0.0006229	3.82877	2	1491.75	0.0100356	32.8935	0
	High	NLYIISVK	2	2	1	P62830		0	0.001	0.1122	2.1095	2	949.572	-0.083683	39.995	0
O88986	2-amino-3-ketobutyrate coenzyme A ligase, mitochondrial OS=Mus musculus GN=Gcat PE=1 SV=2 - [KBL_MOUSE]	11.1328	12.74	2	3	3	4	416	44.9019	7.32764
	A2	Sequence	# PSMs	# Proteins	# Protein Groups	Protein Group Accessions	Modifications	ΔCn	q-Value	PEP	XCorr	Charge	MH+ [Da]	ΔM [ppm]	RT [min]	# Missed Cleavages
	High	GIFVIGFSYPVVPK	1	1	1	O88986		0	0	0.01782	3.39871	2	1522.87	-0.00815054	50.5364	0
	High	LAAQYGALVFVDEcHATGFLGPTGR	1	2	1	O88986	C14(Carbamidomethyl)	0	0	0.05025	3.09297	3	2650.31	1.20827	48.3666	0
	High	VQISAVHSEEDIDR	2	1	1	O88986		0	0	0.01976	2.34383	3	1597.78	-0.190938	29.4029	0
P10853	Histone H2B type 1-F/J/L OS=Mus musculus GN=Hist1h2bf PE=1 SV=2 - [H2B1F_MOUSE]	11.1024	13.49	14	2	2	5	126	13.9276	10.3159
	A2	Sequence	# PSMs	# Proteins	# Protein Groups	Protein Group Accessions	Modifications	ΔCn	q-Value	PEP	XCorr	Charge	MH+ [Da]	ΔM [ppm]	RT [min]	# Missed Cleavages
	High	HAVSEGTK	3	14	1	P10853		0	0	0.07897	2.63649	2	828.421	-0.0413179	17.1456	0
	High	LLLPGELAK	2	14	1	P10853		0	0.001	0.1392	2.13336	2	953.603	-0.423241	39.9711	0
H7BXC3	Triosephosphate isomerase OS=Mus musculus GN=Tpi1 PE=1 SV=1 - [H7BXC3_MOUSE]	11.0452	14.97	2	2	2	4	167	17.9863	5.57959
	A2	Sequence	# PSMs	# Proteins	# Protein Groups	Protein Group Accessions	Modifications	ΔCn	q-Value	PEP	XCorr	Charge	MH+ [Da]	ΔM [ppm]	RT [min]	# Missed Cleavages
	High	TATPQQAQEVHEK	3	2	1	H7BXC3		0	0	0.02168	2.99963	2	1466.72	-0.759286	20.5975	0
	High	SNVNDGVAQSTR	1	2	1	H7BXC3		0	0	0.00413	2.85892	2	1247.6	-0.342901	21.5058	0
P17742	Peptidyl-prolyl cis-trans isomerase A OS=Mus musculus GN=Ppia PE=1 SV=2 - [PPIA_MOUSE]	11.024	12.8	4	3	3	5	164	17.9599	7.89893
	A2	Sequence	# PSMs	# Proteins	# Protein Groups	Protein Group Accessions	Modifications	ΔCn	q-Value	PEP	XCorr	Charge	MH+ [Da]	ΔM [ppm]	RT [min]	# Missed Cleavages
	High	FEDENFILK	2	2	1	P17742		0	0	0.09131	2.97678	2	1154.57	0.151004	40.79	0
	High	VSFELFADK	2	3	1	P17742		0	0	0.08445	2.79136	2	1055.54	0.0945993	44.3993	0
	High	VSFELFADKVPK	1	3	1	P17742		0	0.001	0.1201	1.6614	3	1379.76	-0.205687	42.8358	1
Q9EST1	Gasdermin-A OS=Mus musculus GN=Gsdma PE=2 SV=1 - [GSDMA_MOUSE]	10.8617	2.02	1	1	1	5	446	49.5619	5.56689
	A2	Sequence	# PSMs	# Proteins	# Protein Groups	Protein Group Accessions	Modifications	ΔCn	q-Value	PEP	XCorr	Charge	MH+ [Da]	ΔM [ppm]	RT [min]	# Missed Cleavages
	High	VEGDVDVPK	5	1	1	Q9EST1		0	0	0.05581	2.42933	2	957.489	-0.248891	26.1936	0
D3Z510	Fructose-bisphosphate aldolase A (Fragment) OS=Mus musculus GN=Aldoa PE=2 SV=1 - [D3Z510_MOUSE]	10.538	10.69	6	1	1	4	131	14.1685	8.14795
	A2	Sequence	# PSMs	# Proteins	# Protein Groups	Protein Group Accessions	Modifications	ΔCn	q-Value	PEP	XCorr	Charge	MH+ [Da]	ΔM [ppm]	RT [min]	# Missed Cleavages
	High	GILAADESTGSIAK	4	6	1	D3Z510		0	0	0.08297	3.28236	2	1332.7	0.273154	32.9746	0
P06151	L-lactate dehydrogenase A chain OS=Mus musculus GN=Ldha PE=1 SV=3 - [LDHA_MOUSE]	9.38078	5.72	7	2	2	4	332	36.4752	7.73779
	A2	Sequence	# PSMs	# Proteins	# Protein Groups	Protein Group Accessions	Modifications	ΔCn	q-Value	PEP	XCorr	Charge	MH+ [Da]	ΔM [ppm]	RT [min]	# Missed Cleavages
	High	LVIITAGAR	2	7	1	P06151		0	0	0.06422	2.94121	2	913.583	-0.119304	34.0961	0
	High	VTLTPEEEAR	2	2	1	P06151		0	0	0.06973	2.29874	2	1144.58	0.123211	28.2797	0
D3YXT4	Uncharacterized protein OS=Mus musculus GN=Gm5619 PE=4 SV=1 - [D3YXT4_MOUSE]	9.13226	9.02	7	2	2	3	266	30.0301	10.6089
	A2	Sequence	# PSMs	# Proteins	# Protein Groups	Protein Group Accessions	Modifications	ΔCn	q-Value	PEP	XCorr	Charge	MH+ [Da]	ΔM [ppm]	RT [min]	# Missed Cleavages
	High	AGVNTVTTLVENK	2	4	1	D3YXT4		0	0	0.01326	3.61596	2	1345.73	-0.00443392	36.3718	0
	High	NFGIGQDIQPK	1	6	1	D3YXT4		0	0	0.0362	3.0635	2	1216.63	-0.0950932	35.6189	0
P62264	40S ribosomal protein S14 OS=Mus musculus GN=Rps14 PE=2 SV=3 - [RS14_MOUSE]	8.9642	15.89	3	2	2	3	151	16.2625	10.0522
	A2	Sequence	# PSMs	# Proteins	# Protein Groups	Protein Group Accessions	Modifications	ΔCn	q-Value	PEP	XCorr	Charge	MH+ [Da]	ΔM [ppm]	RT [min]	# Missed Cleavages
	High	IEDVTPIPSDSTR	2	1	1	P62264		0	0	0.005894	3.31821	2	1429.72	0.587344	32.3123	0
	High	TPGPGAQSALR	1	3	1	P62264		0	0	0.0505	2.73352	2	1054.56	-0.258873	25.3849	0
P60867	40S ribosomal protein S20 OS=Mus musculus GN=Rps20 PE=1 SV=1 - [RS20_MOUSE]	8.16562	19.33	1	2	2	3	119	13.3643	9.93506
	A2	Sequence	# PSMs	# Proteins	# Protein Groups	Protein Group Accessions	Modifications	ΔCn	q-Value	PEP	XCorr	Charge	MH+ [Da]	ΔM [ppm]	RT [min]	# Missed Cleavages
	High	TPVEPEVAIHR	1	1	1	P60867		0	0	0.03694	3.6001	3	1247.67	0.219127	29.2513	0
	High	LIDLHSPSEIVK	2	1	1	P60867		0	0	0.01004	2.32767	3	1350.76	-0.00799548	36.7008	0
P68040	Guanine nucleotide-binding protein subunit beta-2-like 1 OS=Mus musculus GN=Gnb2l1 PE=1 SV=3 - [GBLP_MOUSE]	7.53945	5.99	1	2	2	3	317	35.0546	7.69385
	A2	Sequence	# PSMs	# Proteins	# Protein Groups	Protein Group Accessions	Modifications	ΔCn	q-Value	PEP	XCorr	Charge	MH+ [Da]	ΔM [ppm]	RT [min]	# Missed Cleavages
	High	DETNYGIPQR	2	1	1	P68040		0	0	0.05521	3.0611	2	1192.56	0.035613	29.8027	0
	High	VWQVTIGTR	1	1	1	P68040		0	0.001	0.1142	2.1968	2	1059.59	-0.0672704	37.7699	0
P62918	60S ribosomal protein L8 OS=Mus musculus GN=Rpl8 PE=2 SV=2 - [RL8_MOUSE]	7.49194	13.62	1	3	3	4	257	28.0073	11.0337
	A2	Sequence	# PSMs	# Proteins	# Protein Groups	Protein Group Accessions	Modifications	ΔCn	q-Value	PEP	XCorr	Charge	MH+ [Da]	ΔM [ppm]	RT [min]	# Missed Cleavages
	High	AVVGVVAGGGR	2	1	1	P62918		0	0	0.01955	3.10702	2	941.553	-0.107691	27.3312	0
	High	ASGNYATVISHNPETK	1	1	1	P62918		0	0	0.0626	1.99703	3	1688.82	0.0695524	28.8611	0
	High	KVISSANR	1	1	1	P62918		0	0.001	0.143	2.0291	2	874.511	0.0861977	18.5418	1
D3YXN6	14-3-3 protein zeta/delta (Fragment) OS=Mus musculus GN=Ywhaz PE=2 SV=1 - [D3YXN6_MOUSE]	7.11007	25	3	1	2	2	88	10.092	6.72705
	A2	Sequence	# PSMs	# Proteins	# Protein Groups	Protein Group Accessions	Modifications	ΔCn	q-Value	PEP	XCorr	Charge	MH+ [Da]	ΔM [ppm]	RT [min]	# Missed Cleavages
	High	SVTEQGAELSNEER	1	3	1	D3YXN6		0	0	0.005161	4.88648	2	1548.71	0.223125	27.2348	0
	High	NLLSVAYK	1	15	3	D6REF3;A2A5N1;D3YXN6		0	0.001	0.1575	2.2236	2	907.525	-0.206681	37.09	0
Q8BTU6	Eukaryotic initiation factor 4A-II OS=Mus musculus GN=Eif4a2 PE=2 SV=1 - [Q8BTU6_MOUSE]	7.11007	7.18	10	2	2	4	362	41.2642	5.64307
	A2	Sequence	# PSMs	# Proteins	# Protein Groups	Protein Group Accessions	Modifications	ΔCn	q-Value	PEP	XCorr	Charge	MH+ [Da]	ΔM [ppm]	RT [min]	# Missed Cleavages
	High	VLITTDLLAR	2	5	1	Q8BTU6		0	0	0.03084	2.47104	2	1114.68	-0.16361	43.3279	0
	High	GIYAYGFEKPSAIQQR	2	9	1	Q8BTU6		0	0	0.01346	2.25697	3	1827.94	0.0364678	36.5237	0
B1AXW4	Peroxiredoxin-1 (Fragment) OS=Mus musculus GN=Prdx1 PE=1 SV=1 - [B1AXW4_MOUSE]	6.93195	8.13	4	1	1	3	123	13.6228	7.23975
	A2	Sequence	# PSMs	# Proteins	# Protein Groups	Protein Group Accessions	Modifications	ΔCn	q-Value	PEP	XCorr	Charge	MH+ [Da]	ΔM [ppm]	RT [min]	# Missed Cleavages
	High	TIAQDYGVLK	3	4	1	B1AXW4		0	0	0.05168	2.76133	2	1107.6	0.264198	35.264	0
Q7TME2	Sperm-associated antigen 5 OS=Mus musculus GN=Spag5 PE=2 SV=1 - [SPAG5_MOUSE]	6.93027	0.6	1	1	1	3	1165	129.912	4.95752
	A2	Sequence	# PSMs	# Proteins	# Protein Groups	Protein Group Accessions	Modifications	ΔCn	q-Value	PEP	XCorr	Charge	MH+ [Da]	ΔM [ppm]	RT [min]	# Missed Cleavages
	High	QALLqAR	3	1	1	Q7TME2	Q5(Deamidated)	0	0.001	0.1664	2.36295	2	800.462	-0.160398	26.5961	0
L7N240	Protein Gm6139 OS=Mus musculus GN=Gm6139 PE=3 SV=1 - [L7N240_MOUSE]	6.85109	5.43	5	1	1	2	221	24.2179	9.67139
	A2	Sequence	# PSMs	# Proteins	# Protein Groups	Protein Group Accessions	Modifications	ΔCn	q-Value	PEP	XCorr	Charge	MH+ [Da]	ΔM [ppm]	RT [min]	# Missed Cleavages
	High	SPYQEFTDHLVK	2	5	1	L7N240		0	0	0.02018	3.68614	3	1463.72	-0.0242181	38.8409	0
A2ABZ2	Pyrroline-5-carboxylate reductase 1, mitochondrial (Fragment) OS=Mus musculus GN=Pycr1 PE=2 SV=1 - [A2ABZ2_MOUSE]	6.48765	4.62	3	1	1	2	238	24.8089	6.63916
	A2	Sequence	# PSMs	# Proteins	# Protein Groups	Protein Group Accessions	Modifications	ΔCn	q-Value	PEP	XCorr	Charge	MH+ [Da]	ΔM [ppm]	RT [min]	# Missed Cleavages
	High	LGAQALLGAAK	2	3	1	A2ABZ2		0	0	0.01179	3.25167	2	1012.61	-0.164497	36.4804	0
Q3UW98	Chloride channel calcium activated 7 OS=Mus musculus GN=AI747448 PE=2 SV=1 - [Q3UW98_MOUSE]	6.12202	0.97	1	1	1	3	925	102.101	5.32568
	A2	Sequence	# PSMs	# Proteins	# Protein Groups	Protein Group Accessions	Modifications	ΔCn	q-Value	PEP	XCorr	Charge	MH+ [Da]	ΔM [ppm]	RT [min]	# Missed Cleavages
	High	TSEnIIDLR	3	1	1	Q3UW98	N4(Deamidated)	0	0.001	0.162	2.1448	2	1061.55	0.146626	38.7371	0
D6RD07	Pyruvate dehydrogenase phosphatase regulatory subunit, mitochondrial OS=Mus musculus GN=Pdpr PE=3 SV=1 - [D6RD07_MOUSE]	5.97891	1.34	2	1	1	6	671	75.214	6.26514
	A2	Sequence	# PSMs	# Proteins	# Protein Groups	Protein Group Accessions	Modifications	ΔCn	q-Value	PEP	XCorr	Charge	MH+ [Da]	ΔM [ppm]	RT [min]	# Missed Cleavages
	High	nQLEIQnLR	6	2	1	D6RD07	N1(Deamidated); N7(Deamidated)	0	0	0.07255	1.99533	2	1129.58	-0.0521469	36.2439	0
Q69ZP3-4	Isoform 4 of Probable hydrolase PNKD OS=Mus musculus GN=Pnkd - [PNKD_MOUSE]	5.72939	2.22	3	1	1	3	360	40.9559	8.57275
	A2	Sequence	# PSMs	# Proteins	# Protein Groups	Protein Group Accessions	Modifications	ΔCn	q-Value	PEP	XCorr	Charge	MH+ [Da]	ΔM [ppm]	RT [min]	# Missed Cleavages
	High	AqLLEELR	3	3	1	Q69ZP3-4	Q2(Deamidated)	0	0.004	0.2147	1.87707	2	972.536	0.0957407	39.0492	0
J3QMC2	Profilin OS=Mus musculus GN=Pfn1 PE=2 SV=1 - [J3QMC2_MOUSE]	5.70141	21.82	3	1	1	2	55	5.69971	4.90674
	A2	Sequence	# PSMs	# Proteins	# Protein Groups	Protein Group Accessions	Modifications	ΔCn	q-Value	PEP	XCorr	Charge	MH+ [Da]	ΔM [ppm]	RT [min]	# Missed Cleavages
	High	DSPSVWAAVPGK	2	3	1	J3QMC2		0	0	0.03947	2.98986	2	1213.62	0.0264655	38.1307	0
Q3V1Z5	Protein Rps4l OS=Mus musculus GN=Rps4l PE=2 SV=1 - [Q3V1Z5_MOUSE]	5.5658	7.63	3	2	2	3	262	29.1658	10.272
	A2	Sequence	# PSMs	# Proteins	# Protein Groups	Protein Group Accessions	Modifications	ΔCn	q-Value	PEP	XCorr	Charge	MH+ [Da]	ΔM [ppm]	RT [min]	# Missed Cleavages
	High	LSNIFVIGK	2	3	1	Q3V1Z5		0	0	0.04669	3.02001	2	990.598	-0.284955	42.2937	0
	High	HPGSFDVVHVK	1	3	1	Q3V1Z5		0	0.001	0.1254	1.46867	3	1221.64	-0.0626154	28.7599	0
P62242	40S ribosomal protein S8 OS=Mus musculus GN=Rps8 PE=1 SV=2 - [RS8_MOUSE]	5.15906	8.65	1	2	2	3	208	24.1902	10.3159
	A2	Sequence	# PSMs	# Proteins	# Protein Groups	Protein Group Accessions	Modifications	ΔCn	q-Value	PEP	XCorr	Charge	MH+ [Da]	ΔM [ppm]	RT [min]	# Missed Cleavages
	High	LTPEEEEILNK	2	1	1	P62242		0	0	0.04344	2.64713	2	1314.68	-0.12538	35.1211	0
	High	ELEFYLR	1	1	1	P62242		0	0.006	0.2367	1.59219	2	969.504	0.287528	42.1303	0
P24270	Catalase OS=Mus musculus GN=Cat PE=1 SV=4 - [CATA_MOUSE]	5.07994	2.47	1	1	1	2	527	59.7577	7.88428
	A2	Sequence	# PSMs	# Proteins	# Protein Groups	Protein Group Accessions	Modifications	ΔCn	q-Value	PEP	XCorr	Charge	MH+ [Da]	ΔM [ppm]	RT [min]	# Missed Cleavages
	High	FNSANEDNVTQVR	2	1	1	P24270		0	0.001	0.1323	2.52856	2	1493.7	0.131496	28.8768	0
P63038-2	Isoform 2 of 60 kDa heat shock protein, mitochondrial OS=Mus musculus GN=Hspd1 - [CH60_MOUSE]	4.98062	3.49	2	1	1	2	258	26.9981	4.85596
	A2	Sequence	# PSMs	# Proteins	# Protein Groups	Protein Group Accessions	Modifications	ΔCn	q-Value	PEP	XCorr	Charge	MH+ [Da]	ΔM [ppm]	RT [min]	# Missed Cleavages
	High	VTDALNATR	2	2	1	P63038-2		0	0	0.06104	2.64033	2	960.511	0.424568	25.1283	0
Q61171	Peroxiredoxin-2 OS=Mus musculus GN=Prdx2 PE=1 SV=3 - [PRDX2_MOUSE]	4.93503	5.56	1	1	1	2	198	21.7651	5.41455
	A2	Sequence	# PSMs	# Proteins	# Protein Groups	Protein Group Accessions	Modifications	ΔCn	q-Value	PEP	XCorr	Charge	MH+ [Da]	ΔM [ppm]	RT [min]	# Missed Cleavages
	High	QITVNDLPVGR	2	1	1	Q61171		0	0	0.04661	2.52267	2	1211.67	0.13599	36.9703	0
P10639	Thioredoxin OS=Mus musculus GN=Txn PE=1 SV=3 - [THIO_MOUSE]	4.91159	20.95	1	2	2	2	105	11.6676	4.91943
	A2	Sequence	# PSMs	# Proteins	# Protein Groups	Protein Group Accessions	Modifications	ΔCn	q-Value	PEP	XCorr	Charge	MH+ [Da]	ΔM [ppm]	RT [min]	# Missed Cleavages
	High	EAFQEALAAAGDK	1	1	1	P10639		0	0	0.06021	2.48254	2	1320.64	0.00962031	38.3182	0
	High	VGEFSGANK	1	1	1	P10639		0	0	0.05607	2.42905	2	908.447	0.0461488	23.426	0
Q07133	Histone H1t OS=Mus musculus GN=Hist1h1t PE=1 SV=4 - [H1T_MOUSE]	4.74259	5.29	5	1	1	2	208	21.5272	11.7075
	A2	Sequence	# PSMs	# Proteins	# Protein Groups	Protein Group Accessions	Modifications	ΔCn	q-Value	PEP	XCorr	Charge	MH+ [Da]	ΔM [ppm]	RT [min]	# Missed Cleavages
	High	ALAAAGYDVEK	2	5	1	Q07133		0	0	0.02623	2.92298	2	1107.57	-0.40336	29.6902	0
I7HLV2	60S ribosomal protein L10 (Fragment) OS=Mus musculus GN=Rpl10 PE=4 SV=1 - [I7HLV2_MOUSE]	4.7026	10.45	4	2	2	2	201	23.0571	10.0083
	A2	Sequence	# PSMs	# Proteins	# Protein Groups	Protein Group Accessions	Modifications	ΔCn	q-Value	PEP	XCorr	Charge	MH+ [Da]	ΔM [ppm]	RT [min]	# Missed Cleavages
	High	mLScAGADR	1	4	1	I7HLV2	M1(Oxidation); C4(Carbamidomethyl)	0	0	0.05255	2.57222	2	996.424	-0.0367781	20.9069	0
	High	GAFGKPQGTVAR	1	3	1	I7HLV2		0	0.003	0.1886	2.13038	2	1188.65	-0.279656	23.7427	0
P24549	Retinal dehydrogenase 1 OS=Mus musculus GN=Aldh1a1 PE=1 SV=5 - [AL1A1_MOUSE]	4.66171	2.2	1	1	1	2	501	54.4328	7.79639
	A2	Sequence	# PSMs	# Proteins	# Protein Groups	Protein Group Accessions	Modifications	ΔCn	q-Value	PEP	XCorr	Charge	MH+ [Da]	ΔM [ppm]	RT [min]	# Missed Cleavages
	High	VAFTGSTqVGK	2	1	1	P24549	Q8(Deamidated)	0	0	0.08853	2.54717	2	1095.57	-0.0698607	29.0049	0
E0CZA1	T-complex protein 1 subunit epsilon (Fragment) OS=Mus musculus GN=Cct5 PE=2 SV=1 - [E0CZA1_MOUSE]	4.62575	5.03	2	1	1	2	199	21.5121	5.04639
	A2	Sequence	# PSMs	# Proteins	# Protein Groups	Protein Group Accessions	Modifications	ΔCn	q-Value	PEP	XCorr	Charge	MH+ [Da]	ΔM [ppm]	RT [min]	# Missed Cleavages
	High	IADGYEQAAR	2	2	1	E0CZA1		0	0	0.05946	2.37201	2	1093.53	-1.71288	25.1379	0
O89094-2	Isoform 2 of Caspase-14 OS=Mus musculus GN=Casp14 - [CASPE_MOUSE]	4.58835	5.03	2	1	1	2	159	18.2118	4.94482
	A2	Sequence	# PSMs	# Proteins	# Protein Groups	Protein Group Accessions	Modifications	ΔCn	q-Value	PEP	XCorr	Charge	MH+ [Da]	ΔM [ppm]	RT [min]	# Missed Cleavages
	High	VYIIQAcR	2	2	1	O89094-2	C7(Carbamidomethyl)	0	0.001	0.1328	2.36974	2	1022.55	0.137289	32.2336	0
G3UYV7	40S ribosomal protein S28 (Fragment) OS=Mus musculus GN=Rps28 PE=4 SV=1 - [G3UYV7_MOUSE]	4.51503	35.71	3	2	2	2	56	6.34037	9.96436
	A2	Sequence	# PSMs	# Proteins	# Protein Groups	Protein Group Accessions	Modifications	ΔCn	q-Value	PEP	XCorr	Charge	MH+ [Da]	ΔM [ppm]	RT [min]	# Missed Cleavages
	High	TGSQGQcTQVR	1	3	1	G3UYV7	C7(Carbamidomethyl)	0	0	0.06244	2.88953	2	1221.56	0.0239143	19.2767	0
	High	VEFmDDTSR	1	3	1	G3UYV7	M4(Oxidation)	0	0	0.08841	1.6255	2	1115.47	0.0255725	26.3317	0
D6REF3	14-3-3 protein epsilon OS=Mus musculus GN=Ywhae PE=2 SV=1 - [D6REF3_MOUSE]	4.49596	12.31	3	1	2	2	130	15.2097	5.23682
	A2	Sequence	# PSMs	# Proteins	# Protein Groups	Protein Group Accessions	Modifications	ΔCn	q-Value	PEP	XCorr	Charge	MH+ [Da]	ΔM [ppm]	RT [min]	# Missed Cleavages
	High	IISSIEQK	1	3	1	D6REF3		0	0.001	0.1416	2.27236	2	917.53	0.131627	26.4355	0
	High	NLLSVAYK	1	15	3	D6REF3;A2A5N1;D3YXN6		0	0.001	0.1575	2.2236	2	907.525	-0.206681	37.09	0
E0CZ27	Histone H3 (Fragment) OS=Mus musculus GN=H3f3a PE=3 SV=1 - [E0CZ27_MOUSE]	4.44712	5.88	6	1	1	2	119	13.3144	11.019
	A2	Sequence	# PSMs	# Proteins	# Protein Groups	Protein Group Accessions	Modifications	ΔCn	q-Value	PEP	XCorr	Charge	MH+ [Da]	ΔM [ppm]	RT [min]	# Missed Cleavages
	High	STELLIR	2	6	1	E0CZ27		0	0.006	0.231	2.20424	2	831.493	-0.10407	33.3789	0
Q9D823	60S ribosomal protein L37 OS=Mus musculus GN=Rpl37 PE=2 SV=3 - [RL37_MOUSE]	4.41368	7.22	1	1	1	2	97	11.0709	11.7368
	A2	Sequence	# PSMs	# Proteins	# Protein Groups	Protein Group Accessions	Modifications	ΔCn	q-Value	PEP	XCorr	Charge	MH+ [Da]	ΔM [ppm]	RT [min]	# Missed Cleavages
	High	KYNWSAK	2	1	1	Q9D823		0	0.006	0.2295	2.26318	2	896.462	-0.0572891	23.91	1
Q9ET77	Junctophilin-3 OS=Mus musculus GN=Jph3 PE=1 SV=1 - [JPH3_MOUSE]	4.37964	1.34	1	1	1	2	744	81.1795	9.21729
	A2	Sequence	# PSMs	# Proteins	# Protein Groups	Protein Group Accessions	Modifications	ΔCn	q-Value	PEP	XCorr	Charge	MH+ [Da]	ΔM [ppm]	RT [min]	# Missed Cleavages
	High	AEAALTAAqK	2	1	1	Q9ET77	Q9(Deamidated)	0	0.005	0.2219	2.24311	2	974.515	-0.302769	24.314	0
P19253	60S ribosomal protein L13a OS=Mus musculus GN=Rpl13a PE=1 SV=4 - [RL13A_MOUSE]	4.34382	5.42	2	1	1	2	203	23.4493	11.019
	A2	Sequence	# PSMs	# Proteins	# Protein Groups	Protein Group Accessions	Modifications	ΔCn	q-Value	PEP	XCorr	Charge	MH+ [Da]	ΔM [ppm]	RT [min]	# Missed Cleavages
	High	YQAVTATLEEK	2	2	1	P19253		0	0	0.06381	2.43931	2	1252.64	-0.476018	31.6108	0
P62855	40S ribosomal protein S26 OS=Mus musculus GN=Rps26 PE=2 SV=3 - [RS26_MOUSE]	4.32258	7.83	1	1	1	2	115	13.0071	11.0044
	A2	Sequence	# PSMs	# Proteins	# Protein Groups	Protein Group Accessions	Modifications	ΔCn	q-Value	PEP	XCorr	Charge	MH+ [Da]	ΔM [ppm]	RT [min]	# Missed Cleavages
	High	NIVEAAAVR	2	1	1	P62855		0	0	0.08771	2.28524	2	942.537	0.0960153	29.9128	0
A2A5N1	14-3-3 protein beta/alpha (Fragment) OS=Mus musculus GN=Ywhab PE=1 SV=1 - [A2A5N1_MOUSE]	4.07445	10.06	10	1	2	2	159	18.3372	5.47803
	A2	Sequence	# PSMs	# Proteins	# Protein Groups	Protein Group Accessions	Modifications	ΔCn	q-Value	PEP	XCorr	Charge	MH+ [Da]	ΔM [ppm]	RT [min]	# Missed Cleavages
	High	NLLSVAYK	1	15	3	D6REF3;A2A5N1;D3YXN6		0	0.001	0.1575	2.2236	2	907.525	-0.206681	37.09	0
	High	VISSIEQK	1	10	1	A2A5N1		0	0.001	0.1503	1.85085	2	903.514	-0.649299	24.542	0
P62754	40S ribosomal protein S6 OS=Mus musculus GN=Rps6 PE=1 SV=1 - [RS6_MOUSE]	4.053	8.03	1	2	2	2	249	28.663	10.8433
	A2	Sequence	# PSMs	# Proteins	# Protein Groups	Protein Group Accessions	Modifications	ΔCn	q-Value	PEP	XCorr	Charge	MH+ [Da]	ΔM [ppm]	RT [min]	# Missed Cleavages
	High	DIPGLTDTTVPR	1	1	1	P62754		0	0	0.07256	2.00328	2	1284.68	0.205342	38.497	0
	High	LIEVDDER	1	1	1	P62754		0	0.003	0.1894	2.04972	2	988.495	-0.0676436	28.8866	0
P14069	Protein S100-A6 OS=Mus musculus GN=S100a6 PE=1 SV=3 - [S10A6_MOUSE]	4.02991	8.99	1	1	1	2	89	10.0443	5.47803
	A2	Sequence	# PSMs	# Proteins	# Protein Groups	Protein Group Accessions	Modifications	ΔCn	q-Value	PEP	XCorr	Charge	MH+ [Da]	ΔM [ppm]	RT [min]	# Missed Cleavages
	High	LQDAEIAR	2	1	1	P14069		0	0.001	0.1241	2.04495	2	915.49	0.0854754	25.4324	0
Q9DC04-1	Isoform 5 of Regulator of G-protein signaling 3 OS=Mus musculus GN=Rgs3 - [RGS3_MOUSE]	3.96011	1.94	4	1	1	2	568	61.5211	4.94482
	A2	Sequence	# PSMs	# Proteins	# Protein Groups	Protein Group Accessions	Modifications	ΔCn	q-Value	PEP	XCorr	Charge	MH+ [Da]	ΔM [ppm]	RT [min]	# Missed Cleavages
	High	NESPGAqPASK	2	4	1	Q9DC04-1	Q7(Deamidated)	0	0.003	0.2045	2.10493	2	1086.51	-0.0885275	37.0453	0
G5E8B9	60S ribosomal protein L24 OS=Mus musculus GN=Zbtb11 PE=4 SV=1 - [G5E8B9_MOUSE]	3.89183	0.86	1	1	1	2	1050	118.491	8.25049
	A2	Sequence	# PSMs	# Proteins	# Protein Groups	Protein Group Accessions	Modifications	ΔCn	q-Value	PEP	XCorr	Charge	MH+ [Da]	ΔM [ppm]	RT [min]	# Missed Cleavages
	High	SAVqqVAqK	2	1	1	G5E8B9	Q4(Deamidated); Q5(Deamidated); Q8(Deamidated)	0	0.001	0.1183	2.1352	2	961.483	-0.40077	24.0646	0
P16045	Galectin-1 OS=Mus musculus GN=Lgals1 PE=1 SV=3 - [LEG1_MOUSE]	3.89094	14.81	1	2	2	3	135	14.8562	5.49072
	A2	Sequence	# PSMs	# Proteins	# Protein Groups	Protein Group Accessions	Modifications	ΔCn	q-Value	PEP	XCorr	Charge	MH+ [Da]	ΔM [ppm]	RT [min]	# Missed Cleavages
	High	SFVLNLGK	2	1	1	P16045		0	0.001	0.1481	2.22739	2	877.514	0.123674	40.52	0
	High	DSNNLcLHFNPR	1	1	1	P16045	C6(Carbamidomethyl)	0	0.007	0.2385	1.76678	3	1486.69	0.688674	35.3596	0
V9GX81	Protein Mroh6 OS=Mus musculus GN=Mroh6 PE=4 SV=1 - [V9GX81_MOUSE]	3.81446	1.11	1	1	1	2	722	78.3832	8.76318
	A2	Sequence	# PSMs	# Proteins	# Protein Groups	Protein Group Accessions	Modifications	ΔCn	q-Value	PEP	XCorr	Charge	MH+ [Da]	ΔM [ppm]	RT [min]	# Missed Cleavages
	High	ALGEGDVR	2	1	1	V9GX81		0	0.001	0.1705	1.87826	2	816.421	-0.514979	23.5104	0
Q9Z1M7	Glycosyltransferase-like protein LARGE1 OS=Mus musculus GN=Large PE=1 SV=1 - [LARGE_MOUSE]	3.02339	2.78	1	1	1	1	756	87.9075	7.47412
	A2	Sequence	# PSMs	# Proteins	# Protein Groups	Protein Group Accessions	Modifications	ΔCn	q-Value	PEP	XCorr	Charge	MH+ [Da]	ΔM [ppm]	RT [min]	# Missed Cleavages
	High	ELMGMLSTSLADQDIFNAVIK	1	1	1	Q9Z1M7		0	0.008	0.245	3.02339	3	2296.16	-0.236638	41.0765	0
P84084	ADP-ribosylation factor 5 OS=Mus musculus GN=Arf5 PE=1 SV=2 - [ARF5_MOUSE]	2.74401	5.56	3	1	1	1	180	20.5166	6.78564
	A2	Sequence	# PSMs	# Proteins	# Protein Groups	Protein Group Accessions	Modifications	ΔCn	q-Value	PEP	XCorr	Charge	MH+ [Da]	ΔM [ppm]	RT [min]	# Missed Cleavages
	High	DAVLLVFANK	1	3	1	P84084		0	0.001	0.1091	2.74401	2	1089.63	-0.255884	46.0803	0
P14206	40S ribosomal protein SA OS=Mus musculus GN=Rpsa PE=1 SV=4 - [RSSA_MOUSE]	2.74358	4.41	1	1	1	1	295	32.8174	4.86865
	A2	Sequence	# PSMs	# Proteins	# Protein Groups	Protein Group Accessions	Modifications	ΔCn	q-Value	PEP	XCorr	Charge	MH+ [Da]	ΔM [ppm]	RT [min]	# Missed Cleavages
	High	FAAATGATPIAGR	1	1	1	P14206		0	0	0.006266	2.74358	2	1203.65	-1.21901	30.0531	0
O70551	SRSF protein kinase 1 OS=Mus musculus GN=Srpk1 PE=1 SV=2 - [SRPK1_MOUSE]	2.59777	1.08	2	1	1	1	648	73.0428	6.18896
	A2	Sequence	# PSMs	# Proteins	# Protein Groups	Protein Group Accessions	Modifications	ΔCn	q-Value	PEP	XCorr	Charge	MH+ [Da]	ΔM [ppm]	RT [min]	# Missed Cleavages
	High	qAELLEK	1	2	1	O70551	Q1(Deamidated)	0	0.003	0.1958	2.59777	2	831.446	0.564512	26.1968	0
F7B9R2	Ras-specific guanine nucleotide-releasing factor 2 (Fragment) OS=Mus musculus GN=Rasgrf2 PE=4 SV=1 - [F7B9R2_MOUSE]	2.57793	1.36	3	1	1	1	588	66.235	8.54346
	A2	Sequence	# PSMs	# Proteins	# Protein Groups	Protein Group Accessions	Modifications	ΔCn	q-Value	PEP	XCorr	Charge	MH+ [Da]	ΔM [ppm]	RT [min]	# Missed Cleavages
	High	KATAnILR	1	3	1	F7B9R2	N5(Deamidated)	0	0.003	0.1946	2.57793	2	887.539	8.93331	32.409	1
P97762	Retinitis pigmentosa 9 protein homolog OS=Mus musculus GN=rp9 PE=1 SV=1 - [RP9_MOUSE]	2.49086	5.16	1	1	1	1	213	25.246	9.83252
	A2	Sequence	# PSMs	# Proteins	# Protein Groups	Protein Group Accessions	Modifications	ΔCn	q-Value	PEP	XCorr	Charge	MH+ [Da]	ΔM [ppm]	RT [min]	# Missed Cleavages
	High	RHDAQQLQQLK	1	1	1	P97762		0	0	0.05583	2.49086	3	1364.74	-0.169939	23.3369	1
P14115	60S ribosomal protein L27a OS=Mus musculus GN=Rpl27a PE=2 SV=5 - [RL27A_MOUSE]	2.43957	7.43	1	1	1	1	148	16.595	11.1216
	A2	Sequence	# PSMs	# Proteins	# Protein Groups	Protein Group Accessions	Modifications	ΔCn	q-Value	PEP	XCorr	Charge	MH+ [Da]	ΔM [ppm]	RT [min]	# Missed Cleavages
	High	TGVAPIIDVVR	1	1	1	P14115		0	0	0.06352	2.43957	2	1139.68	0.250216	41.582	0
Q7TRN0	Olfactory receptor OS=Mus musculus GN=Olfr714 PE=3 SV=1 - [Q7TRN0_MOUSE]	2.42644	5.99	1	1	1	1	317	35.4908	9.30518
	A2	Sequence	# PSMs	# Proteins	# Protein Groups	Protein Group Accessions	Modifications	ΔCn	q-Value	PEP	XCorr	Charge	MH+ [Da]	ΔM [ppm]	RT [min]	# Missed Cleavages
	High	NLSFMEIGFnLVILPKMLR	1	1	1	Q7TRN0	N10(Deamidated)	0	0.003	0.1985	2.42644	4	2236.22	-1.34141	38.633	1
Q9D8E6	60S ribosomal protein L4 OS=Mus musculus GN=Rpl4 PE=1 SV=3 - [RL4_MOUSE]	2.40548	2.15	1	1	1	1	419	47.124	11.0044
	A2	Sequence	# PSMs	# Proteins	# Protein Groups	Protein Group Accessions	Modifications	ΔCn	q-Value	PEP	XCorr	Charge	MH+ [Da]	ΔM [ppm]	RT [min]	# Missed Cleavages
	High	LDELYGTWR	1	1	1	Q9D8E6		0	0.006	0.2356	2.40548	2	1152.57	3.14755	39.7571	0
P35492	Histidine ammonia-lyase OS=Mus musculus GN=Hal PE=1 SV=1 - [HUTH_MOUSE]	2.40286	1.52	1	1	1	1	657	72.2124	6.34131
	A2	Sequence	# PSMs	# Proteins	# Protein Groups	Protein Group Accessions	Modifications	ΔCn	q-Value	PEP	XCorr	Charge	MH+ [Da]	ΔM [ppm]	RT [min]	# Missed Cleavages
	High	LQELQVnLVR	1	1	1	P35492	N7(Deamidated)	0	0.003	0.1841	2.40286	2	1212.68	-9.03276	39.1344	0
Q9ERC8	Down syndrome cell adhesion molecule homolog OS=Mus musculus GN=Dscam PE=1 SV=1 - [DSCAM_MOUSE]	2.35318	0.45	1	1	1	1	2013	222.13	7.73779
	A2	Sequence	# PSMs	# Proteins	# Protein Groups	Protein Group Accessions	Modifications	ΔCn	q-Value	PEP	XCorr	Charge	MH+ [Da]	ΔM [ppm]	RT [min]	# Missed Cleavages
	High	nGEILNPGK	1	1	1	Q9ERC8	N1(Deamidated)	0	0.004	0.2122	2.35318	2	942.5	11.8349	19.6453	0
A2AG58	Uncharacterized protein CXorf23 homolog OS=Mus musculus PE=2 SV=1 - [CX023_MOUSE]	2.33282	0.93	1	1	1	1	752	90.0559	9.5835
	A2	Sequence	# PSMs	# Proteins	# Protein Groups	Protein Group Accessions	Modifications	ΔCn	q-Value	PEP	XCorr	Charge	MH+ [Da]	ΔM [ppm]	RT [min]	# Missed Cleavages
	High	KDAIDQK	1	1	1	A2AG58		0	0.006	0.2337	2.33282	2	817.441	-0.22088	20.8714	1
Q8BYN7	Protein Ccdc13 (Fragment) OS=Mus musculus GN=Ccdc13 PE=2 SV=1 - [Q8BYN7_MOUSE]	2.30122	5.51	2	1	1	1	254	27.8482	9.0708
	A2	Sequence	# PSMs	# Proteins	# Protein Groups	Protein Group Accessions	Modifications	ΔCn	q-Value	PEP	XCorr	Charge	MH+ [Da]	ΔM [ppm]	RT [min]	# Missed Cleavages
	High	qRAVLLEQHLEKMR	1	2	1	Q8BYN7	Q1(Deamidated)	0	0.005	0.2213	2.30122	2	1751.96	-0.0945672	51.8856	2
G3UZ90	Calmodulin (Fragment) OS=Mus musculus GN=Calm3 PE=4 SV=1 - [G3UZ90_MOUSE]	2.25489	13.85	3	1	1	1	65	7.34046	4.34814
	A2	Sequence	# PSMs	# Proteins	# Protein Groups	Protein Group Accessions	Modifications	ΔCn	q-Value	PEP	XCorr	Charge	MH+ [Da]	ΔM [ppm]	RT [min]	# Missed Cleavages
	High	HVmTNLGEK	1	3	1	G3UZ90	M3(Oxidation)	0	0.001	0.1733	2.25489	2	1044.51	-0.561818	20.6445	0
F7B218	Protein Cecr2 (Fragment) OS=Mus musculus GN=Cecr2 PE=4 SV=1 - [F7B218_MOUSE]	2.1762	1.96	3	1	1	1	357	37.965	6.12549
	A2	Sequence	# PSMs	# Proteins	# Protein Groups	Protein Group Accessions	Modifications	ΔCn	q-Value	PEP	XCorr	Charge	MH+ [Da]	ΔM [ppm]	RT [min]	# Missed Cleavages
	High	QSSPqER	1	3	1	F7B218	Q5(Deamidated)	0	0.005	0.2246	2.1762	2	832.38	0.0696022	17.6943	0
S4R2E1	ATP-binding cassette sub-family G member 2 OS=Mus musculus GN=Abcg2 PE=4 SV=1 - [S4R2E1_MOUSE]	2.15563	1.56	2	1	1	1	576	63.5671	8.60205
	A2	Sequence	# PSMs	# Proteins	# Protein Groups	Protein Group Accessions	Modifications	ΔCn	q-Value	PEP	XCorr	Charge	MH+ [Da]	ΔM [ppm]	RT [min]	# Missed Cleavages
	High	VMSDLLPMR	1	2	1	S4R2E1		0	0.005	0.2231	2.15563	2	1061.55	-0.580548	38.7507	0
E9Q6J5	Protein Bod1l OS=Mus musculus GN=Bod1l PE=1 SV=1 - [E9Q6J5_MOUSE]	2.11332	0.3	1	1	1	1	3032	327.255	5.32568
	A2	Sequence	# PSMs	# Proteins	# Protein Groups	Protein Group Accessions	Modifications	ΔCn	q-Value	PEP	XCorr	Charge	MH+ [Da]	ΔM [ppm]	RT [min]	# Missed Cleavages
	High	NTLLSSVQR	1	1	1	E9Q6J5		0	0.001	0.1438	2.11332	2	1017.57	1.62135	27.5976	0
Q8VDW0-2	Isoform 2 of ATP-dependent RNA helicase DDX39A OS=Mus musculus GN=Ddx39a - [DX39A_MOUSE]	2.1102	5.46	3	1	1	1	183	21.3619	5.19873
	A2	Sequence	# PSMs	# Proteins	# Protein Groups	Protein Group Accessions	Modifications	ΔCn	q-Value	PEP	XCorr	Charge	MH+ [Da]	ΔM [ppm]	RT [min]	# Missed Cleavages
	High	ILVATNLFGR	1	3	1	Q8VDW0-2		0	0	0.04394	2.1102	2	1103.66	-0.0536481	44.3539	0
S4R2M7	Phosphoglycerate kinase OS=Mus musculus GN=Pgk1 PE=1 SV=1 - [S4R2M7_MOUSE]	2.10976	5.88	3	1	1	1	255	27.6975	9.14404
	A2	Sequence	# PSMs	# Proteins	# Protein Groups	Protein Group Accessions	Modifications	ΔCn	q-Value	PEP	XCorr	Charge	MH+ [Da]	ΔM [ppm]	RT [min]	# Missed Cleavages
	High	LGDVYVNDAFGTAHR	1	3	1	S4R2M7		0	0.001	0.1337	2.10976	3	1634.79	0.297546	37.156	0
Q3TBA3	Antigen peptide transporter 1 OS=Mus musculus GN=Tap1 PE=2 SV=1 - [Q3TBA3_MOUSE]	2.08346	1.58	2	1	1	1	696	75.9103	8.70459
	A2	Sequence	# PSMs	# Proteins	# Protein Groups	Protein Group Accessions	Modifications	ΔCn	q-Value	PEP	XCorr	Charge	MH+ [Da]	ΔM [ppm]	RT [min]	# Missed Cleavages
	High	LGSLWAPSGNR	1	2	1	Q3TBA3		0	0	0.09157	2.08346	2	1157.61	-0.0989971	38.6696	0
P11087-2	Isoform 2 of Collagen alpha-1(I) chain OS=Mus musculus GN=Col1a1 - [CO1A1_MOUSE]	2.07369	0.73	2	1	1	1	1225	117.748	5.71924
	A2	Sequence	# PSMs	# Proteins	# Protein Groups	Protein Group Accessions	Modifications	ΔCn	q-Value	PEP	XCorr	Charge	MH+ [Da]	ΔM [ppm]	RT [min]	# Missed Cleavages
	High	GPAGPQGPR	1	2	1	P11087-2		0	0.001	0.1357	2.07369	2	836.437	-0.166034	19.9801	0
B8JKK2	Ribosomal protein L15 (Fragment) OS=Mus musculus GN=Rpl15 PE=2 SV=1 - [B8JKK2_MOUSE]	2.02917	14.95	3	1	1	1	107	12.642	11.5171
	A2	Sequence	# PSMs	# Proteins	# Protein Groups	Protein Group Accessions	Modifications	ΔCn	q-Value	PEP	XCorr	Charge	MH+ [Da]	ΔM [ppm]	RT [min]	# Missed Cleavages
	High	GATYGKPVHHGVNQLK	1	3	1	B8JKK2		0	0.009	0.257	2.02917	3	1705.91	0.0609443	21.6459	0
P62281	40S ribosomal protein S11 OS=Mus musculus GN=Rps11 PE=1 SV=3 - [RS11_MOUSE]	2.01196	11.39	1	1	1	1	158	18.419	10.3013
	A2	Sequence	# PSMs	# Proteins	# Protein Groups	Protein Group Accessions	Modifications	ΔCn	q-Value	PEP	XCorr	Charge	MH+ [Da]	ΔM [ppm]	RT [min]	# Missed Cleavages
	High	DVQIGDIVTVGEcRPLSK	1	1	1	P62281	C13(Carbamidomethyl)	0	0	0.05089	2.01196	3	1986.03	0.374119	42.1181	0
B7ZCG3	BPI fold-containing family A member 2 (Fragment) OS=Mus musculus GN=Bpifa2 PE=4 SV=1 - [B7ZCG3_MOUSE]	1.91572	6.64	2	1	1	1	211	22.3072	5.0083
	A2	Sequence	# PSMs	# Proteins	# Protein Groups	Protein Group Accessions	Modifications	ΔCn	q-Value	PEP	XCorr	Charge	MH+ [Da]	ΔM [ppm]	RT [min]	# Missed Cleavages
	High	TnAqTGLPEVTIGK	1	2	1	B7ZCG3	N2(Deamidated); Q4(Deamidated)	0	0.006	0.2265	1.91572	2	1430.74	0.148963	36.7933	0
O88974-3	Isoform 3 of Histone-lysine N-methyltransferase SETDB1 OS=Mus musculus GN=Setdb1 - [SETB1_MOUSE]	1.90609	1.6	5	1	1	1	500	54.4428	5.10986
	A2	Sequence	# PSMs	# Proteins	# Protein Groups	Protein Group Accessions	Modifications	ΔCn	q-Value	PEP	XCorr	Charge	MH+ [Da]	ΔM [ppm]	RT [min]	# Missed Cleavages
	High	KnLSGPTK	1	5	1	O88974-3	N2(Deamidated)	0	0.003	0.1896	1.90609	2	845.473	-0.123583	28.6041	1
G3UX45	Protein Urb2 OS=Mus musculus GN=Urb2 PE=2 SV=1 - [G3UX45_MOUSE]	1.90126	0.77	2	1	1	1	1296	145.631	7.26904
	A2	Sequence	# PSMs	# Proteins	# Protein Groups	Protein Group Accessions	Modifications	ΔCn	q-Value	PEP	XCorr	Charge	MH+ [Da]	ΔM [ppm]	RT [min]	# Missed Cleavages
	High	LcQSLGPcVK	1	2	1	G3UX45	C2(Carbamidomethyl); C8(Carbamidomethyl)	0	0.008	0.2439	1.90126	2	1161.57	-1.19237	26.0192	0
Q8BFZ4-2	Isoform 2 of F-box/LRR-repeat protein 21 OS=Mus musculus GN=Fbxl21 - [FXL21_MOUSE]	1.80188	6.25	3	1	1	1	128	14.962	10.2866
	A2	Sequence	# PSMs	# Proteins	# Protein Groups	Protein Group Accessions	Modifications	ΔCn	q-Value	PEP	XCorr	Charge	MH+ [Da]	ΔM [ppm]	RT [min]	# Missed Cleavages
	High	NnFSAVNK	1	3	1	Q8BFZ4-2	N2(Deamidated)	0	0.009	0.2597	1.80188	2	894.431	-0.387198	19.8191	0
Q9D2G2-2	Isoform 2 of Dihydrolipoyllysine-residue succinyltransferase component of 2-oxoglutarate dehydrogenase complex, mitochondrial OS=Mus musculus GN=Dlst - [ODO2_MOUSE]	1.78545	3.98	2	1	1	1	201	22.2157	6.96143
	A2	Sequence	# PSMs	# Proteins	# Protein Groups	Protein Group Accessions	Modifications	ΔCn	q-Value	PEP	XCorr	Charge	MH+ [Da]	ΔM [ppm]	RT [min]	# Missed Cleavages
	High	GLVVPVIR	1	2	1	Q9D2G2-2		0	0.009	0.2565	1.78545	2	852.567	-0.02977	39.6243	0
Q6PH08-2	Isoform 2 of ERC protein 2 OS=Mus musculus GN=Erc2 - [ERC2_MOUSE]	1.77386	1.42	11	1	1	1	632	73.8512	6.81494
	A2	Sequence	# PSMs	# Proteins	# Protein Groups	Protein Group Accessions	Modifications	ΔCn	q-Value	PEP	XCorr	Charge	MH+ [Da]	ΔM [ppm]	RT [min]	# Missed Cleavages
	High	IENLQEQLR	1	11	1	Q6PH08-2		0	0.001	0.1308	1.77386	2	1142.62	0.0362124	29.2277	0
G5E839	T-complex protein 1 subunit delta OS=Mus musculus GN=Cct4 PE=1 SV=1 - [G5E839_MOUSE]	1.73692	1.57	2	1	1	1	509	54.8271	8.01611
	A2	Sequence	# PSMs	# Proteins	# Protein Groups	Protein Group Accessions	Modifications	ΔCn	q-Value	PEP	XCorr	Charge	MH+ [Da]	ΔM [ppm]	RT [min]	# Missed Cleavages
	High	IDDVVNTR	1	2	1	G5E839		0	0.003	0.1998	1.73692	2	931.484	-0.283287	26.3059	0
D3YZ62	Unconventional myosin-Va OS=Mus musculus GN=Myo5a PE=1 SV=1 - [D3YZ62_MOUSE]	0	0.55	3	1	1	2	1828	212.201	8.6167
	A2	Sequence	# PSMs	# Proteins	# Protein Groups	Protein Group Accessions	Modifications	ΔCn	q-Value	PEP	XCorr	Charge	MH+ [Da]	ΔM [ppm]	RT [min]	# Missed Cleavages
	High	QLmQDELDRK	2	3	1	D3YZ62	M3(Oxidation)	0	0.001	0.1261	1.95036	3	1291.63	-1.61333	23.406	1
D6RG95	YTH domain-containing protein 1 OS=Mus musculus GN=Ythdc1 PE=2 SV=1 - [D6RG95_MOUSE]	0	1.28	4	1	1	2	545	61.9018	4.91943
	A2	Sequence	# PSMs	# Proteins	# Protein Groups	Protein Group Accessions	Modifications	ΔCn	q-Value	PEP	XCorr	Charge	MH+ [Da]	ΔM [ppm]	RT [min]	# Missed Cleavages
	High	YVLqDAR	2	4	1	D6RG95	Q4(Deamidated)	0	0.003	0.1844	1.57998	2	865.441	0.0191217	27.4105	0
F2Z3Y7	Cytochrome P450 20A1 OS=Mus musculus GN=Cyp20a1 PE=4 SV=1 - [F2Z3Y7_MOUSE]	0	13.95	2	1	1	1	294	32.931	7.26904
	A2	Sequence	# PSMs	# Proteins	# Protein Groups	Protein Group Accessions	Modifications	ΔCn	q-Value	PEP	XCorr	Charge	MH+ [Da]	ΔM [ppm]	RT [min]	# Missed Cleavages
	High	WLSYPETqHIPLSQHmLGFALKFVTRmVLGSTFEDEQEVIR	1	2	1	F2Z3Y7	Q8(Deamidated); M16(Oxidation); M27(Oxidation)	0	0.009	0.2547	0.537872	4	4866.43	0.242094	7.23489	2
G3X9C2	F-box only protein 50 OS=Mus musculus GN=Nccrp1 PE=2 SV=2 - [FBX50_MOUSE]	0	4.14	1	1	1	1	266	30.3886	7.12256
	A2	Sequence	# PSMs	# Proteins	# Protein Groups	Protein Group Accessions	Modifications	ΔCn	q-Value	PEP	XCorr	Charge	MH+ [Da]	ΔM [ppm]	RT [min]	# Missed Cleavages
	High	TVIAQHHVAPR	1	1	1	G3X9C2		0	0.004	0.2126	1.68395	3	1228.69	-0.0819829	21.133	0
H3BKE8	Interleukin-10 receptor subunit alpha OS=Mus musculus GN=Il10ra PE=2 SV=1 - [H3BKE8_MOUSE]	0	54.12	1	1	1	1	85	9.37278	8.01611
	A2	Sequence	# PSMs	# Proteins	# Protein Groups	Protein Group Accessions	Modifications	ΔCn	q-Value	PEP	XCorr	Charge	MH+ [Da]	ΔM [ppm]	RT [min]	# Missed Cleavages
	High	HcPVISQRSPWIcITEAmATGPESGqWTTVSTPTGPPLRLASqWmK	1	1	1	H3BKE8	C2(Carbamidomethyl); C13(Carbamidomethyl); M18(Oxidation); Q26(Deamidated); Q43(Deamidated); M45(Oxidation)	0	0	0.0583	0.350473	4	5184.47	-0.178434	7.2415	2
P97872	Dimethylaniline monooxygenase [N-oxide-forming] 5 OS=Mus musculus GN=Fmo5 PE=2 SV=4 - [FMO5_MOUSE]	0	3.75	1	1	1	2	533	59.962	8.73389
	A2	Sequence	# PSMs	# Proteins	# Protein Groups	Protein Group Accessions	Modifications	ΔCn	q-Value	PEP	XCorr	Charge	MH+ [Da]	ΔM [ppm]	RT [min]	# Missed Cleavages
	High	ImYYLSRIcGPSLKNnYMEK	2	1	1	P97872	M2(Oxidation); C9(Carbamidomethyl); N16(Deamidated)	0	0.005	0.2226	0.248	2	2497.19	-0.217913	6.06397	2
Q5SS84	Dehydrogenase/reductase SDR family member 13 (Fragment) OS=Mus musculus GN=Dhrs13 PE=4 SV=1 - [Q5SS84_MOUSE]	0	6.9	1	1	1	1	116	12.5106	9.67139
	A2	Sequence	# PSMs	# Proteins	# Protein Groups	Protein Group Accessions	Modifications	ΔCn	q-Value	PEP	XCorr	Charge	MH+ [Da]	ΔM [ppm]	RT [min]	# Missed Cleavages
	High	RRPQSLRK	1	1	1	Q5SS84		0	0.002	0.1823	0.617023	2	1040.64	-1.66051	56.2589	2
Q60841-3	Isoform 3 of Reelin OS=Mus musculus GN=Reln - [RELN_MOUSE]	0	1.9	3	1	1	1	3428	382.954	5.5542
	A2	Sequence	# PSMs	# Proteins	# Protein Groups	Protein Group Accessions	Modifications	ΔCn	q-Value	PEP	XCorr	Charge	MH+ [Da]	ΔM [ppm]	RT [min]	# Missed Cleavages
	High	cDqGYqGTEcHPEAALPSTImSDFENPSSWESDWqEVIGGEVVKPEQGcGVVSSGSSLYFSKAGK	1	3	1	Q60841-3	C1(Carbamidomethyl); Q3(Deamidated); Q6(Deamidated); C10(Carbamidomethyl); M21(Oxidation); Q35(Deamidated); C49(Carbamidomethyl)	0	0.001	0.1383	0.380301	5	7115.1	-0.413441	7.99024	1
Q61554	Fibrillin-1 OS=Mus musculus GN=Fbn1 PE=1 SV=1 - [FBN1_MOUSE]	0	0.56	2	1	1	1	2871	312.051	4.91943
	A2	Sequence	# PSMs	# Proteins	# Protein Groups	Protein Group Accessions	Modifications	ΔCn	q-Value	PEP	XCorr	Charge	MH+ [Da]	ΔM [ppm]	RT [min]	# Missed Cleavages
	High	cmNGGScSDDHcLcqK	1	2	1	Q61554	C1(Carbamidomethyl); M2(Oxidation); C7(Carbamidomethyl); C12(Carbamidomethyl); C14(Carbamidomethyl); Q15(Deamidated)	0	0.007	0.2408	0.0135869	2	1945.66	-2.40696	17.9997	0
Q6RUU0-2	Isoform 2 of Pentraxin-4 OS=Mus musculus GN=Ptx4 - [PTX4_MOUSE]	0	8.04	1	1	1	1	448	49.3967	9.31982
	A2	Sequence	# PSMs	# Proteins	# Protein Groups	Protein Group Accessions	Modifications	ΔCn	q-Value	PEP	XCorr	Charge	MH+ [Da]	ΔM [ppm]	RT [min]	# Missed Cleavages
	High	LEEQSLVEQSqAVALAmNqSqAAIQGDVAHLKTWYR	1	1	1	Q6RUU0-2	Q11(Deamidated); M17(Oxidation); Q19(Deamidated); Q21(Deamidated)	0	0.009	0.2582	0.456004	3	4031.96	-1.21176	9.47669	1
Q7TQE6	Macoilin OS=Mus musculus GN=Tmem57 PE=1 SV=1 - [MACOI_MOUSE]	0	1.2	1	1	1	1	664	76.0405	9.0708
	A2	Sequence	# PSMs	# Proteins	# Protein Groups	Protein Group Accessions	Modifications	ΔCn	q-Value	PEP	XCorr	Charge	MH+ [Da]	ΔM [ppm]	RT [min]	# Missed Cleavages
	High	QnISQLEK	1	1	1	Q7TQE6	N2(Deamidated)	0	0.004	0.21	1.56596	2	960.499	-0.260336	24.4985	0
Q8C4U3	Secreted frizzled-related protein 1 OS=Mus musculus GN=Sfrp1 PE=1 SV=3 - [SFRP1_MOUSE]	0	7.32	1	1	1	2	314	35.389	8.93896
	A2	Sequence	# PSMs	# Proteins	# Protein Groups	Protein Group Accessions	Modifications	ΔCn	q-Value	PEP	XCorr	Charge	MH+ [Da]	ΔM [ppm]	RT [min]	# Missed Cleavages
	High	nGADcPcHQLDnLSHnFLIMGRK	2	1	1	Q8C4U3	N1(Deamidated); C5(Carbamidomethyl); C7(Carbamidomethyl); N12(Deamidated); N16(Deamidated)	0	0.001	0.1686	0.243667	2	2700.2	-0.0372709	7.25906	1
Q8CDR2	Radial spoke head protein 6 homolog A OS=Mus musculus GN=Rsph6a PE=2 SV=1 - [RSH6A_MOUSE]	0	4.24	1	1	1	1	708	80.1514	4.37354
	A2	Sequence	# PSMs	# Proteins	# Protein Groups	Protein Group Accessions	Modifications	ΔCn	q-Value	PEP	XCorr	Charge	MH+ [Da]	ΔM [ppm]	RT [min]	# Missed Cleavages
	High	FFTGFLDTPVISYPPFPGNEAnYLRAqIAR	1	1	1	Q8CDR2	N22(Deamidated); Q27(Deamidated)	0	0.001	0.1487	2.08411	4	3403.7	0.274134	49.1451	1
Q8VGP3	Olfactory receptor OS=Mus musculus GN=Olfr1270 PE=2 SV=1 - [Q8VGP3_MOUSE]	0	7.57	1	1	1	2	304	33.9783	8.80713
	A2	Sequence	# PSMs	# Proteins	# Protein Groups	Protein Group Accessions	Modifications	ΔCn	q-Value	PEP	XCorr	Charge	MH+ [Da]	ΔM [ppm]	RT [min]	# Missed Cleavages
	High	MAREnNVTELIITGLFQDPNVQK	2	1	1	Q8VGP3	N5(Deamidated)	0	0.007	0.2394	0.243407	2	2631.34	-0.290939	9.3811	1
Q9CQ24	F-box only protein 36 OS=Mus musculus GN=Fbxo36 PE=2 SV=1 - [FBX36_MOUSE]	0	3.72	1	1	1	1	188	22.0614	8.1333
	A2	Sequence	# PSMs	# Proteins	# Protein Groups	Protein Group Accessions	Modifications	ΔCn	q-Value	PEP	XCorr	Charge	MH+ [Da]	ΔM [ppm]	RT [min]	# Missed Cleavages
	High	qENQAEK	1	1	1	Q9CQ24	Q1(Deamidated)	0	0.003	0.1868	1.52858	2	847.39	12.3423	17.877	0

## Sheet: IFT20-DMSO
Accession	Description	Score	Coverage	# Proteins	# Unique Peptides	# Peptides	# PSMs	# AAs	MW [kDa]	calc. pI
Q5SWU9	Acetyl-CoA carboxylase 1 OS=Mus musculus GN=Acaca PE=1 SV=1 - [ACACA_MOUSE]	3896.72	66.95	7	109	124	1285	2345	265.088	6.39209
	A2	Sequence	# PSMs	# Proteins	# Protein Groups	Protein Group Accessions	Modifications	ΔCn	q-Value	PEP	XCorr	Charge	MH+ [Da]	ΔM [ppm]	RT [min]	# Missed Cleavages
	High	TIQVENSHLILTGAGALNK	16	2	1	Q5SWU9		0	0	1.818e-09	6.94427	2	1979.09	-0.31481	39.2238	0
	High	TLRDPSLPLLELQDImTSVSGR	3	2	1	Q5SWU9	M16(Oxidation)	0	0	9.9e-07	6.82839	3	2457.3	-0.208188	50.2506	1
	High	RIPVQAVWAGWGHASENPK	17	4	2	E9Q4Z2;Q5SWU9		0	0	1.839e-08	6.62445	3	2103.09	0.106921	39.8432	1
	High	EENKSDmNTVLNYIFSHAQVTK	7	2	1	Q5SWU9	M7(Oxidation)	0	0	4.415e-09	6.61338	3	2584.24	0.405819	47.3594	1
	High	IHNANPELTDGQIQAmLR	20	2	1	Q5SWU9	M16(Oxidation)	0	0	7.027e-08	6.29638	3	2037.02	-0.0960921	34.7024	0
	High	GQVLPAHTLLNTVDVELIYEGIK	3	2	1	Q5SWU9		0	0	2.923e-06	6.15168	2	2522.39	0.367696	50.4424	0
	High	TLRDPSLPLLELQDIMTSVSGR	2	2	1	Q5SWU9		0	0	1.83e-07	5.95448	3	2441.31	0.207649	50.9303	1
	High	VSALNSVHcEHVEDEGESR	14	2	1	Q5SWU9	C9(Carbamidomethyl)	0	0	4.89e-07	5.80398	2	2153.95	0.218545	26.7274	0
	High	IIQQAGQVWFPDSAFK	25	2	1	Q5SWU9		0	0	2.265e-06	5.79341	2	1834.95	0.225063	46.9275	0
	High	VQQAELHTGSLPQIQSTALR	14	2	1	Q5SWU9		0	0	5.518e-07	5.69309	3	2177.17	0.336985	37.3376	0
	High	FIIGSVSEDNSEDEISNLVK	13	5	1	Q5SWU9		0	0	1.444e-09	5.67147	2	2195.07	0.258663	47.5445	0
	High	EmAQYASNITSVLcQFPSQQIANILDSHAATLNR	2	2	1	Q5SWU9	M2(Oxidation); C14(Carbamidomethyl)	0	0	1.239e-05	5.59303	3	3807.84	-1.45299	50.6463	0
	High	DPSLPLLELQDImTSVSGR	4	2	1	Q5SWU9	M13(Oxidation)	0	0	5.723e-08	5.52976	3	2087.07	0.115818	50.6823	0
	High	nGIAFmGPPSQAmWALGDK	4	3	1	Q5SWU9	N1(Deamidated); M6(Oxidation); M13(Oxidation)	0	0	1.661e-07	5.52446	2	2023.93	0.363496	45.3782	0
	High	FQAQSLGTTYIYDIPEMFR	1	2	1	Q5SWU9		0	0	1.249e-06	5.50618	2	2280.1	0.116827	50.6904	0
	High	ITDIIGKEEGLGAENLR	9	2	1	Q5SWU9		0	0	7.709e-09	5.46388	2	1827.98	0.242717	37.8683	1
	High	NGIAFmGPPSQAmWALGDK	6	3	1	Q5SWU9	M6(Oxidation); M13(Oxidation)	0	0	4.364e-09	5.35938	3	2022.94	0.360591	43.244	0
	High	LLLEAMDELEVAFNNTNVR	3	2	1	Q5SWU9		0	0	4.724e-06	5.35911	2	2191.11	-0.0969964	51.0284	0
	High	LSDGGLLLSYDGSSYTTYmK	5	2	1	Q5SWU9	M19(Oxidation)	0	0	6.234e-07	5.31106	2	2187.02	0.402897	43.9899	0
	High	HLEPALAFQLELNR	19	3	1	Q5SWU9		0	0	3.348e-05	5.30189	3	1650.9	0.433406	44.663	0
	High	IPVQAVWAGWGHASENPK	19	4	2	E9Q4Z2;Q5SWU9		0	0	2.345e-08	5.12983	2	1946.99	0.114565	42.3137	0
	High	VQAERPDTmLGVVcGALHVADVSLR	6	2	1	Q5SWU9	M9(Oxidation); C14(Carbamidomethyl)	0	0	2.852e-09	5.10915	3	2709.38	0.191084	45.3132	0
	High	SDmNTVLNYIFSHAQVTK	4	2	1	Q5SWU9	M3(Oxidation)	0	0	7.68e-06	4.98405	2	2084.01	0.459024	50.0223	0
	High	mmYGVSPWGDAPIDFENSAHVPcPR	5	2	1	Q5SWU9	M1(Oxidation); M2(Oxidation); C23(Carbamidomethyl)	0	0	7.936e-09	4.93497	3	2865.24	-0.297932	44.772	0
	High	DPSLPLLELQDIMTSVSGR	2	2	1	Q5SWU9		0	0	1.001e-06	4.92746	2	2071.07	-0.269123	51.4893	0
	High	HmFHVAWVDPEDPYK	15	2	1	Q5SWU9	M2(Oxidation)	0	0	1.528e-05	4.90448	3	1886.85	0.105645	38.5711	0
	High	mMYGVSPWGDAPIDFENSAHVPcPR	2	2	1	Q5SWU9	M1(Oxidation); C23(Carbamidomethyl)	0	0	0.0004018	4.87358	3	2849.24	-1.48449	46.3396	0
	High	VQQAELHTGSLPqIQSTALR	7	2	1	Q5SWU9	Q13(Deamidated)	0	0	1.527e-05	4.87237	3	2178.15	-0.25493	37.8856	0
	High	EVFFmNTQSIVQLVQR	6	3	2	E9Q4Z2;Q5SWU9	M5(Oxidation)	0	0	1.424e-05	4.86482	3	1955.01	0.526673	49.6518	0
	High	AYVWDNNKDLVEWLEK	19	2	1	Q5SWU9		0	0	2.575e-05	4.81512	2	2022	0.337697	49.6675	1
	High	LSDGGLLLSYDGSSYTTYmKEEVDR	4	2	1	Q5SWU9	M19(Oxidation)	0	0	7.929e-10	4.68015	3	2815.3	0.477116	42.38	1
	High	mADHYVPVPGGPNNNNYANVELILDIAK	3	3	1	Q5SWU9	M1(Oxidation)	0	0	2.188e-05	4.66094	3	3054.5	0.193695	50.1625	0
	High	DNTcVVEFQFmLPTSHPNR	7	3	1	Q5SWU9	C4(Carbamidomethyl); M11(Oxidation)	0	0	6.63e-05	4.63459	2	2308.05	-0.308113	44.6911	0
	High	EASFEYLQNEGER	13	3	2	E9Q4Z2;Q5SWU9		0	0	1.281e-05	4.60389	2	1571.7	0.162922	36.0153	0
	High	TDcNHIFLNFVPTVImDPSK	5	2	1	Q5SWU9	C3(Carbamidomethyl); M16(Oxidation)	0	0	3.305e-05	4.5916	2	2364.14	0.167524	49.5134	0
	High	LGGIPVGVVAVETR	20	2	1	Q5SWU9		0	0	9.96e-07	4.56721	3	1366.81	-0.177728	41.6914	0
	High	LSDGGLLLSYDGSSYTTYMK	1	2	1	Q5SWU9		0	0	2.638e-08	4.56346	2	2171.02	0.0878267	47.1668	0
	High	LPGGNEIGMVAWK	3	2	1	Q5SWU9		0	0	0.0003042	4.52149	2	1371.71	-0.170201	42.7635	0
	High	IGSFGPQEDLLFLR	1	2	1	Q5SWU9		0	0	1.616e-06	4.51624	2	1591.85	0.15129	50.3955	0
	High	LPGGNEIGmVAWK	4	2	1	Q5SWU9	M9(Oxidation)	0	0	7.078e-06	4.46362	2	1387.7	-0.638301	39.5948	0
	High	NLLVTmLIDQLcGR	1	2	1	Q5SWU9	M6(Oxidation); C12(Carbamidomethyl)	0	0	2.502e-06	4.42143	2	1661.87	0.572699	50.9153	0
	High	MADHYVPVPGGPNNNNYANVELILDIAK	1	3	1	Q5SWU9		0	0	1.405e-05	4.38294	3	3038.51	1.25306	50.2634	0
	High	QSPNSYVVImnGScVEVDVHR	2	2	1	Q5SWU9	M10(Oxidation); N11(Deamidated); C14(Carbamidomethyl)	0	0	1.689e-06	4.3806	3	2407.1	-0.0197654	37.984	0
	High	EEFLIPIYHQVAVQFADLHDTPGR	3	2	1	Q5SWU9		0	0	3.174e-08	4.35258	3	2795.42	1.07166	50.3625	0
	High	VNNADDFPNLFR	10	2	1	Q5SWU9		0	0	0.0001105	4.35097	2	1421.68	0.059438	45.1006	0
	High	ITSENPDEGFKPSSGTVQELNFR	19	3	2	E9Q4Z2;Q5SWU9		0	0	4.374e-08	4.34843	3	2552.23	-0.0387067	38.5676	0
	High	GGSWVVIDPTINPR	15	2	1	Q5SWU9		0	0	0.000382	4.34219	2	1510.8	0.313814	43.4697	0
	High	HMFHVAWVDPEDPYK	2	2	1	Q5SWU9		0	0	8.073e-07	4.31882	3	1870.86	0.161597	40.8647	0
	High	AYIAYELNSVQHR	17	2	1	Q5SWU9		0	0	0.0001943	4.30786	2	1563.79	0.37632	35.4452	0
	High	HmFHVAWVDPEDPYKGYK	2	2	1	Q5SWU9	M2(Oxidation)	0	0	0.0002338	4.30114	4	2235.03	-0.222351	37.5753	1
	High	KVNNADDFPNLFR	8	2	1	Q5SWU9		0	0	3.62e-05	4.29267	2	1549.78	-0.260087	41.053	1
	High	QVQAEVPGSPIFVMR	3	2	1	Q5SWU9		0	0	7.973e-06	4.25621	2	1657.87	0.493202	44.0555	0
	High	ITSENPDEGFKPSSGTVqELNFR	4	3	2	E9Q4Z2;Q5SWU9	Q18(Deamidated)	0	0	1.667e-07	4.22962	3	2553.21	-0.113232	39.175	0
	High	QVLIASHLPSYELR	15	3	2	E9Q4Z2;Q5SWU9		0	0	3.192e-06	4.19731	2	1625.9	0.242011	39.7427	0
	High	NLLVTMLIDQLcGR	2	2	1	Q5SWU9	C12(Carbamidomethyl)	0	0	0.0001065	4.17911	2	1645.88	-0.212087	51.3519	0
	High	DFTVASPAEFVTR	31	5	2	E9Q4Z2;Q5SWU9		0	0	2.147e-05	4.17344	2	1439.72	0.00627424	44.4608	0
	High	NSISNFLHSLER	19	2	1	Q5SWU9		0	0	1.232e-05	4.17126	2	1416.72	0.185569	47.445	0
	High	QVQAEVPGSPIFVmR	11	2	1	Q5SWU9	M14(Oxidation)	0	0	2.013e-05	4.15047	2	1673.87	-0.192918	39.6077	0
	High	FQAQSLGTTYIYDIPEmFR	3	2	1	Q5SWU9	M17(Oxidation)	0	0	1.121e-05	4.12333	2	2296.1	1.37368	50.1135	0
	High	DEPIHILNVAIK	18	3	1	Q5SWU9		0	0	0.0004351	4.12103	2	1361.78	0.0476527	42.96	0
	High	SPEYPDGRDIIVIGNDITYR	1	2	1	Q5SWU9		0	0	1.615e-05	4.08885	3	2293.15	0.0169837	45.1145	1
	High	VNnADDFPNLFR	5	2	1	Q5SWU9	N3(Deamidated)	0	0	8.055e-05	4.02356	2	1422.67	0.140132	46.451	0
	High	SVHSSVPLLNSKDPIDR	15	2	1	Q5SWU9		0	0	2.026e-05	4.00328	3	1863.99	-0.0856482	33.7034	1
	High	NFDLTAIPcANHK	10	3	1	Q5SWU9	C9(Carbamidomethyl)	0	0	0.0002488	4.00055	2	1500.73	0.116476	37.8067	0
	High	IASSIVAQTAGIPTLPWSGSGLR	2	3	1	Q5SWU9		0	0	0.0217	3.95958	3	2282.25	1.64891	50.1083	0
	High	VLIANNGIAAVK	17	5	2	E9Q4Z2;Q5SWU9		0	0	0.0003021	3.95394	2	1182.72	0.375037	35.0297	0
	High	RFQAQSLGTTYIYDIPEmFR	1	2	1	Q5SWU9	M18(Oxidation)	0	0	0.00115	3.92409	3	2452.2	-0.256203	47.307	1
	High	TAQImFQAYGDK	8	2	1	Q5SWU9	M5(Oxidation)	0	0	0.0006389	3.91459	2	1388.65	-0.0875049	34.2281	0
	High	DIIVIGNDITYR	16	2	1	Q5SWU9		0	0	0.0004681	3.90192	2	1391.75	0.274616	43.9474	0
	High	LILSETSIFDVLPNFFYHSNQVVR	1	2	1	Q5SWU9		0	0	4.755e-07	3.86125	3	2838.48	0.210376	51.13	0
	High	VETQFQNGHYDK	5	2	1	Q5SWU9		0	0	0.009958	3.86031	2	1465.67	0.0208748	24.887	0
	High	EREEFLIPIYHQVAVQFADLHDTPGR	1	2	1	Q5SWU9		0	0	0.0001425	3.8532	4	3080.56	0.954064	50.0733	1
	High	AAEEVGYPVmIK	12	3	1	Q5SWU9	M10(Oxidation)	0	0	0.001034	3.84209	2	1322.67	-0.239831	34.8133	0
	High	EGLPLMVFANWR	2	2	1	Q5SWU9		0	0	0.0004845	3.8387	2	1432.74	0.423828	50.9171	0
	High	FVVmVTPEDLK	23	5	2	E9Q4Z2;Q5SWU9	M4(Oxidation)	0	0	0.0008769	3.82229	2	1293.68	0.546536	40.4873	0
	High	EcSQPVmVYIPPQAELR	8	2	1	Q5SWU9	C2(Carbamidomethyl); M7(Oxidation)	0	0	2.293e-05	3.81232	2	2032.98	0.325604	40.8181	0
	High	TVELSIPADPANLDSEAK	22	2	1	Q5SWU9		0	0	2.057e-05	3.80929	2	1869.94	0.276146	42.1247	0
	High	VLIANnGIAAVK	36	5	2	E9Q4Z2;Q5SWU9	N6(Deamidated)	0	0	0.0006791	3.75857	2	1183.7	0.162382	36.5957	0
	High	RPGAALDPGcVIAK	12	2	1	Q5SWU9	C10(Carbamidomethyl)	0	0	0.0002436	3.73288	2	1424.77	-0.217282	31.8738	0
	High	TIQVEnSHLILTGAGALNK	2	2	1	Q5SWU9	N6(Deamidated)	0	0	5.945e-07	3.73237	3	1980.08	0.0139854	41.8682	0
	High	AAEEVGYPVMIK	3	3	1	Q5SWU9		0	0	7.918e-05	3.72486	2	1306.67	-0.0238186	37.9918	0
	High	VEVGTEVTDYR	12	2	1	Q5SWU9		0	0	0.0008682	3.70155	2	1267.62	-0.110991	32.513	0
	High	DIIVIGnDITYR	2	2	1	Q5SWU9	N7(Deamidated)	0	0	0.0008891	3.6797	2	1392.74	-1.39607	44.0983	0
	High	EEAISNmVVALK	1	3	2	E9Q4Z2;Q5SWU9	M7(Oxidation)	0	0	0.0001226	3.67932	2	1319.69	-0.136981	35.0926	0
	High	VETQFQnGHYDK	16	2	1	Q5SWU9	N7(Deamidated)	0	0	0.005521	3.67023	2	1466.65	-0.150517	25.8823	0
	High	GSVLEPEGTVEIK	15	2	1	Q5SWU9		0	0	0.0005468	3.60852	2	1357.72	0.0778029	36.1793	0
	High	LLETESFQLNR	15	2	1	Q5SWU9		0	0	0.007904	3.58594	2	1349.71	0.338738	38.8982	0
	High	LWESmSTQAFLPSPPLPSDILTYTELVLDDQGQLVHmNR	1	2	1	Q5SWU9	M5(Oxidation); M37(Oxidation)	0	0	0.001203	3.56987	4	4474.2	0.275414	51.2447	0
	High	TDGDIEDDR	5	3	1	Q5SWU9		0	0	0.0005277	3.49025	2	1035.42	-0.0466956	22.4848	0
	High	FGAYIVDGLR	11	3	2	E9Q4Z2;Q5SWU9		0	0	0.002032	3.48342	2	1110.59	0.0131281	42.2055	0
	High	EGSLSPASVSSDTLSDLGISGLQDGLAFHmR	1	5	1	Q5SWU9	M30(Oxidation)	0	0	9.787e-06	3.47232	3	3163.52	0.649376	50.2096	0
	High	VDWQENDFSK	9	3	1	Q5SWU9		0	0	0.001002	3.462	2	1267.56	0.382263	34.8101	0
	High	SLVQANPEVAmDSIVHmTQHISPTQR	47	2	1	Q5SWU9	M11(Oxidation); M17(Oxidation)	0	0	4.448e-06	3.45638	3	2921.43	0.481331	36.6073	0
	High	AIGIGAYLVR	13	3	2	Q5SWU9;E9Q4Z2		0	0	0.00106	3.43944	2	1032.62	0.189379	42.9295	0
	High	TAQIMFQAYGDK	2	2	1	Q5SWU9		0	0	0.007543	3.43489	2	1372.66	-0.146891	37.7032	0
	High	mSFASNLNHYGMTHVASVSDVLLDNAFTPPcQR	5	3	1	Q5SWU9	M1(Oxidation); C31(Carbamidomethyl)	0	0	0.03675	3.4343	4	3695.71	0.699581	48.3623	0
	High	IPVQAVWAGWGHASENPKLPELLLK	1	3	1	Q5SWU9		0	0	1.21e-05	3.42123	4	2753.51	-0.0205733	49.9449	1
	High	KQVNcEVDQR	4	3	1	Q5SWU9	C5(Carbamidomethyl)	0	0	0.01809	3.41647	2	1275.61	-0.33082	19.8416	1
	High	EEAISNMVVALK	3	3	2	E9Q4Z2;Q5SWU9		0	0	0.0003811	3.40494	2	1303.69	-0.0128467	42.2687	0
	High	SVHSSVPLLNSK	7	2	1	Q5SWU9		0	0	0.005572	3.39887	2	1267.7	-0.412187	30.3255	0
	High	QGPLHGmLINTPYVTK	10	2	1	Q5SWU9	M7(Oxidation)	0	0	0.001581	3.35742	3	1784.94	0.307314	35.7515	0
	High	SVHSSVPLLnSKDPIDR	7	2	1	Q5SWU9	N10(Deamidated)	0	0	0.0002632	3.30403	3	1864.98	1.0887	34.6209	1
	High	GVINDILDWK	5	2	1	Q5SWU9		0	0	0.03006	3.29979	2	1172.63	0.388891	50.4441	0
	High	LQVEHPcTEmVADVNLPAAQLQIAmGIPLFR	1	2	1	Q5SWU9	C7(Carbamidomethyl); M10(Oxidation); M25(Oxidation)	0	0	0.02234	3.27461	3	3493.76	-0.0584175	50.3731	0
	High	ILNVPQDLYEK	10	3	1	Q5SWU9		0	0	0.02864	3.26578	2	1331.72	0.853021	39.9794	0
	High	QGPLHGMLINTPYVTK	2	2	1	Q5SWU9		0	0	0.0003397	3.20649	3	1768.94	-0.0457322	39.7207	0
	High	EGLPLmVFANWR	3	2	1	Q5SWU9	M6(Oxidation)	0	0	0.0002909	3.20042	2	1448.74	0.137411	50.522	0
	High	mSFASNLNHYGmTHVASVSDVLLDNAFTPPcQR	4	3	1	Q5SWU9	M1(Oxidation); M12(Oxidation); C31(Carbamidomethyl)	0	0	0.0002928	3.18835	4	3711.7	-0.0382722	47.1357	0
	High	VDWQEnDFSK	2	3	1	Q5SWU9	N6(Deamidated)	0	0	0.001498	3.18657	2	1268.54	0.183825	34.26	0
	High	IYVAANSGAR	14	2	1	Q5SWU9		0	0	0.00183	3.16432	2	1021.54	-0.0922797	24.3417	0
	High	MAALEVYVR	2	2	1	Q5SWU9		0	0	0.0005497	3.13034	2	1051.56	0.6405	39.0846	0
	High	IGLAEEIR	18	2	1	Q5SWU9		0	0	0.007096	3.10403	2	900.515	-0.294569	34.4961	0
	High	EEGLGAENLR	11	2	1	Q5SWU9		0	0	0.003321	3.05819	2	1087.54	0.447227	29.6874	0
	High	FVVMVTPEDLK	8	5	2	E9Q4Z2;Q5SWU9		0	0	0.001383	3.01729	2	1277.68	0.204052	43.64	0
	High	RVDPVYIR	13	2	1	Q5SWU9		0	0	0.004795	3.00264	2	1017.58	0.300564	28.3565	1
	High	SLVQANPEVAMDSIVHMTQHISPTQR	3	2	1	Q5SWU9		0	0	0.0001579	2.9953	4	2889.44	0.342057	49.1629	0
	High	LTFLVAQK	8	3	1	Q5SWU9		0	0	0.01856	2.96832	2	919.561	0.301955	38.3186	0
	High	VSALnSVHcEHVEDEGESR	2	2	1	Q5SWU9	N5(Deamidated); C9(Carbamidomethyl)	0	0	8.797e-05	2.95781	3	2154.93	-0.640844	27.0702	0
	High	TLELNQHSR	6	5	1	Q5SWU9		0	0	0.01123	2.90315	2	1097.57	-0.185522	23.7225	0
	High	ARDKFEEDR	1	3	1	Q5SWU9		0	0	0.02668	2.89992	2	1165.56	-0.0629644	19.9231	2
	High	SPEYPDGR	7	2	1	Q5SWU9		0	0	0.03641	2.86324	2	920.411	0.0705887	22.7917	0
	High	LWESmSTqAFLPSPPLPSDILTYTELVLDDQGQLVHmNR	1	2	1	Q5SWU9	M5(Oxidation); Q8(Deamidated); M37(Oxidation)	0	0	0.0191	2.85153	4	4475.19	3.51972	51.226	0
	High	IIEEAPAAIATPAVFEHmEQcAVK	9	2	1	Q5SWU9	M18(Oxidation); C21(Carbamidomethyl)	0	0	0.002689	2.84105	3	2641.3	-0.614546	41.5463	0
	High	RLLLEDLVK	13	2	1	Q5SWU9		0	0	0.02713	2.78059	2	1098.69	0.0898532	42.9691	1
	High	AVVmDLLR	11	2	1	Q5SWU9	M4(Oxidation)	0	0	0.02381	2.76176	2	932.524	0.128505	37.1007	0
	High	SLVQANPEVAMDSIVHmTQHISPTQR	4	2	1	Q5SWU9	M17(Oxidation)	0	0	0.001393	2.71277	4	2905.43	0.577821	44.342	0
	High	IIEFVPTK	14	2	1	Q5SWU9		0	0	0.009068	2.62307	2	946.561	0.190606	37.2649	0
	High	mQLDNPSK	4	2	1	Q5SWU9	M1(Oxidation)	0	0	0.01045	2.55684	2	948.445	-0.0781605	20.8805	0
	High	IDTGWLDR	15	2	1	Q5SWU9		0	0	0.02171	2.55063	2	975.49	0.142787	38.5793	0
	High	WFVEVEGTVK	3	2	1	Q5SWU9		0	0	0.00354	2.54852	2	1193.62	0.10519	41.7909	0
	High	IYVAAnSGAR	2	2	1	Q5SWU9	N6(Deamidated)	0	0	0.001974	2.52528	2	1022.53	-0.755839	25.2993	0
	High	mGGmVSFR	7	3	1	Q5SWU9	M1(Oxidation); M4(Oxidation)	0	0	0.02833	2.49603	2	916.402	-0.0703223	26.2283	0
	High	mHLYLGAAK	6	3	2	E9Q4Z2;Q5SWU9	M1(Oxidation)	0	0	0.006479	2.49565	2	1019.54	0.700754	27.0308	0
	High	QVNcEVDQR	2	3	1	Q5SWU9	C4(Carbamidomethyl)	0	0	0.02731	2.49357	2	1147.52	0.376283	21.4857	0
	High	TDGDIEDDRLAAMFR	1	3	1	Q5SWU9		0	0	0.0005913	2.45744	3	1724.79	0.281013	42.6929	1
	High	WSYEmFR	5	3	1	Q5SWU9	M5(Oxidation)	0	0	0.01902	2.43898	2	1034.44	0.0432846	38.7905	0
	High	HmEmYADR	7	2	1	Q5SWU9	M2(Oxidation); M4(Oxidation)	0	0	0.03545	2.41711	2	1084.42	0.165564	19.0588	0
	High	DmYDQVLK	11	2	1	Q5SWU9	M2(Oxidation)	0	0	0.03196	2.38606	2	1027.48	1.04174	30.8581	0
	High	TTVEYLIK	9	2	1	Q5SWU9		0	0	0.03155	2.30915	2	966.551	-0.00574902	35.8015	0
	High	RLTFLVAQK	6	3	1	Q5SWU9		0	0	0.0287	2.30837	2	1075.66	0.442541	34.7676	1
	High	TDGDIEDDRLAAmFR	12	3	1	Q5SWU9	M13(Oxidation)	0	0	0.001121	2.29624	3	1740.79	-0.0962878	36.6558	1
	High	DLVEWLEK	12	2	1	Q5SWU9		0	0	0.01088	2.27548	2	1031.54	0.215138	48.298	0
	High	AYVWDNNK	10	2	1	Q5SWU9		0	0	0.04005	2.23595	2	1009.47	0.484869	31.3492	0
	High	AYIAYELnSVQHR	3	2	1	Q5SWU9	N8(Deamidated)	0	0	0.001183	2.16009	3	1564.78	-0.0661806	34.408	0
	High	KVNnADDFPNLFR	4	2	1	Q5SWU9	N4(Deamidated)	0	0	0.01444	2.12241	3	1550.76	0.159698	42.4295	1
	High	LGTPELSPTER	14	2	1	Q5SWU9		0	0	0.003166	2.09107	2	1199.63	0.554868	31.2258	0
	High	SVIEENIK	17	2	1	Q5SWU9		0	0	0.02999	2.08688	2	931.509	-0.22153	28.7583	0
	High	AVVMDLLR	3	2	1	Q5SWU9		0	0	0.02502	2.08556	2	916.528	-0.02326	42.7677	0
	High	IIEEAPAAIATPAVFEHMEQcAVK	3	2	1	Q5SWU9	C21(Carbamidomethyl)	0	0	0.002802	1.93035	3	2625.31	0.18815	47.191	0
	High	SSmSGLHLVK	7	4	1	Q5SWU9	M3(Oxidation)	0	0.002	0.0575	2.78279	2	1074.56	0.0656972	26.4683	0
	High	VKDWVER	3	2	1	Q5SWU9		0	0.002	0.0555	2.69029	2	931.5	-0.0224878	25.6372	1
	High	VLQAELK	3	2	1	Q5SWU9		0	0.002	0.04455	2.51669	2	800.488	-0.0172869	27.6758	0
	High	TFEDFVR	10	3	1	Q5SWU9		0	0.002	0.04841	2.44337	2	913.441	-0.0640286	37.3622	0
	High	MQLDNPSK	2	2	1	Q5SWU9		0	0.002	0.05516	2.35722	2	932.451	0.227318	25.4663	0
	High	ILSTmDSPST	1	2	1	Q5SWU9	M5(Oxidation)	0	0.002	0.05005	2.19062	2	1067.49	-0.195909	27.8419	0
	High	GNIPTLNR	3	2	1	Q5SWU9		0	0.003	0.06217	1.42521	2	884.494	-0.645573	29.6568	0
	High	YLYLTPQDYK	8	2	1	Q5SWU9		0	0.004	0.07762	2.759	2	1303.66	0.574593	39.4037	0
	High	ANAEYIK	3	5	2	E9Q4Z2;Q5SWU9		0	0.004	0.06716	2.67532	2	808.42	0.0732403	23.7616	0
	High	WSYEMFR	1	3	1	Q5SWU9		0	0.004	0.06914	2.43526	2	1018.45	-0.0347018	42.4753	0
	High	HSDLVTK	1	2	1	Q5SWU9		0	0.005	0.08156	2.38393	2	799.431	-0.046994	19.6878	0
	High	GVInDILDWK	1	2	1	Q5SWU9	N4(Deamidated)	0	0.005	0.0826	1.91444	2	1173.61	-0.137641	47.7552	0
	High	DKFEEDR	1	3	1	Q5SWU9		0	0.006	0.1015	1.36527	2	938.421	0.0469434	20.9256	1
	High	TFFYWR	4	3	2	E9Q4Z2;Q5SWU9		0	0.008	0.1242	2.46729	2	919.446	-0.0976833	44.6579	0
	High	EFTQQNK	1	3	1	Q5SWU9		0	0.008	0.1178	1.68014	2	894.432	-0.0392949	19.8229	0
Q91ZA3	Propionyl-CoA carboxylase alpha chain, mitochondrial OS=Mus musculus GN=Pcca PE=1 SV=2 - [PCCA_MOUSE]	2668.63	63.67	6	37	42	822	724	79.8711	7.25439
	A2	Sequence	# PSMs	# Proteins	# Protein Groups	Protein Group Accessions	Modifications	ΔCn	q-Value	PEP	XCorr	Charge	MH+ [Da]	ΔM [ppm]	RT [min]	# Missed Cleavages
	High	LHDEDHTVVASNNGPAFTVEVDGSK	35	2	1	Q91ZA3		0	0	8.222e-09	7.17538	3	2638.24	-0.119479	34.7508	0
	High	LQVEHPVTEcITGLDLVQEmILVAK	16	1	1	Q91ZA3	C10(Carbamidomethyl); M20(Oxidation)	0	0	6.91e-06	6.31301	3	2851.49	-0.0141494	49.4896	0
	High	NQLLAIASSVFVASQLR	10	2	1	Q91ZA3		0	0	7.553e-07	6.28288	2	1817.03	0.0453876	50.981	0
	High	LQVEHPVTEcITGLDLVQEMILVAK	2	1	1	Q91ZA3	C10(Carbamidomethyl)	0	0	1.809e-06	6.01829	3	2835.5	-0.10706	50.8648	0
	High	RLAAEDVTFIGPDTHAIQAmGDK	4	2	1	Q91ZA3	M20(Oxidation)	0	0	4.692e-07	5.8427	3	2472.22	0.329008	37.5406	1
	High	LNVTSTWNLASPLLSVNVDGTQR	10	2	1	Q91ZA3		0	0	5.073e-06	5.79675	2	2485.31	1.22057	50.4858	0
	High	HKQEDIPISGWAVEcR	16	1	1	Q91ZA3	C15(Carbamidomethyl)	0	0	4.599e-06	5.59071	2	1924.93	0.202703	36.3843	1
	High	TVAIHSDVDASSVHVK	38	1	1	Q91ZA3		0	0	2.532e-05	5.21749	2	1664.86	0.21143	28.1702	0
	High	FSSQEAASSFGDDR	26	2	1	Q91ZA3		0	0	7.789e-06	5.17467	2	1503.63	-0.419316	32.2587	0
	High	VDSGIQPGSDISIYYDPmISK	25	1	1	Q91ZA3	M18(Oxidation)	0	0	3.781e-06	5.13528	3	2301.1	0.220412	43.2092	0
	High	YSSAGTVEFLVDSQK	35	1	1	Q91ZA3		0	0	1.524e-06	5.11665	2	1630.8	-0.00322772	42.1513	0
	High	mADEAVcVGPAPTSK	16	2	2	D3YWM4;Q91ZA3	M1(Oxidation); C7(Carbamidomethyl)	0	0	2.831e-08	5.10105	2	1548.7	0.121721	27.9914	0
	High	EAGGNmSIQFLGTVYK	15	3	1	Q91ZA3	M6(Oxidation)	0	0	4.926e-07	4.91231	2	1730.84	-0.0889143	42.3244	0
	High	MADEAVcVGPAPTSK	4	2	2	D3YWM4;Q91ZA3	C7(Carbamidomethyl)	0	0	1.189e-07	4.91178	2	1532.71	0.0707196	30.0497	0
	High	LAAEDVTFIGPDTHAIQAmGDK	16	2	1	Q91ZA3	M19(Oxidation)	0	0	4.38e-05	4.89654	2	2316.12	0.403106	39.3788	0
	High	RmEDALDNYVIR	4	1	1	Q91ZA3	M2(Oxidation)	0	0	2.564e-05	4.82648	3	1510.73	0.0274344	35.39	1
	High	VVEEAPSIFLDPETR	36	1	1	Q91ZA3		0	0	5.895e-06	4.82328	3	1701.87	0.142663	44.5144	0
	High	SYLNmDAImEAIK	10	2	2	D3YWM4;Q91ZA3	M5(Oxidation); M9(Oxidation)	0	0	0.000117	4.5889	2	1530.72	0.014246	39.8239	0
	High	AQAVHPGYGFLSENKEFAK	24	3	2	D3YWM4;Q91ZA3		0	0	1.895e-06	4.56576	3	2093.04	-0.297423	35.7586	1
	High	VDSGIQPGSDISIYYDPMISK	4	1	1	Q91ZA3		0	0	9.783e-06	4.56103	2	2285.1	0.833819	46.3933	0
	High	AQAVHPGYGFLSENK	38	3	2	D3YWM4;Q91ZA3		0	0	9.336e-06	4.47934	2	1617.8	0.231464	34.3405	0
	High	EAGGNMSIQFLGTVYK	4	3	1	Q91ZA3		0	0	1.614e-05	4.41311	2	1714.85	0.148274	46.2144	0
	High	SYLNmDAImEAIKK	25	2	2	D3YWM4;Q91ZA3	M5(Oxidation); M9(Oxidation)	0	0	0.0001113	4.41282	2	1658.81	0.160748	36.8384	1
	High	LSQYQEPIHLPGVR	50	1	1	Q91ZA3		0	0	4.5e-05	4.21509	2	1636.88	0.249098	38.5695	0
	High	mEDALDNYVIR	13	1	1	Q91ZA3	M1(Oxidation)	0	0	5.16e-05	4.19096	2	1354.63	-0.196022	38.6674	0
	High	LAAEDVTFIGPDTHAIQAmGDKIESK	28	2	1	Q91ZA3	M19(Oxidation)	0	0	1.629e-05	4.12226	3	2773.37	0.262929	39.2774	1
	High	MEDALDNYVIR	10	1	1	Q91ZA3		0	0	0.0006189	4.11536	2	1338.64	0.288927	40.8487	0
	High	HGNALWLNER	17	2	1	Q91ZA3		0	0	0.0007139	3.8661	2	1209.61	-0.22582	33.157	0
	High	SYLNMDAIMEAIKK	3	2	2	D3YWM4;Q91ZA3		0	0	0.0003484	3.85391	2	1626.82	0.965845	49.3996	1
	High	HIEIQVLGDK	28	2	1	Q91ZA3		0	0	0.002989	3.78006	2	1151.64	0.161632	34.3355	0
	High	AKVNTIPGFDGVVK	3	3	1	Q91ZA3		0	0	0.01264	3.76172	2	1444.82	-0.391804	36.5318	1
	High	QEDIPISGWAVEcR	4	1	1	Q91ZA3	C13(Carbamidomethyl)	0	0	8.304e-06	3.71241	2	1659.78	0.278106	42.5538	0
	High	LHDEDHTVVASnNGPAFTVEVDGSK	40	2	1	Q91ZA3	N12(Deamidated)	0	0	0.0002141	3.59735	4	2639.22	0.913416	35.8261	0
	High	NFYFLEmNTR	14	1	1	Q91ZA3	M7(Oxidation)	0	0	0.0005754	3.50262	2	1350.62	0.306233	43.0419	0
	High	FLSDVYPDGFK	25	1	1	Q91ZA3		0	0	0.0002342	3.40379	2	1287.63	-0.263711	41.916	0
	High	LAAEDVTFIGPDTHAIQAMGDK	4	2	1	Q91ZA3		0	0	8.409e-05	3.37776	3	2300.12	-0.298158	42.7613	0
	High	RLAAEDVTFIGPDTHAIQAmGDKIESK	7	2	1	Q91ZA3	M20(Oxidation)	0	0	0.000224	3.34858	4	2929.47	-0.0838223	37.7893	2
	High	VPVIRPDVAK	14	2	1	Q91ZA3		0	0	0.01413	3.29603	2	1093.67	-0.0861401	28.545	0
	High	QAmGEQAVALAK	12	1	1	Q91ZA3	M3(Oxidation)	0	0	0.0007882	3.14813	2	1232.63	-0.105204	26.9092	0
	High	GVTHNIPLLR	19	1	1	Q91ZA3		0	0	0.01621	3.063	2	1119.66	-0.0854663	34.4374	0
	High	NFYFLEMNTR	4	1	1	Q91ZA3		0	0	0.002639	3.0297	2	1334.62	0.249874	47.2028	0
	High	IAWDDEETR	15	2	1	Q91ZA3		0	0	0.001462	3.01396	2	1134.51	-0.733895	31.7826	0
	High	QAMGEQAVALAK	4	1	1	Q91ZA3		0	0	0.003375	2.91929	2	1216.63	-0.473442	31.5104	0
	High	VNTIPGFDGVVK	25	3	1	Q91ZA3		0	0	0.001672	2.77521	2	1245.68	0.141496	39.9302	0
	High	LVTYGSDR	14	1	1	Q91ZA3		0	0	0.02028	2.51291	2	910.463	-0.36167	24.9781	0
	High	LAAEDVTFIGPDTHAIQAMGDKIESK	4	2	1	Q91ZA3		0	0	0.002317	2.36197	4	2757.38	0.296928	44.4151	1
	High	VYAEDPYK	9	1	1	Q91ZA3		0	0	0.02145	2.24054	2	984.468	0.393782	27.1825	0
	High	SFGLPSIGR	30	1	1	Q91ZA3		0	0	0.004046	2.05386	2	933.515	0.0815444	40.4479	0
	High	IAWDDEETRDGFR	1	2	1	Q91ZA3		0	0	0.01927	2.01314	3	1609.72	0.26851	35.1609	1
	High	EIGYPVmIK	7	3	1	Q91ZA3	M7(Oxidation)	0	0	0.03767	1.3105	2	1065.56	0.0400773	35.9977	0
	High	EVIINTR	3	1	1	Q91ZA3		0	0.006	0.09523	1.72249	2	844.489	0.246185	27.301	0
	High	GHTLTLSER	1	1	1	Q91ZA3		0	0.008	0.1232	2.06603	2	1013.54	-0.370348	25.564	0
	High	TVQcLSR	1	3	1	Q91ZA3	C4(Carbamidomethyl)	0	0.009	0.1322	1.71791	2	863.44	-0.1878	22.3603	0
Q99MR8	Methylcrotonoyl-CoA carboxylase subunit alpha, mitochondrial OS=Mus musculus GN=Mccc1 PE=1 SV=2 - [MCCA_MOUSE]	1956.56	67.92	3	36	36	561	717	79.2934	7.82568
	A2	Sequence	# PSMs	# Proteins	# Protein Groups	Protein Group Accessions	Modifications	ΔCn	q-Value	PEP	XCorr	Charge	MH+ [Da]	ΔM [ppm]	RT [min]	# Missed Cleavages
	High	SSAAQAIHPGYGFLSENmEFAELcK	10	2	1	Q99MR8	M18(Oxidation); C24(Carbamidomethyl)	0	0	5.84e-08	7.52497	3	2773.26	-0.070193	44.763	0
	High	IPLSQEEIPLQGHAFEAR	22	2	1	Q99MR8		0	0	4.808e-07	6.34242	2	2035.06	0.31334	40.0262	0
	High	SSAAQAIHPGYGFLSENMEFAELcK	2	2	1	Q99MR8	C24(Carbamidomethyl)	0	0	5.859e-10	6.19976	3	2757.27	0.697243	47.3617	0
	High	IYAEDPDNNFmPGAGPLVHLSTPSADmSTR	10	2	1	Q99MR8	M11(Oxidation); M27(Oxidation)	0	0	1.75e-07	5.57345	3	3235.47	0.27862	41.5431	0
	High	LHTQDQFSPFSFSSGR	23	1	1	Q99MR8		0	0	5.561e-07	5.53568	2	1840.86	0.145891	41.1154	0
	High	HVEVQVFGDHHGNAVYLFER	15	2	1	Q99MR8		0	0	3.1e-07	5.36238	3	2353.15	-0.470837	39.9504	0
	High	HAPLVEFEEEESDK	34	1	1	Q99MR8		0	0	4.727e-05	5.35721	3	1658.75	0.0666096	34.7578	0
	High	LQVEHPVTEmITGTDLVEWQLR	17	2	1	Q99MR8	M10(Oxidation)	0	0	1.985e-07	5.35022	3	2610.32	0.0705585	46.0819	0
	High	YLSPVSAEGAQGGTIAPmTGTIEK	15	1	1	Q99MR8	M18(Oxidation)	0	0	2.924e-07	5.03081	3	2394.19	-0.00464961	36.8703	0
	High	NSmHVDmADEAYSIGPAPSQQSYLAMEK	1	2	1	Q99MR8	M3(Oxidation); M7(Oxidation)	0	0	3.146e-06	5.01669	3	3102.35	-0.497689	38.2276	0
	High	VLGDLSSEDGcTYLK	15	1	1	Q99MR8	C11(Carbamidomethyl)	0	0	7.712e-06	4.87022	2	1656.78	0.231149	38.6843	0
	High	IYAEDPDNNFmPGAGPLVHLSTPSADMSTR	1	2	1	Q99MR8	M11(Oxidation)	0	0	1.628e-07	4.75803	3	3219.47	-1.33737	43.0893	0
	High	IIEEAPAPGINPEVR	29	2	1	Q99MR8		0	0	5.281e-06	4.72096	3	1604.86	0.197447	35.4538	0
	High	mGVQSVAVYSEADR	16	2	1	Q99MR8	M1(Oxidation)	0	0	8.559e-05	4.69167	2	1527.71	1.20296	32.121	0
	High	KSFNDDAmLIEK	8	3	1	Q99MR8	M8(Oxidation)	0	0	0.0005479	4.57186	3	1426.69	0.48589	30.9126	1
	High	LSGHPEFEAGNVHTDFIPQHHK	24	1	1	Q99MR8		0	0	1.016e-05	4.35497	4	2497.2	-0.193501	32.7197	0
	High	YVGAGTVEFImDSR	3	2	1	Q99MR8	M11(Oxidation)	0	0	0.001341	4.3038	2	1560.74	0.175279	40.439	0
	High	SDIVIAVTYNR	20	1	1	Q99MR8		0	0	0.00149	4.26577	2	1250.67	0.0211838	38.256	0
	High	YcLHQYNIVGLR	20	1	1	Q99MR8	C2(Carbamidomethyl)	0	0	0.0004152	4.09812	3	1535.78	0.242627	38.1409	0
	High	KmGVQSVAVYSEADR	9	2	1	Q99MR8	M2(Oxidation)	0	0	2.835e-05	4.07543	2	1655.81	0.00448818	28.5814	1
	High	MGVQSVAVYSEADR	6	2	1	Q99MR8		0	0	4.205e-05	4.07445	2	1511.72	-0.371545	35.324	0
	High	QEGIIFIGPPSSAIR	21	2	1	Q99MR8		0	0	1.796e-07	4.03023	2	1584.87	0.267673	45.2048	0
	High	VFFSEGAQANR	23	1	1	Q99MR8		0	0	0.0008868	4.00639	2	1225.6	-0.361169	32.7883	0
	High	SImAAAGVPVVEGYHGK	20	2	1	Q99MR8	M3(Oxidation)	0	0	6.057e-05	3.97182	2	1701.86	0.792726	33.7538	0
	High	HNFYFmEmNTR	20	2	1	Q99MR8	M6(Oxidation); M8(Oxidation)	0	0	0.0002598	3.97037	3	1521.63	0.302373	30.4798	0
	High	ESVcQAALGLILK	3	1	1	Q99MR8	C4(Carbamidomethyl)	0	0	0.000156	3.81905	2	1401.78	0.479577	50.4806	0
	High	YVGAGTVEFIMDSR	7	2	1	Q99MR8		0	0	0.000161	3.75883	2	1544.74	0.599368	46.4717	0
	High	KVFFSEGAQANR	6	1	1	Q99MR8		0	0	7.217e-05	3.64275	3	1353.69	0.249737	28.7745	1
	High	DGSYDmQIDNK	16	1	1	Q99MR8	M6(Oxidation)	0	0	0.003825	3.51389	2	1301.53	-0.137301	24.9124	0
	High	RLNISYTR	9	1	1	Q99MR8		0	0	0.03775	3.45274	2	1022.57	0.739736	27.9857	1
	High	SNVDFLLR	18	1	1	Q99MR8		0	0	0.01006	3.30916	2	963.526	0.331434	41.079	0
	High	YLSPVSAEGAQGGTIAPMTGTIEK	2	1	1	Q99MR8		0	0	0.03871	3.26942	3	2378.19	0.577579	40.6043	0
	High	EFQEQLESAR	21	2	1	Q99MR8		0	0	0.000847	3.23022	2	1236.59	0.145286	30.7289	0
	High	LQVEHPVTEMITGTDLVEWQLR	1	2	1	Q99MR8		0	0	0.0006623	3.00923	3	2594.33	1.87517	50.1353	0
	High	SFNDDAmLIEK	9	3	1	Q99MR8	M7(Oxidation)	0	0	0.02403	2.95828	2	1298.59	-0.0438802	35.1466	0
	High	IGYPVMIK	3	2	1	Q99MR8		0	0	0.03232	2.8565	2	920.528	0.155513	37.7638	0
	High	QGDEVSVHYDPmIAK	12	1	1	Q99MR8	M12(Oxidation)	0	0	0.0129	2.80268	2	1704.79	-0.282768	31.6331	0
	High	DLLPSHSTIAK	13	1	1	Q99MR8		0	0	0.009391	2.80056	2	1181.65	0.0017933	30.5815	0
	High	LVVWASDR	20	1	1	Q99MR8		0	0	0.009892	2.73431	2	945.516	0.338718	35.6406	0
	High	KLGEAAVR	5	2	1	Q99MR8		0	0	0.005812	2.73137	2	843.505	-0.0533837	21.2123	1
	High	DQSDQcLR	12	2	1	Q99MR8	C6(Carbamidomethyl)	0	0	0.03837	2.65622	2	1021.44	0.0987942	21.3095	0
	High	IGYPVmIK	13	2	1	Q99MR8	M6(Oxidation)	0	0	0.02353	2.6	2	936.522	-0.2178	34.5621	0
	High	SFNDDAMLIEK	2	3	1	Q99MR8		0	0	0.009726	2.55997	2	1282.6	-0.106892	38.6492	0
	High	DGSYDMQIDNK	1	1	1	Q99MR8		0	0	0.03684	2.36011	2	1285.54	-0.201331	30.1944	0
	High	SIMAAAGVPVVEGYHGK	2	2	1	Q99MR8		0	0	0.02619	1.57846	3	1685.87	-0.268963	37.3282	0
	High	YGTTPGGSITK	1	2	1	Q99MR8		0	0.005	0.08567	2.37185	2	1081.55	-0.258589	25.1527	0
	High	VFFSEGAQAnR	1	1	1	Q99MR8	N10(Deamidated)	0	0.008	0.1146	2.09132	2	1226.58	-0.167716	33.6798	0
G5E8R3	Pyruvate carboxylase OS=Mus musculus GN=Pcx PE=1 SV=1 - [G5E8R3_MOUSE]	1938.35	65.45	5	54	54	637	1178	129.618	6.7124
	A2	Sequence	# PSMs	# Proteins	# Protein Groups	Protein Group Accessions	Modifications	ΔCn	q-Value	PEP	XCorr	Charge	MH+ [Da]	ΔM [ppm]	RT [min]	# Missed Cleavages
	High	HIEVQILGDQYGNILHLYER	14	3	1	G5E8R3		0	0	5.652e-13	7.72113	3	2410.25	0.175877	48.0387	0
	High	LQVEHTVTEEITDVDLVHAQIHVSEGR	6	3	1	G5E8R3		0	0	5.375e-09	6.5947	4	3054.55	0.167626	43.0513	0
	High	LDNASAFQGAVISPHYDSLLVK	18	3	1	G5E8R3		0	0	9.357e-09	6.19799	2	2345.21	0.515965	44.2531	0
	High	AYSEALAAFGNGALFVEK	14	3	1	G5E8R3		0	0	2.149e-09	5.19677	3	1857.94	0.380347	49.8809	0
	High	GANAVGYTNYPDNVVFK	10	3	1	G5E8R3		0	0	1.753e-06	5.1799	2	1828.89	0.278415	39.8452	0
	High	AEAEAQAEELSFPR	22	3	1	G5E8R3		0	0	4.41e-05	5.17089	2	1547.73	0.0652226	37.0951	0
	High	GLAPVQAYLHIPDIIK	19	3	1	G5E8R3		0	0	2.706e-05	5.12432	2	1748.01	0.11355	49.9635	0
	High	IVGDLAQFmVQNGLSR	13	3	1	G5E8R3	M9(Oxidation)	0	0	1.67e-07	5.12126	3	1763.91	0.00428558	43.0265	0
	High	IVGDLAQFmVQnGLSR	18	3	1	G5E8R3	M9(Oxidation); N12(Deamidated)	0	0	1.239e-05	5.11566	2	1764.89	-0.234264	43.2853	0
	High	AYVEANQmLGDLIK	12	3	1	G5E8R3	M8(Oxidation)	0	0	8.884e-07	5.06785	2	1580.8	-0.121867	40.9936	0
	High	DFTATFGPLDSLNTR	23	3	1	G5E8R3		0	0	2.325e-07	5.00174	2	1654.81	0.280085	48.4303	0
	High	DmAGLLKPAAcTmLVSSLR	2	3	1	G5E8R3	M2(Oxidation); C11(Carbamidomethyl); M13(Oxidation)	0	0	8.713e-06	4.82951	3	2066.04	-0.117485	41.0089	0
	High	GAnAVGYTNYPDNVVFK	1	3	1	G5E8R3	N3(Deamidated)	0	0	2.25e-05	4.80143	2	1829.87	0.407744	40.6067	0
	High	LQVEHTVTEEITDVDLVHAqIHVSEGR	1	3	1	G5E8R3	Q20(Deamidated)	0	0	0.0004024	4.79368	4	3055.57	11.4711	52.0072	0
	High	AYSEALAAFGnGALFVEK	16	3	1	G5E8R3	N11(Deamidated)	0	0	3.406e-06	4.7774	2	1858.92	0.153664	49.6594	0
	High	VVEIAPATHLDPQLR	17	3	1	G5E8R3		0	0	6.227e-05	4.77297	2	1658.92	0.0130508	37.1619	0
	High	VVHSYEELEENYTR	7	3	1	G5E8R3		0	0	6.102e-05	4.74389	2	1767.82	-0.0997821	34.0144	0
	High	AYVEANQMLGDLIK	4	3	1	G5E8R3		0	0	7.295e-05	4.73505	2	1564.8	0.137728	47.7453	0
	High	SVVEFLQGYIGIPHGGFPEPFR	5	3	1	G5E8R3		0	0	7.611e-06	4.71931	2	2446.26	0.165835	50.5777	0
	High	QVGYENAGTVEFLVDK	12	3	1	G5E8R3		0	0	6.913e-06	4.6753	2	1768.88	0.0059017	43.011	0
	High	ADFAQAcQDAGVR	14	3	1	G5E8R3	C7(Carbamidomethyl)	0	0	0.000395	4.64063	2	1408.63	0.7101	30.5807	0
	High	VFDYSEYWEGAR	11	3	1	G5E8R3		0	0	7.8e-05	4.51175	2	1521.66	-0.196581	43.6554	0
	High	YSLEYYmGLAEELVR	1	3	1	G5E8R3	M7(Oxidation)	0	0	4.42e-06	4.43224	3	1851.88	0.23593	50.5071	0
	High	TVAVYSEQDTGQmHR	19	3	1	G5E8R3	M13(Oxidation)	0	0	0.0001145	4.42939	2	1737.79	0.446852	25.0307	0
	High	IVGDLAQFMVQnGLSR	5	3	1	G5E8R3	N12(Deamidated)	0	0	8.066e-07	4.29878	2	1748.9	-0.770805	48.6176	0
	High	IEGRPGASLPPLNLK	21	3	1	G5E8R3		0	0	5.895e-05	4.29671	2	1561.91	-0.368859	37.2716	0
	High	HGEEVTPEDVLSAAMYPDVFAQFK	1	3	1	G5E8R3		0	0	8.554e-06	4.23544	3	2680.26	0.217505	50.697	0
	High	KAYVEANQmLGDLIK	6	3	1	G5E8R3	M9(Oxidation)	0	0	1.572e-05	4.13421	3	1708.89	-0.263054	37.3789	1
	High	TNIPFLQNVLNNQQFLAGTVDTQFIDENPELFQLRPAQNR	1	3	1	G5E8R3		0	0	0.02116	3.90487	4	4643.36	-0.401398	50.9136	0
	High	ENGVDAVHPGYGFLSER	19	3	1	G5E8R3		0	0	4.201e-05	3.90363	2	1846.87	0.101042	38.6352	0
	High	LDnASAFQGAVISPHYDSLLVK	2	3	1	G5E8R3	N3(Deamidated)	0	0	4.26e-07	3.85539	3	2346.2	-0.0653747	46.2928	0
	High	SGNSDVYENEIPGGQYTNLHFQAHSmGLGSK	10	3	1	G5E8R3	M26(Oxidation)	0	0	3.334e-07	3.83655	3	3353.51	0.0108156	38.482	0
	High	NHQGLLLmDTTFR	6	3	1	G5E8R3	M8(Oxidation)	0	0	2.302e-05	3.72264	2	1561.78	-0.0678501	37.573	0
	High	IAEEFEVELER	20	3	1	G5E8R3		0	0	6.093e-05	3.69285	2	1363.67	0.221977	40.9857	0
	High	InGcAIQcR	4	3	1	G5E8R3	N2(Deamidated); C4(Carbamidomethyl); C8(Carbamidomethyl)	0	0	0.004238	3.60013	2	1092.49	0.0695746	25.3533	0
	High	ADEAYLIGR	16	3	1	G5E8R3		0	0	0.0005764	3.52457	2	1007.52	0.112523	34.0134	0
	High	NHQGLLLMDTTFR	5	3	1	G5E8R3		0	0	0.0004198	3.51677	3	1545.78	0.0683441	42.1011	0
	High	GTPLDTEVPLER	19	3	1	G5E8R3		0	0	0.004719	3.30807	2	1326.69	0.144605	37.383	0
	High	VAKEnGVDAVHPGYGFLSER	3	3	1	G5E8R3	N5(Deamidated)	0	0	0.003092	3.27123	4	2146.06	0.379478	36.6782	1
	High	INGcAIQcR	4	3	1	G5E8R3	C4(Carbamidomethyl); C8(Carbamidomethyl)	0	0	0.007563	3.25758	2	1091.51	-0.259265	24.7079	0
	High	EnGVDAVHPGYGFLSER	5	3	1	G5E8R3	N2(Deamidated)	0	0	8.869e-05	3.23625	3	1847.86	-0.141403	39.5792	0
	High	QVFFELNGQLR	15	3	1	G5E8R3		0	0	0.00154	3.22689	2	1350.72	-0.0318625	44.3171	0
	High	QVFFELnGQLR	2	3	1	G5E8R3	N7(Deamidated)	0	0	0.002123	3.15331	2	1351.7	0.143443	45.5947	0
	High	DAHQSLLATR	13	3	1	G5E8R3		0	0	0.002729	3.0705	2	1111.59	-0.214669	27.5755	0
	High	IAPYVAHNFNK	8	3	1	G5E8R3		0	0	0.009382	3.06985	2	1273.67	0.134738	29.226	0
	High	KIAPYVAHNFNK	8	3	1	G5E8R3		0	0	0.0001718	2.99587	3	1401.76	0.461668	27.2701	1
	High	SSSAPVASPNVR	19	3	1	G5E8R3		0	0	0.008093	2.91302	2	1171.61	-0.3265	24.7827	0
	High	ALAVSDLNR	31	3	1	G5E8R3		0	0	0.001914	2.78675	2	958.532	-0.135166	31.0789	0
	High	HYFIEVNSR	18	3	1	G5E8R3		0	0	0.00496	2.77527	2	1164.58	-0.649402	31.9723	0
	High	DTQAmKEmHFHPK	5	3	1	G5E8R3	M5(Oxidation); M8(Oxidation)	0	0	0.01743	2.76028	3	1631.73	-0.179281	19.8441	1
	High	ELIPNIPFQMLLR	1	3	1	G5E8R3		0	0	0.0002359	2.69785	2	1583.9	0.150002	50.9621	0
	High	GLYAAFDcTATmK	1	3	1	G5E8R3	C8(Carbamidomethyl); M12(Oxidation)	0	0	0.03321	2.6777	2	1464.65	-0.41838	37.3831	0
	High	ELIPNIPFQmLLR	3	3	1	G5E8R3	M10(Oxidation)	0	0	2.899e-05	2.65776	2	1599.89	0.0459808	50.5814	0
	High	GQIGAPmPGK	17	3	1	G5E8R3	M7(Oxidation)	0	0	0.001841	2.59118	2	971.498	0.0896951	23.8163	0
	High	QKADEAYLIGR	8	3	1	G5E8R3		0	0	0.007185	2.54165	2	1263.67	-0.0920482	30.3267	1
	High	FIGPSPEVVR	25	3	1	G5E8R3		0	0	0.003176	2.5325	2	1100.61	-0.0185533	34.8699	0
	High	AGTHILcIK	7	3	1	G5E8R3	C7(Carbamidomethyl)	0	0	0.03962	2.39981	2	1012.56	0.164355	29.873	0
	High	SGEGMGIR	2	3	1	G5E8R3		0	0	0.03521	2.38975	2	806.382	-0.852901	24.4175	0
	High	DmTLEGDDLILEIE	1	3	1	G5E8R3	M2(Oxidation)	0	0	0.01711	2.31085	2	1621.75	0.291261	50.8626	0
	High	HYFIEVnSR	1	3	1	G5E8R3	N7(Deamidated)	0	0	0.0174	2.08979	2	1165.56	0.392267	33.7833	0
	High	SGnSDVYENEIPGGQYTNLHFQAHSmGLGSK	3	3	1	G5E8R3	N3(Deamidated); M26(Oxidation)	0	0	0.000229	1.8881	4	3354.5	-0.559392	39.293	0
	High	EGPEGFAR	7	3	1	G5E8R3		0	0	0.03473	1.87118	2	862.405	-0.0338919	26.4101	0
	High	SGEGmGIR	4	3	1	G5E8R3	M5(Oxidation)	0	0.001	0.04059	2.50194	2	822.377	-0.219365	19.8856	0
	High	LLHYLGHVMVNGPTTPIPVNVSPSPVDPAVPVVPIGPPPAGFR	2	3	1	G5E8R3		0	0.002	0.04363	3.61549	4	4405.39	-0.610565	49.8828	0
	High	LEYKPIKK	2	3	1	G5E8R3		0	0.002	0.0557	2.53649	2	1018.63	-0.016787	22.1812	1
	High	AIAIAAGVPVVPGTDSPISSLHEAHEFSNTYGFPIIFK	1	2	1	G5E8R3		0	0.002	0.05135	2.20629	4	3953.05	0.232196	50.347	0
	High	HGEEVTPEDVLSAAmYPDVFAQFK	1	3	1	G5E8R3	M15(Oxidation)	0	0.003	0.06374	2.58302	3	2696.25	-0.0936264	50.3642	0
	High	RLQELR	3	5	1	G5E8R3		0	0.004	0.07224	2.30078	2	814.489	-0.342539	22.4945	1
	High	RLEYKPIKK	1	3	1	G5E8R3		0	0.006	0.09626	1.93674	2	1174.73	0.154299	21.5174	2
	High	LFLQGPK	2	3	1	G5E8R3		0	0.008	0.1127	1.93315	2	802.482	-0.261822	34.3914	0
Q922U2	Keratin, type II cytoskeletal 5 OS=Mus musculus GN=Krt5 PE=1 SV=1 - [K2C5_MOUSE]	1110.63	26.9	4	12	27	390	580	61.7286	7.75244
	A2	Sequence	# PSMs	# Proteins	# Protein Groups	Protein Group Accessions	Modifications	ΔCn	q-Value	PEP	XCorr	Charge	MH+ [Da]	ΔM [ppm]	RT [min]	# Missed Cleavages
	High	SLDLDSIIAEVK	32	5	3	P50446;Q8BGZ7;Q922U2		0	0	3.4e-06	4.44164	2	1302.72	0.331976	50.4211	0
	High	VDALMDEINFMK	2	1	1	Q922U2		0	0	0.0002747	4.35134	2	1425.68	0.085109	48.793	0
	High	VDALmDEINFmK	8	1	1	Q922U2	M5(Oxidation); M11(Oxidation)	0	0	8.94e-06	4.25169	2	1457.66	-0.225552	39.1596	0
	High	LRSEIDNVKK	16	1	1	Q922U2		0	0	0.006591	4.22834	3	1201.69	0.130522	22.0176	2
	High	YEELQQTAGR	19	1	1	Q922U2		0	0	6.027e-05	4.19532	2	1194.57	0.014625	25.7426	0
	High	LALDVEIATYR	46	7	4	P50446;Q3UV17;Q8BGZ7;Q922U2		0	0	0.0005367	4.02646	2	1263.69	0.00176961	43.57	0
	High	SRTEAESWYQTK	10	1	1	Q922U2		0	0	0.0002586	3.88891	2	1485.7	-0.291155	28.7469	1
	High	NKYEDEInKR	13	4	3	Q6IFZ6;Q8VED5;Q922U2	N8(Deamidated)	0	0	0.002532	3.76137	3	1309.64	0.553145	24.4149	2
	High	TEAESWYQTK	28	1	1	Q922U2		0	0	0.003749	3.76012	2	1242.56	0.512934	31.0591	0
	High	KLLEGEEcR	13	11	6	P50446;Q3UV17;Q8BGZ7;Q922U2;Q3TTY5;Q6NXH9	C8(Carbamidomethyl)	0	0	0.004351	3.35445	2	1133.56	0.0564746	23.5949	1
	High	TTAENEFVmLK	20	1	1	Q922U2	M9(Oxidation)	0	0	0.004212	3.30282	2	1298.63	-0.0462252	36.3639	0
	High	NKYEDEINKR	62	4	3	Q6IFZ6;Q8VED5;Q922U2		0	0	0.002989	3.15939	3	1308.65	0.139315	23.681	2
	High	NKYEDEINK	11	4	3	Q6IFZ6;Q8VED5;Q922U2		0	0	0.0367	3.0079	2	1152.55	0.0771808	23.5932	1
	High	FASFIDKVR	3	19	9	P04104;P50446;Q3UV17;Q8BGZ7;Q922U2;Q3TTY5;Q6IFZ6;Q6NXH9;Q8VED5		0	0	0.00341	2.9097	2	1082.6	-0.177912	35.6775	1
	High	DVDAAYmNK	15	4	2	P50446;Q922U2	M7(Oxidation)	0	0	0.03461	2.87257	2	1042.45	-0.175584	23.515	0
	High	SEIDNVKK	20	1	1	Q922U2		0	0	0.03021	2.85461	2	932.505	0.0944511	20.4887	1
	High	YEELQqTAGR	7	1	1	Q922U2	Q6(Deamidated)	0	0	0.02054	2.84151	2	1195.56	-0.297728	26.7819	0
	High	LLEGEEcR	3	11	6	P50446;Q3UV17;Q8BGZ7;Q922U2;Q3TTY5;Q6NXH9	C7(Carbamidomethyl)	0	0	0.006058	2.71203	2	1005.47	0.184377	25.0894	0
	High	DVDAAYMNK	3	4	2	P50446;Q922U2		0	0	0.01545	2.65073	2	1026.46	0.338248	27.7948	0
	High	HEISEMNR	3	1	1	Q922U2		0	0	0.02569	2.50225	2	1015.46	0.151476	21.5933	0
	High	FASFIDK	25	20	9	P04104;P50446;Q3UV17;Q8BGZ7;Q922U2;Q3TTY5;Q6IFZ6;Q6NXH9;Q8VED5		0	0	0.02989	2.45267	2	827.43	-0.10418	35.5385	0
	High	YEDEINK	11	10	7	P04104;P50446;Q3TTY5;Q6IFZ6;Q8BGZ7;Q8VED5;Q922U2		0	0	0.02416	2.40326	2	910.415	-0.0126682	22.991	0
	High	LALDVEIATYRK	2	7	4	P50446;Q3UV17;Q8BGZ7;Q922U2		0	0	0.01533	1.38957	3	1391.79	0.299427	39.2193	1
	High	TEEREQIK	1	5	2	P50446;Q922U2		0	0.002	0.05369	2.59502	2	1032.53	0.206155	19.1021	1
	High	HEISEmNR	3	1	1	Q922U2	M6(Oxidation)	0	0.002	0.05119	2.17081	2	1031.46	-0.0690676	18.5363	0
	High	GRLDSELR	6	4	2	P50446;Q922U2		0	0.004	0.0756	2.65341	2	945.511	0.07171	25.2922	1
	High	FLEQQNK	1	21	6	E9Q0F0;P50446;Q3UV17;Q8BGZ7;Q922U2;Q8VED5		0	0.006	0.0978	1.9867	2	906.468	-0.120499	23.6342	0
	High	TTAENEFVmLKK	1	1	1	Q922U2	M9(Oxidation)	0	0.006	0.09847	1.39885	3	1426.72	-0.949386	31.8794	1
	High	TTAENEFVMLK	1	1	1	Q922U2		0	0.007	0.1036	2.73696	2	1282.64	0.556936	39.9236	0
	High	LRSEIDNVK	1	1	1	Q922U2		0	0.007	0.1028	2.07962	2	1073.59	-0.097866	24.4406	1
	High	YEDEINKR	1	10	7	P04104;P50446;Q3TTY5;Q6IFZ6;Q8BGZ7;Q8VED5;Q922U2		0	0.009	0.1363	2.25879	2	1066.52	-0.225426	21.6751	1
	High	SEIDNVK	2	1	1	Q922U2		0	0.009	0.1263	2.15248	2	804.41	0.184493	22.7072	0
	High	EYQELmNTK	1	1	1	Q922U2	M6(Oxidation)	0	0.009	0.1344	1.48693	2	1171.53	0.0602593	24.9642	0
P02535-3	Isoform 3 of Keratin, type I cytoskeletal 10 OS=Mus musculus GN=Krt10 - [K1C10_MOUSE]	950.267	16.67	14	6	10	384	462	49.4709	5.021
	A2	Sequence	# PSMs	# Proteins	# Protein Groups	Protein Group Accessions	Modifications	ΔCn	q-Value	PEP	XCorr	Charge	MH+ [Da]	ΔM [ppm]	RT [min]	# Missed Cleavages
	High	ALEESNYELEGK	56	4	1	P02535-3		0	0	5.754e-05	4.38711	2	1381.65	0.721037	31.2084	0
	High	QSLEASLAETEGR	33	4	1	P02535-3		0	0	6.064e-05	4.24844	2	1390.68	0.368728	36.1733	0
	High	LENEIQTYR	31	4	1	P02535-3		0	0	0.00234	4.05565	2	1165.59	0.273945	29.8666	0
	High	qSLEASLAETEGR	3	4	1	P02535-3	Q1(Deamidated)	0	0	0.0002531	3.45646	2	1391.66	-0.513867	36.6279	0
	High	VTmQNLNDR	40	10	4	P02535-3;Q61414;Q61781;Q9Z2K1	M3(Oxidation)	0	0	0.003283	3.32024	2	1106.53	-0.00885203	21.7609	0
	High	QSVEADInGLR	25	6	2	P02535-3;P08730	N8(Deamidated)	0	0	0.003247	3.17436	2	1202.6	-0.180902	32.1169	0
	High	QSVEADINGLR	33	6	2	P02535-3;P08730		0	0	0.0006097	3.12142	2	1201.62	0.434481	35.9388	0
	High	VTmQnLNDR	41	10	4	P02535-3;Q61414;Q61781;Q9Z2K1	M3(Oxidation); N5(Deamidated)	0	0	0.005605	3.10754	2	1107.51	-0.456237	22.7466	0
	High	VTmqNLnDR	3	10	4	P02535-3;Q61414;Q61781;Q9Z2K1	M3(Oxidation); Q4(Deamidated); N7(Deamidated)	0	0	0.02659	2.90996	2	1108.5	6.03486	22.8284	0
	High	VTMQNLNDR	24	10	4	P02535-3;Q61414;Q61781;Q9Z2K1		0	0	0.003041	2.82979	2	1090.53	-0.0824481	27.5797	0
	High	LAADDFR	28	23	9	A6BLY7;P02535-3;P08730;P19001;Q61414;Q61781;Q6IFX2;Q9QWL7;Q9Z2K1		0	0	0.03107	2.40903	2	807.4	0.0662209	29.9974	0
	High	QSVEADInGLRR	24	6	2	P02535-3;P08730	N8(Deamidated)	0	0	0.02829	2.16092	2	1358.7	-0.0141263	29.0901	1
	High	QSVEADINGLRR	29	6	2	P02535-3;P08730		0	0	0.02918	1.97584	2	1357.72	-0.368459	33.1014	1
	High	IKEWYEK	5	4	1	P02535-3		0	0.006	0.09271	2.72347	2	995.52	0.00966235	28.7566	1
	High	SEITELR	6	4	1	P02535-3		0	0.007	0.1037	2.12577	2	847.452	0.0739463	29.0197	0
	High	SEITELRR	3	4	1	P02535-3		0	0.007	0.1029	1.80481	2	1003.55	0.077644	25.7453	1
E9Q4Z2	Protein Acacb OS=Mus musculus GN=Acacb PE=1 SV=1 - [E9Q4Z2_MOUSE]	833.619	12.7	2	13	28	267	2448	275.574	6.31592
	A2	Sequence	# PSMs	# Proteins	# Protein Groups	Protein Group Accessions	Modifications	ΔCn	q-Value	PEP	XCorr	Charge	MH+ [Da]	ΔM [ppm]	RT [min]	# Missed Cleavages
	High	RIPVQAVWAGWGHASENPK	17	4	2	E9Q4Z2;Q5SWU9		0	0	1.839e-08	6.62445	3	2103.09	0.106921	39.8432	1
	High	IPVQAVWAGWGHASENPK	19	4	2	E9Q4Z2;Q5SWU9		0	0	2.345e-08	5.12983	2	1946.99	0.114565	42.3137	0
	High	EVFFmNTQSIVQLVQR	6	3	2	E9Q4Z2;Q5SWU9	M5(Oxidation)	0	0	1.424e-05	4.86482	3	1955.01	0.526673	49.6518	0
	High	EASFEYLQNEGER	13	3	2	E9Q4Z2;Q5SWU9		0	0	1.281e-05	4.60389	2	1571.7	0.162922	36.0153	0
	High	ITSENPDEGFKPSSGTVQELNFR	19	3	2	E9Q4Z2;Q5SWU9		0	0	4.374e-08	4.34843	3	2552.23	-0.0387067	38.5676	0
	High	ITSENPDEGFKPSSGTVqELNFR	4	3	2	E9Q4Z2;Q5SWU9	Q18(Deamidated)	0	0	1.667e-07	4.22962	3	2553.21	-0.113232	39.175	0
	High	QVLIASHLPSYELR	15	3	2	E9Q4Z2;Q5SWU9		0	0	3.192e-06	4.19731	2	1625.9	0.242011	39.7427	0
	High	DFTVASPAEFVTR	31	5	2	E9Q4Z2;Q5SWU9		0	0	2.147e-05	4.17344	2	1439.72	0.00627424	44.4608	0
	High	VLIANNGIAAVK	17	5	2	E9Q4Z2;Q5SWU9		0	0	0.0003021	3.95394	2	1182.72	0.375037	35.0297	0
	High	FVVmVTPEDLK	23	5	2	E9Q4Z2;Q5SWU9	M4(Oxidation)	0	0	0.0008769	3.82229	2	1293.68	0.546536	40.4873	0
	High	VLIANnGIAAVK	36	5	2	E9Q4Z2;Q5SWU9	N6(Deamidated)	0	0	0.0006791	3.75857	2	1183.7	0.162382	36.5957	0
	High	EEAISNmVVALK	1	3	2	E9Q4Z2;Q5SWU9	M7(Oxidation)	0	0	0.0001226	3.67932	2	1319.69	-0.136981	35.0926	0
	High	HLEPALAFQLELSR	1	1	1	E9Q4Z2		0	0	0.001215	3.58891	3	1623.89	0.161938	45.1754	0
	High	FGAYIVDGLR	11	3	2	E9Q4Z2;Q5SWU9		0	0	0.002032	3.48342	2	1110.59	0.0131281	42.2055	0
	High	ALGIGAYLVR	13	3	2	Q5SWU9;E9Q4Z2		0	0	0.00106	3.43944	2	1032.62	0.189379	42.9295	0
	High	EEAISNMVVALK	3	3	2	E9Q4Z2;Q5SWU9		0	0	0.0003811	3.40494	2	1303.69	-0.0128467	42.2687	0
	High	ITFLVAQER	2	1	1	E9Q4Z2		0	0	0.001379	3.25342	2	1076.61	-0.236447	38.9229	0
	High	GGVLEPEGTVEIK	2	1	1	E9Q4Z2		0	0	0.000328	3.24453	2	1327.71	0.126223	35.9839	0
	High	DVDEGLQAAEK	1	1	1	E9Q4Z2		0	0	0.007561	3.17007	2	1174.56	0.16533	28.6346	0
	High	DANLGVENLR	2	1	1	E9Q4Z2		0	0	0.001012	3.09445	2	1100.57	-0.125175	33.9734	0
	High	FVVMVTPEDLK	8	5	2	E9Q4Z2;Q5SWU9		0	0	0.001383	3.01729	2	1277.68	0.204052	43.64	0
	High	mHLYLGAAK	6	3	2	E9Q4Z2;Q5SWU9	M1(Oxidation)	0	0	0.006479	2.49565	2	1019.54	0.700754	27.0308	0
	High	LGGIPVGVIAVETR	1	1	1	E9Q4Z2		0	0	0.002947	2.28004	2	1380.82	0.0588205	44.2099	0
	High	HIEDEGESR	1	1	1	E9Q4Z2		0	0	0.00795	2.1805	2	1071.47	-0.275387	18.9609	0
	High	AVVLDLLR	2	1	1	E9Q4Z2		0	0	0.03642	2.07391	2	898.572	0.461876	45.2186	0
	High	LELDDPSK	1	1	1	E9Q4Z2		0	0	0.04013	1.69306	2	916.462	-0.116244	28.8	0
	High	SPVPITTPSDPIDR	2	1	1	E9Q4Z2		0	0.001	0.04251	2.3273	2	1494.78	0.349086	36.0372	0
	High	LLLEAQVK	1	1	1	E9Q4Z2		0	0.003	0.0589	2.09743	2	913.572	-0.242491	34.7937	0
	High	ANAEYIK	3	5	2	E9Q4Z2;Q5SWU9		0	0.004	0.06716	2.67532	2	808.42	0.0732403	23.7616	0
	High	RFEEFTR	1	1	1	E9Q4Z2		0	0.004	0.07613	2.65196	2	984.49	0.42625	28.0314	1
	High	QTTSDSAIPIR	1	1	1	E9Q4Z2		0	0.005	0.08447	2.26115	2	1188.62	-0.775707	29.56	0
	High	TFFYWR	4	3	2	E9Q4Z2;Q5SWU9		0	0.008	0.1242	2.46729	2	919.446	-0.0976833	44.6579	0
Q61781	Keratin, type I cytoskeletal 14 OS=Mus musculus GN=Krt14 PE=1 SV=2 - [K1C14_MOUSE]	763.402	36.78	14	4	15	280	484	52.8339	5.17334
	A2	Sequence	# PSMs	# Proteins	# Protein Groups	Protein Group Accessions	Modifications	ΔCn	q-Value	PEP	XCorr	Charge	MH+ [Da]	ΔM [ppm]	RT [min]	# Missed Cleavages
	High	YcmQLAQIQEmIGSVEEQLAQLR	1	1	1	Q61781	C2(Carbamidomethyl); M3(Oxidation); M11(Oxidation)	0	0	2.134e-05	5.44947	3	2770.32	-0.755686	50.9874	0
	High	GQVGGDVNVEmDAAPGVDLSR	7	2	2	Q61781;Q6IFX2	M11(Oxidation)	0	0	2.102e-07	5.1896	2	2101.98	0.220351	36.3081	0
	High	TmQNLEIELQSQLSmK	3	1	1	Q61781	M2(Oxidation); M15(Oxidation)	0	0	9.499e-06	4.85562	3	1924.94	0.0258333	43.0249	0
	High	EVATNSELVQSGK	24	2	2	Q61781;Q9QWL7		0	0	1.676e-05	4.17222	2	1361.69	-0.208574	26.7959	0
	High	ALEEANTELEVK	13	2	2	Q61781;Q9QWL7		0	0	0.0007796	4.04106	2	1345.68	-0.00251823	32.6276	0
	High	EVATnSELVQSGK	11	2	2	Q61781;Q9QWL7	N5(Deamidated)	0	0	7.494e-05	3.94645	2	1362.67	0.14461	30.5315	0
	High	cEmEQQNQEYK	3	2	2	Q61781;Q9QWL7	C1(Carbamidomethyl); M3(Oxidation)	0	0	0.002218	3.77268	2	1502.59	-0.08101	20.2017	0
	High	VLDELTLAR	30	6	5	Q61414;P19001;Q61781;Q6IFX2;Q9QWL7		0	0	0.0005849	3.64411	2	1029.59	0.216114	38.6194	0
	High	LEQEIATYR	16	11	7	Q61414;P08730;P19001;Q61781;Q6IFX2;Q9QWL7;Q9Z2K1		0	0	0.003989	3.59834	2	1122.58	0.0229747	30.0318	0
	High	TRLEQEIATYR	23	8	6	Q61414;P08730;Q61781;Q6IFX2;Q9QWL7;Q9Z2K1		0	0	0.0009119	3.58195	2	1379.73	-0.0670918	34.0355	1
	High	VTmQNLNDR	40	10	4	P02535-3;Q61414;Q61781;Q9Z2K1	M3(Oxidation)	0	0	0.003283	3.32024	2	1106.53	-0.00885203	21.7609	0
	High	VTmQnLNDR	41	10	4	P02535-3;Q61414;Q61781;Q9Z2K1	M3(Oxidation); N5(Deamidated)	0	0	0.005605	3.10754	2	1107.51	-0.456237	22.7466	0
	High	VTmqNLnDR	3	10	4	P02535-3;Q61414;Q61781;Q9Z2K1	M3(Oxidation); Q4(Deamidated); N7(Deamidated)	0	0	0.02659	2.90996	2	1108.5	6.03486	22.8284	0
	High	mSVEADINGLR	5	3	3	Q61781;Q6IFX2;Q9QWL7	M1(Oxidation)	0	0	0.002485	2.87396	2	1220.59	0.704518	35.8177	0
	High	VVSTHEQVLR	4	1	1	Q61781		0	0	0.006492	2.84479	2	1167.65	-0.0809169	24.3532	0
	High	VTMQNLNDR	24	10	4	P02535-3;Q61414;Q61781;Q9Z2K1		0	0	0.003041	2.82979	2	1090.53	-0.0824481	27.5797	0
	High	LAADDFR	28	23	9	A6BLY7;P02535-3;P08730;P19001;Q61414;Q61781;Q6IFX2;Q9QWL7;Q9Z2K1		0	0	0.03107	2.40903	2	807.4	0.0662209	29.9974	0
	High	ADLEmQIESLKEELAYLK	1	1	1	Q61781	M5(Oxidation)	0	0	0.003962	2.0465	3	2139.09	0.122616	50.5387	1
	High	IRDWYQR	3	2	2	Q61781;Q9Z2K1		0	0.004	0.07552	2.51883	2	1036.53	0.190059	29.0862	1
P04104	Keratin, type II cytoskeletal 1 OS=Mus musculus GN=Krt1 PE=1 SV=4 - [K2C1_MOUSE]	690.358	6.44	2	4	9	299	637	65.5653	8.14795
	A2	Sequence	# PSMs	# Proteins	# Protein Groups	Protein Group Accessions	Modifications	ΔCn	q-Value	PEP	XCorr	Charge	MH+ [Da]	ΔM [ppm]	RT [min]	# Missed Cleavages
	High	RTNAENEFVTIKK	4	1	1	P04104		0	0	1.127e-05	4.50918	3	1549.83	0.391134	27.5205	2
	High	FLEQqNQVLQTK	123	5	3	P04104;Q6IFZ6;Q6NXH9	Q5(Deamidated)	0	0	0.0003065	4.41527	2	1476.77	-0.497718	34.8552	0
	High	TNAENEFVTIKK	45	1	1	P04104		0	0	0.0004921	4.07327	2	1393.73	-0.179452	30.2071	1
	High	TNAENEFVTIK	50	1	1	P04104		0	0	0.0006799	3.94757	2	1265.64	0.284079	35.3948	0
	High	FLEQQNQVLQTK	18	5	3	P04104;Q6IFZ6;Q6NXH9		0	0	0.0009563	3.89056	3	1475.79	0.0974129	33.289	0
	High	TnAENEFVTIK	11	1	1	P04104	N2(Deamidated)	0	0	0.0003678	3.53935	2	1266.62	-0.203709	36.7293	0
	High	RTNAENEFVTIK	3	1	1	P04104		0	0	0.0003265	3.27454	2	1421.74	-1.06721	31.3181	1
	High	TNAEnEFVTIKK	5	1	1	P04104	N5(Deamidated)	0	0	0.01744	3.07198	3	1394.72	0.00279151	29.2366	1
	High	FASFIDKVR	3	19	9	P04104;P50446;Q3UV17;Q8BGZ7;Q922U2;Q3TTY5;Q6IFZ6;Q6NXH9;Q8VED5		0	0	0.00341	2.9097	2	1082.6	-0.177912	35.6775	1
	High	FASFIDK	25	20	9	P04104;P50446;Q3UV17;Q8BGZ7;Q922U2;Q3TTY5;Q6IFZ6;Q6NXH9;Q8VED5		0	0	0.02989	2.45267	2	827.43	-0.10418	35.5385	0
	High	YEDEINK	11	10	7	P04104;P50446;Q3TTY5;Q6IFZ6;Q8BGZ7;Q8VED5;Q922U2		0	0	0.02416	2.40326	2	910.415	-0.0126682	22.991	0
	High	YEDEINKR	1	10	7	P04104;P50446;Q3TTY5;Q6IFZ6;Q8BGZ7;Q8VED5;Q922U2		0	0.009	0.1363	2.25879	2	1066.52	-0.225426	21.6751	1
P50446	Keratin, type II cytoskeletal 6A OS=Mus musculus GN=Krt6a PE=2 SV=3 - [K2C6A_MOUSE]	676.398	26.04	9	5	22	237	553	59.2986	7.94287
	A2	Sequence	# PSMs	# Proteins	# Protein Groups	Protein Group Accessions	Modifications	ΔCn	q-Value	PEP	XCorr	Charge	MH+ [Da]	ΔM [ppm]	RT [min]	# Missed Cleavages
	High	SLDLDSIIAEVK	32	5	3	P50446;Q8BGZ7;Q922U2		0	0	3.4e-06	4.44164	2	1302.72	0.331976	50.4211	0
	High	LALDVEIATYR	46	7	4	P50446;Q3UV17;Q8BGZ7;Q922U2		0	0	0.0005367	4.02646	2	1263.69	0.00176961	43.57	0
	High	TAAENEFVTLKK	6	1	1	P50446		0	0	0.00201	3.67192	2	1350.73	-0.312094	31.1336	1
	High	YEELQVTAGR	27	5	2	P50446;Q8BGZ7		0	0	0.002389	3.61424	2	1165.59	0.160637	31.0094	0
	High	AEAESWYQTK	8	6	3	P50446;Q8BGZ7;Q8VED5		0	0	0.001046	3.56861	2	1212.55	0.778066	30.6859	0
	High	KLLEGEEcR	13	11	6	P50446;Q3UV17;Q8BGZ7;Q922U2;Q3TTY5;Q6NXH9	C8(Carbamidomethyl)	0	0	0.004351	3.35445	2	1133.56	0.0564746	23.5949	1
	High	TAAENEFVTLK	13	1	1	P50446		0	0	0.02363	3.21449	2	1222.63	0.0540026	35.9647	0
	High	SKYEDEINKR	3	3	1	P50446		0	0	0.003774	3.13273	3	1281.64	-0.139408	22.5226	2
	High	SRAEAESWYQTK	7	6	3	P50446;Q8BGZ7;Q8VED5		0	0	0.03759	3.00869	3	1455.69	0.0715948	28.6391	1
	High	FASFIDKVR	3	19	9	P04104;P50446;Q3UV17;Q8BGZ7;Q922U2;Q3TTY5;Q6IFZ6;Q6NXH9;Q8VED5		0	0	0.00341	2.9097	2	1082.6	-0.177912	35.6775	1
	High	DVDAAYmNK	15	4	2	P50446;Q922U2	M7(Oxidation)	0	0	0.03461	2.87257	2	1042.45	-0.175584	23.515	0
	High	LLEGEEcR	3	11	6	P50446;Q3UV17;Q8BGZ7;Q922U2;Q3TTY5;Q6NXH9	C7(Carbamidomethyl)	0	0	0.006058	2.71203	2	1005.47	0.184377	25.0894	0
	High	DVDAAYMNK	3	4	2	P50446;Q922U2		0	0	0.01545	2.65073	2	1026.46	0.338248	27.7948	0
	High	LEGLEDALQK	3	3	1	P50446		0	0	0.02446	2.6261	2	1115.59	-0.0496776	37.2495	0
	High	FASFIDK	25	20	9	P04104;P50446;Q3UV17;Q8BGZ7;Q922U2;Q3TTY5;Q6IFZ6;Q6NXH9;Q8VED5		0	0	0.02989	2.45267	2	827.43	-0.10418	35.5385	0
	High	YEDEINK	11	10	7	P04104;P50446;Q3TTY5;Q6IFZ6;Q8BGZ7;Q8VED5;Q922U2		0	0	0.02416	2.40326	2	910.415	-0.0126682	22.991	0
	High	EYQELmNVK	5	8	3	P50446;Q3UV17;Q8BGZ7	M6(Oxidation)	0	0	0.03039	2.20888	2	1169.55	0.279329	28.5256	0
	High	LALDVEIATYRK	2	7	4	P50446;Q3UV17;Q8BGZ7;Q922U2		0	0	0.01533	1.38957	3	1391.79	0.299427	39.2193	1
	High	TEEREQIK	1	5	2	P50446;Q922U2		0	0.002	0.05369	2.59502	2	1032.53	0.206155	19.1021	1
	High	GRLDSELR	6	4	2	P50446;Q922U2		0	0.004	0.0756	2.65341	2	945.511	0.07171	25.2922	1
	High	QEIAEINR	3	5	1	P50446		0	0.004	0.07103	1.86828	2	972.511	0.0427674	26.9989	0
	High	FLEQQNK	1	21	6	E9Q0F0;P50446;Q3UV17;Q8BGZ7;Q922U2;Q8VED5		0	0.006	0.0978	1.9867	2	906.468	-0.120499	23.6342	0
	High	YEDEINKR	1	10	7	P04104;P50446;Q3TTY5;Q6IFZ6;Q8BGZ7;Q8VED5;Q922U2		0	0.009	0.1363	2.25879	2	1066.52	-0.225426	21.6751	1
Q6NXH9	Keratin, type II cytoskeletal 73 OS=Mus musculus GN=Krt73 PE=1 SV=1 - [K2C73_MOUSE]	641.709	7.61	3	1	6	269	539	58.8747	8.08936
	A2	Sequence	# PSMs	# Proteins	# Protein Groups	Protein Group Accessions	Modifications	ΔCn	q-Value	PEP	XCorr	Charge	MH+ [Da]	ΔM [ppm]	RT [min]	# Missed Cleavages
	High	LALDIEIATYR	84	6	1	Q6NXH9		0	0	2.08e-05	4.55389	2	1277.71	0.364337	46.5395	0
	High	FLEQqNQVLQTK	123	5	3	P04104;Q6IFZ6;Q6NXH9	Q5(Deamidated)	0	0	0.0003065	4.41527	2	1476.77	-0.497718	34.8552	0
	High	FLEQQNQVLQTK	18	5	3	P04104;Q6IFZ6;Q6NXH9		0	0	0.0009563	3.89056	3	1475.79	0.0974129	33.289	0
	High	KLLEGEEcR	13	11	6	P50446;Q3UV17;Q8BGZ7;Q922U2;Q3TTY5;Q6NXH9	C8(Carbamidomethyl)	0	0	0.004351	3.35445	2	1133.56	0.0564746	23.5949	1
	High	FASFIDKVR	3	19	9	P04104;P50446;Q3UV17;Q8BGZ7;Q922U2;Q3TTY5;Q6IFZ6;Q6NXH9;Q8VED5		0	0	0.00341	2.9097	2	1082.6	-0.177912	35.6775	1
	High	LLEGEEcR	3	11	6	P50446;Q3UV17;Q8BGZ7;Q922U2;Q3TTY5;Q6NXH9	C7(Carbamidomethyl)	0	0	0.006058	2.71203	2	1005.47	0.184377	25.0894	0
	High	FASFIDK	25	20	9	P04104;P50446;Q3UV17;Q8BGZ7;Q922U2;Q3TTY5;Q6IFZ6;Q6NXH9;Q8VED5		0	0	0.02989	2.45267	2	827.43	-0.10418	35.5385	0
Q9QWL7	Keratin, type I cytoskeletal 17 OS=Mus musculus GN=Krt17 PE=1 SV=3 - [K1C17_MOUSE]	609.335	35.33	13	4	17	211	433	48.1321	5.05908
	A2	Sequence	# PSMs	# Proteins	# Protein Groups	Protein Group Accessions	Modifications	ΔCn	q-Value	PEP	XCorr	Charge	MH+ [Da]	ΔM [ppm]	RT [min]	# Missed Cleavages
	High	EVATNSELVQSGK	24	2	2	Q61781;Q9QWL7		0	0	1.676e-05	4.17222	2	1361.69	-0.208574	26.7959	0
	High	ALEEANTELEVK	13	2	2	Q61781;Q9QWL7		0	0	0.0007796	4.04106	2	1345.68	-0.00251823	32.6276	0
	High	EVATnSELVQSGK	11	2	2	Q61781;Q9QWL7	N5(Deamidated)	0	0	7.494e-05	3.94645	2	1362.67	0.14461	30.5315	0
	High	cEmEQQNQEYK	3	2	2	Q61781;Q9QWL7	C1(Carbamidomethyl); M3(Oxidation)	0	0	0.002218	3.77268	2	1502.59	-0.08101	20.2017	0
	High	TKFETEQALR	9	1	1	Q9QWL7		0	0	0.004701	3.74283	3	1222.64	0.0933084	26.9964	1
	High	VLDELTLAR	30	6	5	Q61414;P19001;Q61781;Q6IFX2;Q9QWL7		0	0	0.0005849	3.64411	2	1029.59	0.216114	38.6194	0
	High	LEQEIATYR	16	11	7	Q61414;P08730;P19001;Q61781;Q6IFX2;Q9QWL7;Q9Z2K1		0	0	0.003989	3.59834	2	1122.58	0.0229747	30.0318	0
	High	TRLEQEIATYR	23	8	6	Q61414;P08730;Q61781;Q6IFX2;Q9QWL7;Q9Z2K1		0	0	0.0009119	3.58195	2	1379.73	-0.0670918	34.0355	1
	High	LASYLDKVR	5	6	4	Q61414;P08730;P19001;Q9QWL7		0	0	0.009483	3.14534	2	1064.61	-0.229719	30.4264	1
	High	KNHEEEmNALR	3	2	2	Q6IFX2;Q9QWL7	M7(Oxidation)	0	0	0.01147	3.13375	2	1386.64	0.00555658	19.5079	1
	High	NHEEEmNALR	18	2	2	Q6IFX2;Q9QWL7	M6(Oxidation)	0	0	0.01026	3.07454	3	1258.55	-0.15061	20.707	0
	High	DAEDWFFSK	3	1	1	Q9QWL7		0	0	0.01189	2.94683	2	1144.49	0.0482353	47.1212	0
	High	mSVEADINGLR	5	3	3	Q61781;Q6IFX2;Q9QWL7	M1(Oxidation)	0	0	0.002485	2.87396	2	1220.59	0.704518	35.8177	0
	High	TIVEEVQDGK	3	2	2	Q6IFX2;Q9QWL7		0	0	0.006322	2.77769	2	1117.57	0.0489428	30.0753	0
	High	ATmQNLNDR	8	2	1	Q9QWL7	M3(Oxidation)	0	0	0.03265	2.68919	2	1078.49	-0.075907	20.0184	0
	High	NHEEEMNALR	2	2	2	Q6IFX2;Q9QWL7		0	0	0.0018	2.64898	2	1242.55	-0.157084	25.2218	0
	High	GQVGGEINVEmDAAPGVDLSR	1	1	1	Q9QWL7	M11(Oxidation)	0	0	0.03523	2.4604	3	2130.01	-0.0702292	38.4364	0
	High	LAADDFR	28	23	9	A6BLY7;P02535-3;P08730;P19001;Q61414;Q61781;Q6IFX2;Q9QWL7;Q9Z2K1		0	0	0.03107	2.40903	2	807.4	0.0662209	29.9974	0
	High	LASYLDK	6	7	4	Q61414;P19001;P08730;Q9QWL7		0	0.006	0.1011	2.2312	2	809.441	0.281746	28.4944	0
Q6IFX2	Keratin, type I cytoskeletal 42 OS=Mus musculus GN=Krt42 PE=1 SV=1 - [K1C42_MOUSE]	599.521	24.56	12	4	13	201	452	50.1019	5.16064
	A2	Sequence	# PSMs	# Proteins	# Protein Groups	Protein Group Accessions	Modifications	ΔCn	q-Value	PEP	XCorr	Charge	MH+ [Da]	ΔM [ppm]	RT [min]	# Missed Cleavages
	High	GQVGGDVNVEmDAAPGVDLSR	7	2	2	Q61781;Q6IFX2	M11(Oxidation)	0	0	2.102e-07	5.1896	2	2101.98	0.220351	36.3081	0
	High	ALEEANADLEVK	33	1	1	Q6IFX2		0	0	3.526e-05	4.44274	2	1301.66	0.720662	32.2109	0
	High	VLDELTLAR	30	6	5	Q61414;P19001;Q61781;Q6IFX2;Q9QWL7		0	0	0.0005849	3.64411	2	1029.59	0.216114	38.6194	0
	High	LEQEIATYR	16	11	7	Q61414;P08730;P19001;Q61781;Q6IFX2;Q9QWL7;Q9Z2K1		0	0	0.003989	3.59834	2	1122.58	0.0229747	30.0318	0
	High	TRLEQEIATYR	23	8	6	Q61414;P08730;Q61781;Q6IFX2;Q9QWL7;Q9Z2K1		0	0	0.0009119	3.58195	2	1379.73	-0.0670918	34.0355	1
	High	DAEEWFFTK	17	1	1	Q6IFX2		0	0	0.01858	3.48498	2	1172.53	0.108548	46.0947	0
	High	KNHEEEmNALR	3	2	2	Q6IFX2;Q9QWL7	M7(Oxidation)	0	0	0.01147	3.13375	2	1386.64	0.00555658	19.5079	1
	High	NHEEEmNALR	18	2	2	Q6IFX2;Q9QWL7	M6(Oxidation)	0	0	0.01026	3.07454	3	1258.55	-0.15061	20.707	0
	High	mSVEADINGLR	5	3	3	Q61781;Q6IFX2;Q9QWL7	M1(Oxidation)	0	0	0.002485	2.87396	2	1220.59	0.704518	35.8177	0
	High	TIVEEVQDGK	3	2	2	Q6IFX2;Q9QWL7		0	0	0.006322	2.77769	2	1117.57	0.0489428	30.0753	0
	High	TKYETELNLR	15	1	1	Q6IFX2		0	0	0.02027	2.6775	2	1266.67	0.859082	30.6722	1
	High	NHEEEMNALR	2	2	2	Q6IFX2;Q9QWL7		0	0	0.0018	2.64898	2	1242.55	-0.157084	25.2218	0
	High	LAADDFR	28	23	9	A6BLY7;P02535-3;P08730;P19001;Q61414;Q61781;Q6IFX2;Q9QWL7;Q9Z2K1		0	0	0.03107	2.40903	2	807.4	0.0662209	29.9974	0
	High	YETELNLR	1	1	1	Q6IFX2		0	0.003	0.06482	1.85091	2	1037.53	-0.293771	33.4301	0
Q61414	Keratin, type I cytoskeletal 15 OS=Mus musculus GN=Krt15 PE=1 SV=2 - [K1C15_MOUSE]	588.274	12.61	15	1	9	238	452	49.1071	4.85596
	A2	Sequence	# PSMs	# Proteins	# Protein Groups	Protein Group Accessions	Modifications	ΔCn	q-Value	PEP	XCorr	Charge	MH+ [Da]	ΔM [ppm]	RT [min]	# Missed Cleavages
	High	ALEqANTELEVK	15	2	1	Q61414	Q4(Deamidated)	0	0	0.0007786	4.04106	2	1345.68	0.00045423	32.6276	0
	High	VTMQNLNDRLASYLDKVR	7	2	1	Q61414		0	0	6.484e-06	3.728	3	2136.12	-0.0333819	45.2073	2
	High	VLDELTLAR	30	6	5	Q61414;P19001;Q61781;Q6IFX2;Q9QWL7		0	0	0.0005849	3.64411	2	1029.59	0.216114	38.6194	0
	High	LEQEIATYR	16	11	7	Q61414;P08730;P19001;Q61781;Q6IFX2;Q9QWL7;Q9Z2K1		0	0	0.003989	3.59834	2	1122.58	0.0229747	30.0318	0
	High	TRLEQEIATYR	23	8	6	Q61414;P08730;Q61781;Q6IFX2;Q9QWL7;Q9Z2K1		0	0	0.0009119	3.58195	2	1379.73	-0.0670918	34.0355	1
	High	VTmQNLNDR	40	10	4	P02535-3;Q61414;Q61781;Q9Z2K1	M3(Oxidation)	0	0	0.003283	3.32024	2	1106.53	-0.00885203	21.7609	0
	High	LASYLDKVR	5	6	4	Q61414;P08730;P19001;Q9QWL7		0	0	0.009483	3.14534	2	1064.61	-0.229719	30.4264	1
	High	VTmQnLNDR	41	10	4	P02535-3;Q61414;Q61781;Q9Z2K1	M3(Oxidation); N5(Deamidated)	0	0	0.005605	3.10754	2	1107.51	-0.456237	22.7466	0
	High	VTmqNLnDR	3	10	4	P02535-3;Q61414;Q61781;Q9Z2K1	M3(Oxidation); Q4(Deamidated); N7(Deamidated)	0	0	0.02659	2.90996	2	1108.5	6.03486	22.8284	0
	High	VTMQNLNDR	24	10	4	P02535-3;Q61414;Q61781;Q9Z2K1		0	0	0.003041	2.82979	2	1090.53	-0.0824481	27.5797	0
	High	LAADDFR	28	23	9	A6BLY7;P02535-3;P08730;P19001;Q61414;Q61781;Q6IFX2;Q9QWL7;Q9Z2K1		0	0	0.03107	2.40903	2	807.4	0.0662209	29.9974	0
	High	LASYLDK	6	7	4	Q61414;P19001;P08730;Q9QWL7		0	0.006	0.1011	2.2312	2	809.441	0.281746	28.4944	0
Q6IFZ6	Keratin, type II cytoskeletal 1b OS=Mus musculus GN=Krt77 PE=1 SV=1 - [K2C1B_MOUSE]	584.346	12.59	2	4	12	285	572	61.3216	8.01611
	A2	Sequence	# PSMs	# Proteins	# Protein Groups	Protein Group Accessions	Modifications	ΔCn	q-Value	PEP	XCorr	Charge	MH+ [Da]	ΔM [ppm]	RT [min]	# Missed Cleavages
	High	FLEQQNQVLQTKWELLqQVNTSTR	5	1	1	Q6IFZ6	Q17(Deamidated)	0	0	2.456e-05	5.97924	3	2932.52	-0.237718	46.9662	1
	High	SKDEAEALYQTK	5	1	1	Q6IFZ6		0	0	0.0002527	4.75471	2	1382.68	0.357386	27.0478	1
	High	FLEQqNQVLQTK	123	5	3	P04104;Q6IFZ6;Q6NXH9	Q5(Deamidated)	0	0	0.0003065	4.41527	2	1476.77	-0.497718	34.8552	0
	High	FLEQQNQVLQTK	18	5	3	P04104;Q6IFZ6;Q6NXH9		0	0	0.0009563	3.89056	3	1475.79	0.0974129	33.289	0
	High	NKYEDEInKR	13	4	3	Q6IFZ6;Q8VED5;Q922U2	N8(Deamidated)	0	0	0.002532	3.76137	3	1309.64	0.553145	24.4149	2
	High	NKYEDEINKR	62	4	3	Q6IFZ6;Q8VED5;Q922U2		0	0	0.002989	3.15939	3	1308.65	0.139315	23.681	2
	High	NKYEDEINK	11	4	3	Q6IFZ6;Q8VED5;Q922U2		0	0	0.0367	3.0079	2	1152.55	0.0771808	23.5932	1
	High	FASFIDKVR	3	19	9	P04104;P50446;Q3UV17;Q8BGZ7;Q922U2;Q3TTY5;Q6IFZ6;Q6NXH9;Q8VED5		0	0	0.00341	2.9097	2	1082.6	-0.177912	35.6775	1
	High	WELLQQVnTSTR	5	1	1	Q6IFZ6	N8(Deamidated)	0	0	0.002534	2.78777	3	1475.75	0.184908	43.0288	0
	High	FASFIDK	25	20	9	P04104;P50446;Q3UV17;Q8BGZ7;Q922U2;Q3TTY5;Q6IFZ6;Q6NXH9;Q8VED5		0	0	0.02989	2.45267	2	827.43	-0.10418	35.5385	0
	High	YEDEINK	11	10	7	P04104;P50446;Q3TTY5;Q6IFZ6;Q8BGZ7;Q8VED5;Q922U2		0	0	0.02416	2.40326	2	910.415	-0.0126682	22.991	0
	High	QLLEGEESR	2	1	1	Q6IFZ6		0	0.001	0.04047	2.41226	2	1060.53	0.271543	27.0702	0
	High	TqEREQIK	1	2	2	Q6IFZ6;Q8VED5	Q2(Deamidated)	0	0.002	0.05375	2.59502	2	1032.53	0.210029	19.1021	1
	High	YEDEINKR	1	10	7	P04104;P50446;Q3TTY5;Q6IFZ6;Q8BGZ7;Q8VED5;Q922U2		0	0.009	0.1363	2.25879	2	1066.52	-0.225426	21.6751	1
Q8BGZ7	Keratin, type II cytoskeletal 75 OS=Mus musculus GN=Krt75 PE=1 SV=1 - [K2C75_MOUSE]	540.996	17.6	5	1	15	186	551	59.7039	8.30908
	A2	Sequence	# PSMs	# Proteins	# Protein Groups	Protein Group Accessions	Modifications	ΔCn	q-Value	PEP	XCorr	Charge	MH+ [Da]	ΔM [ppm]	RT [min]	# Missed Cleavages
	High	SLDLDSIIAEVK	32	5	3	P50446;Q8BGZ7;Q922U2		0	0	3.4e-06	4.44164	2	1302.72	0.331976	50.4211	0
	High	LALDVEIATYR	46	7	4	P50446;Q3UV17;Q8BGZ7;Q922U2		0	0	0.0005367	4.02646	2	1263.69	0.00176961	43.57	0
	High	YEELQVTAGR	27	5	2	P50446;Q8BGZ7		0	0	0.002389	3.61424	2	1165.59	0.160637	31.0094	0
	High	AEAESWYQTK	8	6	3	P50446;Q8BGZ7;Q8VED5		0	0	0.001046	3.56861	2	1212.55	0.778066	30.6859	0
	High	KLLEGEEcR	13	11	6	P50446;Q3UV17;Q8BGZ7;Q922U2;Q3TTY5;Q6NXH9	C8(Carbamidomethyl)	0	0	0.004351	3.35445	2	1133.56	0.0564746	23.5949	1
	High	SRAEAESWYQTK	7	6	3	P50446;Q8BGZ7;Q8VED5		0	0	0.03759	3.00869	3	1455.69	0.0715948	28.6391	1
	High	FASFIDKVR	3	19	9	P04104;P50446;Q3UV17;Q8BGZ7;Q922U2;Q3TTY5;Q6IFZ6;Q6NXH9;Q8VED5		0	0	0.00341	2.9097	2	1082.6	-0.177912	35.6775	1
	High	LLEGEEcR	3	11	6	P50446;Q3UV17;Q8BGZ7;Q922U2;Q3TTY5;Q6NXH9	C7(Carbamidomethyl)	0	0	0.006058	2.71203	2	1005.47	0.184377	25.0894	0
	High	FASFIDK	25	20	9	P04104;P50446;Q3UV17;Q8BGZ7;Q922U2;Q3TTY5;Q6IFZ6;Q6NXH9;Q8VED5		0	0	0.02989	2.45267	2	827.43	-0.10418	35.5385	0
	High	YEDEINK	11	10	7	P04104;P50446;Q3TTY5;Q6IFZ6;Q8BGZ7;Q8VED5;Q922U2		0	0	0.02416	2.40326	2	910.415	-0.0126682	22.991	0
	High	EYQELmNVK	5	8	3	P50446;Q3UV17;Q8BGZ7	M6(Oxidation)	0	0	0.03039	2.20888	2	1169.55	0.279329	28.5256	0
	High	LALDVEIATYRK	2	7	4	P50446;Q3UV17;Q8BGZ7;Q922U2		0	0	0.01533	1.38957	3	1391.79	0.299427	39.2193	1
	High	FLEQQNK	1	21	6	E9Q0F0;P50446;Q3UV17;Q8BGZ7;Q922U2;Q8VED5		0	0.006	0.0978	1.9867	2	906.468	-0.120499	23.6342	0
	High	NMQEVVEDFK	2	1	1	Q8BGZ7		0	0.008	0.1208	2.8718	2	1238.57	-0.130971	44.1049	0
	High	YEDEINKR	1	10	7	P04104;P50446;Q3TTY5;Q6IFZ6;Q8BGZ7;Q8VED5;Q922U2		0	0.009	0.1363	2.25879	2	1066.52	-0.225426	21.6751	1
Q9Z2K1	Keratin, type I cytoskeletal 16 OS=Mus musculus GN=Krt16 PE=1 SV=3 - [K1C16_MOUSE]	508.148	15.99	14	3	8	209	469	51.5743	5.19873
	A2	Sequence	# PSMs	# Proteins	# Protein Groups	Protein Group Accessions	Modifications	ΔCn	q-Value	PEP	XCorr	Charge	MH+ [Da]	ΔM [ppm]	RT [min]	# Missed Cleavages
	High	GQTGGDVNVEmDAAPGVDLSR	3	1	1	Q9Z2K1	M11(Oxidation)	0	0	0.001623	3.75681	3	2103.96	0.0920329	34.8903	0
	High	LEQEIATYR	16	11	7	Q61414;P08730;P19001;Q61781;Q6IFX2;Q9QWL7;Q9Z2K1		0	0	0.003989	3.59834	2	1122.58	0.0229747	30.0318	0
	High	TRLEQEIATYR	23	8	6	Q61414;P08730;Q61781;Q6IFX2;Q9QWL7;Q9Z2K1		0	0	0.0009119	3.58195	2	1379.73	-0.0670918	34.0355	1
	High	ASLENSLEETK	24	1	1	Q9Z2K1		0	0	0.007984	3.51512	2	1220.6	0.4756	31.7023	0
	High	VTmQNLNDR	40	10	4	P02535-3;Q61414;Q61781;Q9Z2K1	M3(Oxidation)	0	0	0.003283	3.32024	2	1106.53	-0.00885203	21.7609	0
	High	VTmQnLNDR	41	10	4	P02535-3;Q61414;Q61781;Q9Z2K1	M3(Oxidation); N5(Deamidated)	0	0	0.005605	3.10754	2	1107.51	-0.456237	22.7466	0
	High	VTmqNLnDR	3	10	4	P02535-3;Q61414;Q61781;Q9Z2K1	M3(Oxidation); Q4(Deamidated); N7(Deamidated)	0	0	0.02659	2.90996	2	1108.5	6.03486	22.8284	0
	High	VTMQNLNDR	24	10	4	P02535-3;Q61414;Q61781;Q9Z2K1		0	0	0.003041	2.82979	2	1090.53	-0.0824481	27.5797	0
	High	LAADDFR	28	23	9	A6BLY7;P02535-3;P08730;P19001;Q61414;Q61781;Q6IFX2;Q9QWL7;Q9Z2K1		0	0	0.03107	2.40903	2	807.4	0.0662209	29.9974	0
	High	IRDWYQR	3	2	2	Q61781;Q9Z2K1		0	0.004	0.07552	2.51883	2	1036.53	0.190059	29.0862	1
	High	DQYEQmAEK	4	1	1	Q9Z2K1	M6(Oxidation)	0	0.007	0.1052	2.27645	2	1157.48	-0.547552	20.9567	0
Q792Z1	MCG140784 OS=Mus musculus GN=Try10 PE=2 SV=1 - [Q792Z1_MOUSE]	501.915	18.7	1	1	2	238	246	26.2039	5.8335
	A2	Sequence	# PSMs	# Proteins	# Protein Groups	Protein Group Accessions	Modifications	ΔCn	q-Value	PEP	XCorr	Charge	MH+ [Da]	ΔM [ppm]	RT [min]	# Missed Cleavages
	High	LGEHNINVLEGnEQFIDAAnIIKHPK	61	1	1	Q792Z1	N12(Deamidated); N20(Deamidated)	0	0	0.0003427	5.42838	3	2915.49	0.798614	48.143	1
	High	LGEHNInVLEGNEQFIDAANIIKHPK	175	1	1	Q792Z1	N7(Deamidated)	0	0	0.00109	4.98494	3	2914.51	0.235928	47.608	1
	High	TLDNDImLIKLSSPVTLNAR	2	1	1	Q792Z1	M7(Oxidation)	0	0	0.02688	2.25993	3	2230.21	0.474451	47.0908	1
Q3TTY5	Keratin, type II cytoskeletal 2 epidermal OS=Mus musculus GN=Krt2 PE=1 SV=1 - [K22E_MOUSE]	488.139	10.04	2	7	13	175	707	70.8798	8.06006
	A2	Sequence	# PSMs	# Proteins	# Protein Groups	Protein Group Accessions	Modifications	ΔCn	q-Value	PEP	XCorr	Charge	MH+ [Da]	ΔM [ppm]	RT [min]	# Missed Cleavages
	High	GFSSGSAVVSGGSR	31	1	1	Q3TTY5		0	0	4.262e-05	4.96548	2	1254.61	0.370143	27.5641	0
	High	KYEDEINKR	20	1	1	Q3TTY5		0	0	0.002754	3.42301	2	1194.61	0.208071	21.4085	2
	High	GEHAIKDAR	6	1	1	Q3TTY5		0	0	0.003919	3.38591	2	996.522	-0.0290758	18.4775	1
	High	KLLEGEEcR	13	11	6	P50446;Q3UV17;Q8BGZ7;Q922U2;Q3TTY5;Q6NXH9	C8(Carbamidomethyl)	0	0	0.004351	3.35445	2	1133.56	0.0564746	23.5949	1
	High	DYQELMNTK	16	1	1	Q3TTY5		0	0	0.02092	3.10549	2	1141.52	0.0135595	33.7367	0
	High	DYQELmNTK	35	1	1	Q3TTY5	M6(Oxidation)	0	0	0.0316	2.98909	2	1157.51	-0.23379	26.6287	0
	High	LLRDYQELMNTK	2	1	1	Q3TTY5		0	0	0.002924	2.95191	3	1523.79	0.159316	37.2526	1
	High	FASFIDKVR	3	19	9	P04104;P50446;Q3UV17;Q8BGZ7;Q922U2;Q3TTY5;Q6IFZ6;Q6NXH9;Q8VED5		0	0	0.00341	2.9097	2	1082.6	-0.177912	35.6775	1
	High	KYEDEINK	4	1	1	Q3TTY5		0	0	0.03301	2.83397	2	1038.51	-0.186744	21.9769	1
	High	LLEGEEcR	3	11	6	P50446;Q3UV17;Q8BGZ7;Q922U2;Q3TTY5;Q6NXH9	C7(Carbamidomethyl)	0	0	0.006058	2.71203	2	1005.47	0.184377	25.0894	0
	High	FASFIDK	25	20	9	P04104;P50446;Q3UV17;Q8BGZ7;Q922U2;Q3TTY5;Q6IFZ6;Q6NXH9;Q8VED5		0	0	0.02989	2.45267	2	827.43	-0.10418	35.5385	0
	High	YEDEINK	11	10	7	P04104;P50446;Q3TTY5;Q6IFZ6;Q8BGZ7;Q8VED5;Q922U2		0	0	0.02416	2.40326	2	910.415	-0.0126682	22.991	0
	High	VDPEIQNVK	4	1	1	Q3TTY5		0	0.002	0.04447	2.22234	2	1041.56	0.460557	27.2373	0
	High	VDPEIqNVK	1	1	1	Q3TTY5	Q6(Deamidated)	0	0.008	0.1129	2.27205	2	1042.54	-0.0151505	28.5752	0
	High	YEDEINKR	1	10	7	P04104;P50446;Q3TTY5;Q6IFZ6;Q8BGZ7;Q8VED5;Q922U2		0	0.009	0.1363	2.25879	2	1066.52	-0.225426	21.6751	1
P08730	Keratin, type I cytoskeletal 13 OS=Mus musculus GN=Krt13 PE=1 SV=2 - [K1C13_MOUSE]	403.464	10.98	13	1	8	190	437	47.7243	4.85596
	A2	Sequence	# PSMs	# Proteins	# Protein Groups	Protein Group Accessions	Modifications	ΔCn	q-Value	PEP	XCorr	Charge	MH+ [Da]	ΔM [ppm]	RT [min]	# Missed Cleavages
	High	LEQEIATYR	16	11	7	Q61414;P08730;P19001;Q61781;Q6IFX2;Q9QWL7;Q9Z2K1		0	0	0.003989	3.59834	2	1122.58	0.0229747	30.0318	0
	High	TRLEQEIATYR	23	8	6	Q61414;P08730;Q61781;Q6IFX2;Q9QWL7;Q9Z2K1		0	0	0.0009119	3.58195	2	1379.73	-0.0670918	34.0355	1
	High	QSVEADInGLR	25	6	2	P02535-3;P08730	N8(Deamidated)	0	0	0.003247	3.17436	2	1202.6	-0.180902	32.1169	0
	High	LASYLDKVR	5	6	4	Q61414;P08730;P19001;Q9QWL7		0	0	0.009483	3.14534	2	1064.61	-0.229719	30.4264	1
	High	QSVEADINGLR	33	6	2	P02535-3;P08730		0	0	0.0006097	3.12142	2	1201.62	0.434481	35.9388	0
	High	LAADDFR	28	23	9	A6BLY7;P02535-3;P08730;P19001;Q61414;Q61781;Q6IFX2;Q9QWL7;Q9Z2K1		0	0	0.03107	2.40903	2	807.4	0.0662209	29.9974	0
	High	QSVEADInGLRR	24	6	2	P02535-3;P08730	N8(Deamidated)	0	0	0.02829	2.16092	2	1358.7	-0.0141263	29.0901	1
	High	QSVEADINGLRR	29	6	2	P02535-3;P08730		0	0	0.02918	1.97584	2	1357.72	-0.368459	33.1014	1
	High	SLLEGQDAK	1	1	1	P08730		0	0.005	0.08402	1.42149	2	960.5	-0.0842763	27.022	0
	High	LASYLDK	6	7	4	Q61414;P19001;P08730;Q9QWL7		0	0.006	0.1011	2.2312	2	809.441	0.281746	28.4944	0
Q3UV17	Keratin, type II cytoskeletal 2 oral OS=Mus musculus GN=Krt76 PE=2 SV=1 - [K22O_MOUSE]	398.195	10.77	5	2	10	153	594	62.806	8.42627
	A2	Sequence	# PSMs	# Proteins	# Protein Groups	Protein Group Accessions	Modifications	ΔCn	q-Value	PEP	XCorr	Charge	MH+ [Da]	ΔM [ppm]	RT [min]	# Missed Cleavages
	High	LALDVEIATYR	46	7	4	P50446;Q3UV17;Q8BGZ7;Q922U2		0	0	0.0005367	4.02646	2	1263.69	0.00176961	43.57	0
	High	AQYEDIAQK	32	1	1	Q3UV17		0	0	0.02778	3.3663	2	1065.52	0.0135735	25.912	0
	High	KLLEGEEcR	13	11	6	P50446;Q3UV17;Q8BGZ7;Q922U2;Q3TTY5;Q6NXH9	C8(Carbamidomethyl)	0	0	0.004351	3.35445	2	1133.56	0.0564746	23.5949	1
	High	AEAEALYQTK	6	2	1	Q3UV17		0	0	0.004124	3.31912	2	1123.56	0.338914	27.6346	0
	High	AQYEDIAqK	17	1	1	Q3UV17	Q8(Deamidated)	0	0	0.01655	3.1614	2	1066.51	0.579091	26.6384	0
	High	FASFIDKVR	3	19	9	P04104;P50446;Q3UV17;Q8BGZ7;Q922U2;Q3TTY5;Q6IFZ6;Q6NXH9;Q8VED5		0	0	0.00341	2.9097	2	1082.6	-0.177912	35.6775	1
	High	LLEGEEcR	3	11	6	P50446;Q3UV17;Q8BGZ7;Q922U2;Q3TTY5;Q6NXH9	C7(Carbamidomethyl)	0	0	0.006058	2.71203	2	1005.47	0.184377	25.0894	0
	High	FASFIDK	25	20	9	P04104;P50446;Q3UV17;Q8BGZ7;Q922U2;Q3TTY5;Q6IFZ6;Q6NXH9;Q8VED5		0	0	0.02989	2.45267	2	827.43	-0.10418	35.5385	0
	High	EYQELmNVK	5	8	3	P50446;Q3UV17;Q8BGZ7	M6(Oxidation)	0	0	0.03039	2.20888	2	1169.55	0.279329	28.5256	0
	High	LALDVEIATYRK	2	7	4	P50446;Q3UV17;Q8BGZ7;Q922U2		0	0	0.01533	1.38957	3	1391.79	0.299427	39.2193	1
	High	FLEQQNK	1	21	6	E9Q0F0;P50446;Q3UV17;Q8BGZ7;Q922U2;Q8VED5		0	0.006	0.0978	1.9867	2	906.468	-0.120499	23.6342	0
D3YWM4	Propionyl-CoA carboxylase alpha chain, mitochondrial (Fragment) OS=Mus musculus GN=Pcca PE=1 SV=2 - [D3YWM4_MOUSE]	379.471	51.15	1	1	6	123	131	14.5925	9.29053
	A2	Sequence	# PSMs	# Proteins	# Protein Groups	Protein Group Accessions	Modifications	ΔCn	q-Value	PEP	XCorr	Charge	MH+ [Da]	ΔM [ppm]	RT [min]	# Missed Cleavages
	High	mADEAVcVGPAPTSK	16	2	2	D3YWM4;Q91ZA3	M1(Oxidation); C7(Carbamidomethyl)	0	0	2.831e-08	5.10105	2	1548.7	0.121721	27.9914	0
	High	MADEAVcVGPAPTSK	4	2	2	D3YWM4;Q91ZA3	C7(Carbamidomethyl)	0	0	1.189e-07	4.91178	2	1532.71	0.0707196	30.0497	0
	High	SYLNmDAImEAIK	10	2	2	D3YWM4;Q91ZA3	M5(Oxidation); M9(Oxidation)	0	0	0.000117	4.5889	2	1530.72	0.014246	39.8239	0
	High	AQAVHPGYGFLSENKEFAK	24	3	2	D3YWM4;Q91ZA3		0	0	1.895e-06	4.56576	3	2093.04	-0.297423	35.7586	1
	High	AQAVHPGYGFLSENK	38	3	2	D3YWM4;Q91ZA3		0	0	9.336e-06	4.47934	2	1617.8	0.231464	34.3405	0
	High	SYLNmDAImEAIKK	25	2	2	D3YWM4;Q91ZA3	M5(Oxidation); M9(Oxidation)	0	0	0.0001113	4.41282	2	1658.81	0.160748	36.8384	1
	High	LAAEDVTFIGPDTHAIQAm	3	1	1	D3YWM4	M19(Oxidation)	0	0	6.146e-06	4.32824	2	2015.97	-0.163533	42.6178	0
	High	SYLNMDAIMEAIKK	3	2	2	D3YWM4;Q91ZA3		0	0	0.0003484	3.85391	2	1626.82	0.965845	49.3996	1
Q8VED5	Keratin, type II cytoskeletal 79 OS=Mus musculus GN=Krt79 PE=2 SV=2 - [K2C79_MOUSE]	370.815	10.92	2	1	11	148	531	57.5168	7.69385
	A2	Sequence	# PSMs	# Proteins	# Protein Groups	Protein Group Accessions	Modifications	ΔCn	q-Value	PEP	XCorr	Charge	MH+ [Da]	ΔM [ppm]	RT [min]	# Missed Cleavages
	High	NKYEDEInKR	13	4	3	Q6IFZ6;Q8VED5;Q922U2	N8(Deamidated)	0	0	0.002532	3.76137	3	1309.64	0.553145	24.4149	2
	High	AEAESWYQTK	8	6	3	P50446;Q8BGZ7;Q8VED5		0	0	0.001046	3.56861	2	1212.55	0.778066	30.6859	0
	High	NLDLDSIIAEVK	5	1	1	Q8VED5		0	0	0.001262	3.46693	2	1329.73	0.665557	44.0467	0
	High	NKYEDEINKR	62	4	3	Q6IFZ6;Q8VED5;Q922U2		0	0	0.002989	3.15939	3	1308.65	0.139315	23.681	2
	High	SRAEAESWYQTK	7	6	3	P50446;Q8BGZ7;Q8VED5		0	0	0.03759	3.00869	3	1455.69	0.0715948	28.6391	1
	High	NKYEDEINK	11	4	3	Q6IFZ6;Q8VED5;Q922U2		0	0	0.0367	3.0079	2	1152.55	0.0771808	23.5932	1
	High	FASFIDKVR	3	19	9	P04104;P50446;Q3UV17;Q8BGZ7;Q922U2;Q3TTY5;Q6IFZ6;Q6NXH9;Q8VED5		0	0	0.00341	2.9097	2	1082.6	-0.177912	35.6775	1
	High	FASFIDK	25	20	9	P04104;P50446;Q3UV17;Q8BGZ7;Q922U2;Q3TTY5;Q6IFZ6;Q6NXH9;Q8VED5		0	0	0.02989	2.45267	2	827.43	-0.10418	35.5385	0
	High	YEDEINK	11	10	7	P04104;P50446;Q3TTY5;Q6IFZ6;Q8BGZ7;Q8VED5;Q922U2		0	0	0.02416	2.40326	2	910.415	-0.0126682	22.991	0
	High	TqEREQIK	1	2	2	Q6IFZ6;Q8VED5	Q2(Deamidated)	0	0.002	0.05375	2.59502	2	1032.53	0.210029	19.1021	1
	High	FLEQQNK	1	21	6	E9Q0F0;P50446;Q3UV17;Q8BGZ7;Q922U2;Q8VED5		0	0.006	0.0978	1.9867	2	906.468	-0.120499	23.6342	0
	High	YEDEINKR	1	10	7	P04104;P50446;Q3TTY5;Q6IFZ6;Q8BGZ7;Q8VED5;Q922U2		0	0.009	0.1363	2.25879	2	1066.52	-0.225426	21.6751	1
A6BLY7	Keratin, type I cytoskeletal 28 OS=Mus musculus GN=Krt28 PE=1 SV=1 - [K1C28_MOUSE]	295.586	3.46	9	1	2	154	462	50.3151	5.2876
	A2	Sequence	# PSMs	# Proteins	# Protein Groups	Protein Group Accessions	Modifications	ΔCn	q-Value	PEP	XCorr	Charge	MH+ [Da]	ΔM [ppm]	RT [min]	# Missed Cleavages
	High	VTmQNLnnR	29	1	1	A6BLY7	M3(Oxidation); N7(Deamidated); N8(Deamidated)	0	0	0.0005146	3.66799	2	1107.51	0.208698	21.7321	0
	High	VTmQNLNnR	56	1	1	A6BLY7	M3(Oxidation); N8(Deamidated)	0	0	0.003277	3.32024	2	1106.53	-0.00523711	21.7609	0
	High	VTmqNLnnR	3	1	1	A6BLY7	M3(Oxidation); Q4(Deamidated); N7(Deamidated); N8(Deamidated)	0	0	0.02661	2.90996	2	1108.5	6.03847	22.8284	0
	High	LAADDFR	28	23	9	A6BLY7;P02535-3;P08730;P19001;Q61414;Q61781;Q6IFX2;Q9QWL7;Q9Z2K1		0	0	0.03107	2.40903	2	807.4	0.0662209	29.9974	0
	High	VTMQNLnNR	38	1	1	A6BLY7	N7(Deamidated)	0	0	0.03083	2.38555	2	1090.53	0.145093	18.8018	0
E9Q557	Desmoplakin OS=Mus musculus GN=Dsp PE=1 SV=1 - [DESP_MOUSE]	258.625	9.12	2	22	22	82	2883	332.706	6.80029
	A2	Sequence	# PSMs	# Proteins	# Protein Groups	Protein Group Accessions	Modifications	ΔCn	q-Value	PEP	XCorr	Charge	MH+ [Da]	ΔM [ppm]	RT [min]	# Missed Cleavages
	High	GFFDPNTEENLTYLQLK	8	2	1	E9Q557		0	0	1.369e-06	5.72675	2	2028.99	-0.115739	49.7731	0
	High	ITNLTQQLEQASIVK	4	1	1	E9Q557		0	0	2.685e-06	5.61479	2	1685.94	0.21342	43.3543	0
	High	LLEAQIATGGIIDPK	8	2	1	E9Q557		0	0	2.184e-06	5.24349	2	1538.88	-0.216822	41.9926	0
	High	LNDSILQATEQR	5	1	1	E9Q557		0	0	0.0003345	4.38918	2	1387.72	-0.0464103	36.4806	0
	High	IGLVRPGTALELLEAQAATGFIVDPVSNLR	3	2	1	E9Q557		0	0	4.695e-06	4.28751	3	3120.74	0.411379	50.9247	0
	High	IKDFLQGSScIAGIYNETTK	1	2	1	E9Q557	C10(Carbamidomethyl)	0	0	1.841e-05	4.00016	3	2245.12	-0.116666	43.3879	1
	High	TGSQYDIQDAIDK	2	2	1	E9Q557		0	0	1.676e-05	3.75301	2	1453.68	-0.246216	35.5815	0
	High	QLQNIIQATSR	5	2	1	E9Q557		0	0	0.002093	3.44246	2	1271.71	-0.255462	35.4664	0
	High	VQEQELTR	3	1	1	E9Q557		0	0	0.03724	2.89744	2	1002.52	-0.0811918	23.4113	0
	High	QQIQNDLNQWK	4	2	1	E9Q557		0	0	0.007148	2.88689	2	1414.71	-0.141641	35.876	0
	High	AITGFDDPFSGK	3	2	1	E9Q557		0	0	0.002936	2.88121	2	1254.6	-0.0127889	42.3085	0
	High	SQLQISNNR	3	1	1	E9Q557		0	0	0.02508	2.80599	2	1059.55	-0.0533742	25.165	0
	High	LQSLTENLTK	4	1	1	E9Q557		0	0	0.01422	2.74789	2	1146.64	-0.212127	33.5549	0
	High	NKYETEINITK	3	1	1	E9Q557		0	0	0.00828	2.51665	2	1352.71	0.0552783	29.6373	1
	High	VVIVDPETNK	2	2	1	E9Q557		0	0	0.01535	2.41505	2	1113.61	-0.139669	30.3425	0
	High	YIELLTR	5	2	1	E9Q557		0	0	0.01902	2.3948	2	907.525	-0.0721723	38.623	0
	High	LLQLQEQmR	2	2	1	E9Q557	M8(Oxidation)	0	0	0.01526	2.36138	2	1174.62	-0.10458	31.5136	0
	High	GLVGIEFK	8	2	1	E9Q557		0	0	0.02671	2.34864	2	862.503	0.0141416	40.393	0
	High	NLHSEISGK	5	2	1	E9Q557		0	0	0.01873	2.28631	2	984.511	-0.0715874	22.4981	0
	High	EHLmLEEELR	1	1	1	E9Q557	M4(Oxidation)	0	0	0.03341	2.26103	3	1314.64	-0.276959	34.4055	0
	High	AQIDNLTR	2	1	1	E9Q557		0	0.005	0.08667	2.16766	2	930.5	-0.46832	27.3969	0
	High	SNKPIILR	1	2	1	E9Q557		0	0.008	0.1128	2.25479	2	940.594	-0.0783561	26.5613	0
P19001	Keratin, type I cytoskeletal 19 OS=Mus musculus GN=Krt19 PE=1 SV=1 - [K1C19_MOUSE]	245.522	13.4	12	2	7	90	403	44.5147	5.38916
	A2	Sequence	# PSMs	# Proteins	# Protein Groups	Protein Group Accessions	Modifications	ΔCn	q-Value	PEP	XCorr	Charge	MH+ [Da]	ΔM [ppm]	RT [min]	# Missed Cleavages
	High	VLDELTLAR	30	6	5	Q61414;P19001;Q61781;Q6IFX2;Q9QWL7		0	0	0.0005849	3.64411	2	1029.59	0.216114	38.6194	0
	High	LEQEIATYR	16	11	7	Q61414;P08730;P19001;Q61781;Q6IFX2;Q9QWL7;Q9Z2K1		0	0	0.003989	3.59834	2	1122.58	0.0229747	30.0318	0
	High	LASYLDKVR	5	6	4	Q61414;P08730;P19001;Q9QWL7		0	0	0.009483	3.14534	2	1064.61	-0.229719	30.4264	1
	High	LSVEADINGLR	2	1	1	P19001		0	0	0.001616	3.06183	2	1186.64	0.66483	39.1227	0
	High	IVLqIDNAR	2	2	1	P19001	Q4(Deamidated)	0	0	0.007184	2.54799	2	1042.59	0.324037	35.539	0
	High	LAADDFR	28	23	9	A6BLY7;P02535-3;P08730;P19001;Q61414;Q61781;Q6IFX2;Q9QWL7;Q9Z2K1		0	0	0.03107	2.40903	2	807.4	0.0662209	29.9974	0
	High	IVLQIDNAR	1	2	1	P19001		0	0.003	0.06261	1.81845	2	1041.61	0.0968775	35.7129	0
	High	LASYLDK	6	7	4	Q61414;P19001;P08730;Q9QWL7		0	0.006	0.1011	2.2312	2	809.441	0.281746	28.4944	0
P60710	Actin, cytoplasmic 1 OS=Mus musculus GN=Actb PE=1 SV=1 - [ACTB_MOUSE]	237.822	40.53	12	4	11	76	375	41.7097	5.47803
	A2	Sequence	# PSMs	# Proteins	# Protein Groups	Protein Group Accessions	Modifications	ΔCn	q-Value	PEP	XCorr	Charge	MH+ [Da]	ΔM [ppm]	RT [min]	# Missed Cleavages
	High	TTGIVmDSGDGVTHTVPIYEGYALPHAILR	3	6	1	P60710	M6(Oxidation)	0	0	1.465e-06	4.89425	4	3199.61	0.0504675	44.6146	0
	High	SYELPDGQVITIGNER	10	10	2	P68033;P60710		0	0	5.308e-06	4.72513	2	1790.89	0.217927	44.0584	0
	High	VAPEEHPVLLTEAPLNPK	21	6	1	P60710		0	0	4.104e-05	4.62538	2	1954.07	0.312055	38.2747	0
	High	IWHHTFYNELR	5	8	2	P60710;P68033		0	0	0.0003151	3.52386	3	1515.75	0.274192	34.3865	0
	High	AGFAGDDAPR	9	16	2	P68033;P60710		0	0	0.001902	3.22079	2	976.449	0.437061	25.7719	0
	High	QEYDESGPSIVHR	4	5	1	P60710		0	0	0.004293	3.12121	3	1516.7	0.818426	28.109	0
	High	DSYVGDEAQSK	11	13	2	P68033;P60710		0	0	0.01553	3.04924	2	1198.52	0.0877463	23.7004	0
	High	GYSFTTTAER	7	5	1	P60710		0	0	0.001568	2.85377	2	1132.53	0.271939	30.5841	0
	High	HQGVmVGmGQK	2	14	2	P68033;P60710	M5(Oxidation); M8(Oxidation)	0	0	0.01189	2.84452	2	1203.56	-0.20336	19.6896	0
	High	EITALAPSTmK	3	9	2	P68033;P60710	M10(Oxidation)	0	0	0.007404	2.77461	2	1177.61	-0.239121	29.9831	0
	High	AVFPSIVGRPR	1	16	2	P68033;P60710		0	0	0.009559	2.42177	2	1198.71	0.137461	35.8747	0
E9Q0F0	Protein Krt78 OS=Mus musculus GN=Krt78 PE=4 SV=1 - [E9Q0F0_MOUSE]	204.623	1.97	2	2	3	87	1068	112.194	7.97217
	A2	Sequence	# PSMs	# Proteins	# Protein Groups	Protein Group Accessions	Modifications	ΔCn	q-Value	PEP	XCorr	Charge	MH+ [Da]	ΔM [ppm]	RT [min]	# Missed Cleavages
	High	SLNNQFASFIDK	39	1	1	E9Q0F0		0	0	0.0004715	4.31742	2	1383.69	0.348486	43.4715	0
	High	SLNNQFASFIDKVR	17	1	1	E9Q0F0		0	0	9.575e-05	3.89732	2	1638.86	0.37827	45.7483	1
	High	SLNNqFASFIDK	30	1	1	E9Q0F0	Q5(Deamidated)	0	0	0.00168	3.18218	2	1384.67	-0.185918	45.7344	0
	High	FLEQQNK	1	21	6	E9Q0F0;P50446;Q3UV17;Q8BGZ7;Q922U2;Q8VED5		0	0.006	0.0978	1.9867	2	906.468	-0.120499	23.6342	0
Q02257	Junction plakoglobin OS=Mus musculus GN=Jup PE=1 SV=3 - [PLAK_MOUSE]	164.521	28.19	1	16	16	51	745	81.7488	6.13818
	A2	Sequence	# PSMs	# Proteins	# Protein Groups	Protein Group Accessions	Modifications	ΔCn	q-Value	PEP	XCorr	Charge	MH+ [Da]	ΔM [ppm]	RT [min]	# Missed Cleavages
	High	SAIVHLINYQDDAELATR	4	1	1	Q02257		0	0	5.656e-07	5.61281	3	2029.03	-0.132664	40.8143	0
	High	LNTIPLFVQLLYSSVENIQR	4	1	1	Q02257		0	0	6.222e-08	5.12353	2	2347.3	0.190232	51.7224	0
	High	HVAAGTQQPYTDGVR	5	1	1	Q02257		0	0	6.73e-05	5.03908	2	1599.79	-0.107674	24.8741	0
	High	LLNDEDPVVVTK	5	1	1	Q02257		0	0	4.727e-05	4.03567	2	1341.73	0.022745	34.6692	0
	High	NLALcPANHAPLQEAAVIPR	1	1	1	Q02257	C5(Carbamidomethyl)	0	0	4.705e-06	3.92092	3	2155.14	0.0960478	40.1072	0
	High	LLNQPNQWPLVK	2	1	1	Q02257		0	0	0.0004351	3.69756	2	1449.82	0.178989	42.5186	0
	High	ISEDKNPDYR	3	1	1	Q02257		0	0	0.003138	3.47706	2	1236.59	-0.340206	21.4424	1
	High	VSVELTNSLFK	6	1	1	Q02257		0	0	0.001697	3.42343	2	1236.68	0.524249	43.3259	0
	High	ALmGSPQLVAAVVR	2	1	1	Q02257	M3(Oxidation)	0	0	8.182e-05	3.15108	2	1427.8	0.18246	40.719	0
	High	LNYGIPAIVK	5	1	1	Q02257		0	0	0.007511	2.95874	2	1087.65	0.221961	41.3077	0
	High	TLVTQNSGVEALIHAILR	2	1	1	Q02257		0	0	1.993e-05	2.90187	3	1935.1	0.0298559	50.849	0
	High	AGDKDDITEPAVcALR	1	1	1	Q02257	C13(Carbamidomethyl)	0	0	0.003184	2.57816	3	1730.84	0.240166	34.211	1
	High	HLTSNSPR	3	1	1	Q02257		0	0	0.02733	2.28904	2	911.469	-0.506469	18.4892	0
	High	QEGLESVLK	3	1	1	Q02257		0	0.002	0.04897	1.86277	2	1002.55	0.0879692	35.8929	0
	High	LVQLLVK	4	1	1	Q02257		0	0.004	0.06969	2.75354	2	812.56	-0.412409	37.8039	0
	High	AAmIVNQLSK	1	1	1	Q02257	M3(Oxidation)	0	0.005	0.08192	2.24544	2	1090.59	-0.438006	29.7036	0
P68033	Actin, alpha cardiac muscle 1 OS=Mus musculus GN=Actc1 PE=1 SV=1 - [ACTC_MOUSE]	134.599	25.73	9	1	8	44	377	41.9919	5.38916
	A2	Sequence	# PSMs	# Proteins	# Protein Groups	Protein Group Accessions	Modifications	ΔCn	q-Value	PEP	XCorr	Charge	MH+ [Da]	ΔM [ppm]	RT [min]	# Missed Cleavages
	High	SYELPDGQVITIGNER	10	10	2	P68033;P60710		0	0	5.308e-06	4.72513	2	1790.89	0.217927	44.0584	0
	High	YPIEHGIITNWDDmEK	3	6	1	P68033	M14(Oxidation)	0	0	0.001665	3.7042	3	1976.91	0.237706	38.025	0
	High	IWHHTFYNELR	5	8	2	P60710;P68033		0	0	0.0003151	3.52386	3	1515.75	0.274192	34.3865	0
	High	AGFAGDDAPR	9	16	2	P68033;P60710		0	0	0.001902	3.22079	2	976.449	0.437061	25.7719	0
	High	DSYVGDEAQSK	11	13	2	P68033;P60710		0	0	0.01553	3.04924	2	1198.52	0.0877463	23.7004	0
	High	HQGVmVGmGQK	2	14	2	P68033;P60710	M5(Oxidation); M8(Oxidation)	0	0	0.01189	2.84452	2	1203.56	-0.20336	19.6896	0
	High	EITALAPSTmK	3	9	2	P68033;P60710	M10(Oxidation)	0	0	0.007404	2.77461	2	1177.61	-0.239121	29.9831	0
	High	AVFPSIVGRPR	1	16	2	P68033;P60710		0	0	0.009559	2.42177	2	1198.71	0.137461	35.8747	0
P99024	Tubulin beta-5 chain OS=Mus musculus GN=Tubb5 PE=1 SV=1 - [TBB5_MOUSE]	116.036	26.13	6	1	10	39	444	49.639	4.89404
	A2	Sequence	# PSMs	# Proteins	# Protein Groups	Protein Group Accessions	Modifications	ΔCn	q-Value	PEP	XCorr	Charge	MH+ [Da]	ΔM [ppm]	RT [min]	# Missed Cleavages
	High	EVDEQmLNVQNK	11	4	2	P68372;P99024	M6(Oxidation)	0	0	0.0004407	4.35617	2	1462.68	-0.120785	27.2812	0
	High	EIVHIQAGQcGNQIGAK	2	6	2	P68372;P99024	C10(Carbamidomethyl)	0	0	9.135e-05	4.09075	3	1822.92	-0.0886793	30.3417	0
	High	NSSYFVEWIPNNVK	5	7	3	P68372;P99024;Q922F4		0	0	6.838e-06	3.8538	2	1696.83	-0.471691	47.4158	0
	High	LHFFmPGFAPLTSR	2	5	2	P68372;P99024	M5(Oxidation)	0	0	0.001388	3.24175	3	1636.83	0.641985	45.1819	0
	High	ISVYYNEATGGK	2	1	1	P99024		0	0	0.0005585	2.85329	2	1301.64	-0.740017	31.8674	0
	High	ISEQFTAmFR	1	6	2	P68372;P99024	M8(Oxidation)	0	0	0.00537	2.5375	2	1245.59	0.206454	37.5092	0
	High	FPGQLNADLR	10	8	3	P68372;P99024;Q922F4		0	0	0.004898	2.49995	2	1130.6	-0.0697487	36.3682	0
	High	YLTVAAVFR	2	3	2	P68372;P99024		0	0	0.01052	2.47402	2	1039.59	0.0213142	44.5166	0
	High	LAVNmVPFPR	1	8	3	P68372;P99024;Q922F4	M5(Oxidation)	0	0	0.00573	2.37385	2	1159.63	-0.0847776	39.3264	0
	High	IREEYPDR	3	6	3	P68372;P99024;Q922F4		0	0.003	0.06318	2.61455	2	1077.53	0.23115	22.5692	1
P68372	Tubulin beta-4B chain OS=Mus musculus GN=Tubb4b PE=1 SV=1 - [TBB4B_MOUSE]	113.176	26.07	6	1	10	38	445	49.799	4.89404
	A2	Sequence	# PSMs	# Proteins	# Protein Groups	Protein Group Accessions	Modifications	ΔCn	q-Value	PEP	XCorr	Charge	MH+ [Da]	ΔM [ppm]	RT [min]	# Missed Cleavages
	High	EVDEQmLNVQNK	11	4	2	P68372;P99024	M6(Oxidation)	0	0	0.0004407	4.35617	2	1462.68	-0.120785	27.2812	0
	High	EIVHLQAGQcGNQIGAK	2	6	2	P68372;P99024	C10(Carbamidomethyl)	0	0	9.135e-05	4.09075	3	1822.92	-0.0886793	30.3417	0
	High	NSSYFVEWIPNNVK	5	7	3	P68372;P99024;Q922F4		0	0	6.838e-06	3.8538	2	1696.83	-0.471691	47.4158	0
	High	LHFFmPGFAPLTSR	2	5	2	P68372;P99024	M5(Oxidation)	0	0	0.001388	3.24175	3	1636.83	0.641985	45.1819	0
	High	INVYYNEATGGK	1	1	1	P68372		0	0	0.0007385	2.78265	2	1328.65	-0.568122	31.9944	0
	High	ISEQFTAmFR	1	6	2	P68372;P99024	M8(Oxidation)	0	0	0.00537	2.5375	2	1245.59	0.206454	37.5092	0
	High	FPGQLNADLR	10	8	3	P68372;P99024;Q922F4		0	0	0.004898	2.49995	2	1130.6	-0.0697487	36.3682	0
	High	YLTVAAVFR	2	3	2	P68372;P99024		0	0	0.01052	2.47402	2	1039.59	0.0213142	44.5166	0
	High	LAVNmVPFPR	1	8	3	P68372;P99024;Q922F4	M5(Oxidation)	0	0	0.00573	2.37385	2	1159.63	-0.0847776	39.3264	0
	High	IREEYPDR	3	6	3	P68372;P99024;Q922F4		0	0.003	0.06318	2.61455	2	1077.53	0.23115	22.5692	1
P07724	Serum albumin OS=Mus musculus GN=Alb PE=1 SV=3 - [ALBU_MOUSE]	101.337	4.44	1	2	2	26	608	68.6477	6.07471
	A2	Sequence	# PSMs	# Proteins	# Protein Groups	Protein Group Accessions	Modifications	ΔCn	q-Value	PEP	XCorr	Charge	MH+ [Da]	ΔM [ppm]	RT [min]	# Missed Cleavages
	High	LGEYGFQNAILVR	21	1	1	P07724		0	0	2.741e-06	4.87845	2	1479.8	0.135556	44.7623	0
	High	EccHGDLLEcADDR	5	1	1	P07724	C2(Carbamidomethyl); C3(Carbamidomethyl); C10(Carbamidomethyl)	0	0	0.01173	3.11816	3	1749.66	-0.0940735	30.2617	0
P68373	Tubulin alpha-1C chain OS=Mus musculus GN=Tuba1c PE=1 SV=1 - [TBA1C_MOUSE]	99.9642	27.84	7	10	10	32	449	49.8775	5.09717
	A2	Sequence	# PSMs	# Proteins	# Protein Groups	Protein Group Accessions	Modifications	ΔCn	q-Value	PEP	XCorr	Charge	MH+ [Da]	ΔM [ppm]	RT [min]	# Missed Cleavages
	High	TIGGGDDSFNTFFSETGAGK	4	4	1	P68373		0	0	8.108e-07	5.44595	2	2007.89	0.0472014	46.0046	0
	High	AVFVDLEPTVIDEVR	4	3	1	P68373		0	0	4.423e-07	4.29782	2	1701.91	0.0353062	48.8489	0
	High	VGINYQPPTVVPGGDLAK	4	6	1	P68373		0	0	4.037e-06	4.21154	2	1824.99	0.406772	40.6008	0
	High	IHFPLATYAPVISAEK	4	5	1	P68373		0	0	0.0005285	3.0945	3	1756.96	0.272043	45.1261	0
	High	DVNAAIATIK	6	4	1	P68373		0	0	0.006139	2.78582	2	1015.58	-0.417375	35.1511	0
	High	EDAANNYAR	5	6	1	P68373		0	0	0.01601	2.66463	2	1023.45	0.210122	21.2473	0
	High	QLFHPEQLITGK	1	6	1	P68373		0	0	0.01166	2.50417	3	1410.77	-0.180378	40.0184	0
	High	NLDIERPTYTNLNR	2	6	1	P68373		0	0	0.002459	2.40805	3	1718.88	-0.335928	34.7701	0
	High	LDHKFDLmYAK	1	7	1	P68373	M8(Oxidation)	0	0.005	0.08145	2.28836	3	1396.69	0.495744	31.3558	1
	High	FDLmYAK	1	7	1	P68373	M4(Oxidation)	0	0.008	0.1257	2.03034	2	903.428	0.0463619	34.2574	0
Q9CPN9	Protein 2210010C04Rik OS=Mus musculus GN=2210010C04Rik PE=2 SV=1 - [Q9CPN9_MOUSE]	82.5821	4.86	1	1	1	24	247	26.405	7.92822
	A2	Sequence	# PSMs	# Proteins	# Protein Groups	Protein Group Accessions	Modifications	ΔCn	q-Value	PEP	XCorr	Charge	MH+ [Da]	ΔM [ppm]	RT [min]	# Missed Cleavages
	High	YVNWIQQTIAAN	24	1	1	Q9CPN9		0	0	0.0001255	4.01046	2	1420.72	0.508578	49.8705	0
P62983	Ubiquitin-40S ribosomal protein S27a OS=Mus musculus GN=Rps27a PE=1 SV=2 - [RS27A_MOUSE]	75.5909	50.64	11	6	6	24	156	17.9395	9.64209
	A2	Sequence	# PSMs	# Proteins	# Protein Groups	Protein Group Accessions	Modifications	ΔCn	q-Value	PEP	XCorr	Charge	MH+ [Da]	ΔM [ppm]	RT [min]	# Missed Cleavages
	High	TITLEVEPSDTIENVK	12	10	1	P62983		0	0	1.013e-06	4.72747	2	1787.93	0.360649	41.0028	0
	High	ccLTYcFNKPEDK	1	1	1	P62983	C1(Carbamidomethyl); C2(Carbamidomethyl); C6(Carbamidomethyl)	0	0	0.009486	2.97091	3	1734.73	0.249427	32.8931	0
	High	ESTLHLVLR	3	10	1	P62983		0	0	0.01481	2.88331	2	1067.62	0.194805	35.6043	0
	High	TLSDYNIQK	5	10	1	P62983		0	0	0.02218	2.62867	2	1081.55	-0.362209	29.5548	0
	High	IQDKEGIPPDQQR	1	11	1	P62983		0	0	0.008151	2.55476	2	1523.78	-0.175775	22.9724	1
	High	EcPSDEcGAGVFmGSHFDR	2	1	1	P62983	C2(Carbamidomethyl); C7(Carbamidomethyl); M13(Oxidation)	0	0	0.02447	1.7545	3	2173.84	-0.196482	34.1512	0
P56480	ATP synthase subunit beta, mitochondrial OS=Mus musculus GN=Atp5b PE=1 SV=2 - [ATPB_MOUSE]	68.0595	7.37	1	3	3	19	529	56.2655	5.33838
	A2	Sequence	# PSMs	# Proteins	# Protein Groups	Protein Group Accessions	Modifications	ΔCn	q-Value	PEP	XCorr	Charge	MH+ [Da]	ΔM [ppm]	RT [min]	# Missed Cleavages
	High	FTQAGSEVSALLGR	6	1	1	P56480		0	0	0.0001123	4.67593	2	1435.75	0.194156	42.842	0
	High	AHGGYSVFAGVGER	4	1	1	P56480		0	0	1.127e-05	3.79216	2	1406.68	-0.087744	34.5798	0
	High	IGLFGGAGVGK	9	1	1	P56480		0	0	0.0347	3.38388	2	975.562	0.230906	39.6148	0
Q922F4	Tubulin beta-6 chain OS=Mus musculus GN=Tubb6 PE=1 SV=1 - [TBB6_MOUSE]	56.7555	15.21	2	1	5	21	447	50.0581	4.89404
	A2	Sequence	# PSMs	# Proteins	# Protein Groups	Protein Group Accessions	Modifications	ΔCn	q-Value	PEP	XCorr	Charge	MH+ [Da]	ΔM [ppm]	RT [min]	# Missed Cleavages
	High	NSSYFVEWIPNNVK	5	7	3	P68372;P99024;Q922F4		0	0	6.838e-06	3.8538	2	1696.83	-0.471691	47.4158	0
	High	FPGQLNADLR	10	8	3	P68372;P99024;Q922F4		0	0	0.004898	2.49995	2	1130.6	-0.0697487	36.3682	0
	High	LAVNmVPFPR	1	8	3	P68372;P99024;Q922F4	M5(Oxidation)	0	0	0.00573	2.37385	2	1159.63	-0.0847776	39.3264	0
	High	IREEYPDR	3	6	3	P68372;P99024;Q922F4		0	0.003	0.06318	2.61455	2	1077.53	0.23115	22.5692	1
	High	SGPFGqLFRPDNFIFGqTGAGNNWAK	2	1	1	Q922F4	Q6(Deamidated); Q17(Deamidated)	0	0.004	0.07474	4.08706	3	2828.35	3.28908	47.6982	0
P01631	Ig kappa chain V-II region 26-10 OS=Mus musculus PE=1 SV=1 - [KV2A7_MOUSE]	48.2298	11.5	2	1	1	14	113	12.2652	8.88037
	A2	Sequence	# PSMs	# Proteins	# Protein Groups	Protein Group Accessions	Modifications	ΔCn	q-Value	PEP	XCorr	Charge	MH+ [Da]	ΔM [ppm]	RT [min]	# Missed Cleavages
	High	FSGSGSGTDFTLK	14	2	1	P01631		0	0	1.412e-05	3.98624	2	1303.62	0.165323	15.7669	0
E9PVG8	Protein 9530053A07Rik OS=Mus musculus GN=9530053A07Rik PE=4 SV=1 - [E9PVG8_MOUSE]	43.3695	0.35	3	1	1	21	2581	280.044	6.17627
	A2	Sequence	# PSMs	# Proteins	# Protein Groups	Protein Group Accessions	Modifications	ΔCn	q-Value	PEP	XCorr	Charge	MH+ [Da]	ΔM [ppm]	RT [min]	# Missed Cleavages
	High	ISVINGGSK	21	3	1	E9PVG8		0	0	0.0153	2.29578	2	874.499	-0.12372	31.4179	0
B0V2N8	Annexin (Fragment) OS=Mus musculus GN=Anxa2 PE=1 SV=1 - [B0V2N8_MOUSE]	42.1512	17.05	4	3	3	14	176	19.5841	5.96045
	A2	Sequence	# PSMs	# Proteins	# Protein Groups	Protein Group Accessions	Modifications	ΔCn	q-Value	PEP	XCorr	Charge	MH+ [Da]	ΔM [ppm]	RT [min]	# Missed Cleavages
	High	TPAQYDASELK	5	3	1	B0V2N8		0	0	0.002441	3.4097	2	1222.59	-0.825753	28.7596	0
	High	TNQELQEINR	7	4	1	B0V2N8		0	0	0.01356	3.32949	2	1244.62	-0.317452	28.0224	0
	High	QDIAFAYQR	2	3	1	B0V2N8		0	0	0.01682	2.89701	2	1111.55	0.243826	34.3657	0
P62806	Histone H4 OS=Mus musculus GN=Hist1h4a PE=1 SV=2 - [H4_MOUSE]	40.8647	38.83	1	4	4	15	103	11.3604	11.356
	A2	Sequence	# PSMs	# Proteins	# Protein Groups	Protein Group Accessions	Modifications	ΔCn	q-Value	PEP	XCorr	Charge	MH+ [Da]	ΔM [ppm]	RT [min]	# Missed Cleavages
	High	ISGLIYEETR	6	1	1	P62806		0	0	0.00123	3.19496	2	1180.62	0.0219445	36.0929	0
	High	DNIQGITKPAIR	3	1	1	P62806		0	0	0.0009421	3.05837	2	1325.75	0.0515994	30.4558	0
	High	VFLENVIR	4	1	1	P62806		0	0	0.03687	2.48268	2	989.578	-0.0858065	41.8605	0
	High	DAVTYTEHAK	2	1	1	P62806		0	0.006	0.09861	3.21745	2	1134.54	-1.2569	23.0323	0
P52480	Pyruvate kinase PKM OS=Mus musculus GN=Pkm PE=1 SV=4 - [KPYM_MOUSE]	40.3348	25.05	2	10	10	15	531	57.808	7.47412
	A2	Sequence	# PSMs	# Proteins	# Protein Groups	Protein Group Accessions	Modifications	ΔCn	q-Value	PEP	XCorr	Charge	MH+ [Da]	ΔM [ppm]	RT [min]	# Missed Cleavages
	High	IYVDDGLISLQVK	2	2	1	P52480		0	0	4.141e-05	3.81004	2	1462.82	0.501955	46.0258	0
	High	LDIDSAPITAR	1	2	1	P52480		0	0	0.0002466	3.25417	2	1171.63	1.01642	35.6956	0
	High	DAVLNAWAEDVDLR	2	2	1	P52480		0	0	0.0001167	3.18916	2	1586.78	-0.351777	48.6712	0
	High	FGVEQDVDmVFASFIR	1	2	1	P52480	M9(Oxidation)	0	0	0.005002	3.06207	3	1875.9	0.271579	51.1845	0
	High	IENHEGVR	3	2	1	P52480		0	0	0.02972	2.98634	2	953.48	-0.122014	18.9516	0
	High	GSGTAEVELK	1	2	1	P52480		0	0	0.02186	2.8406	2	990.51	-0.0927455	26.3711	0
	High	GVNLPGAAVDLPAVSEK	1	2	1	P52480		0	0	0.0008688	2.8362	2	1636.89	1.41033	42.2449	0
	High	NTGIIcTIGPASR	2	2	1	P52480	C6(Carbamidomethyl)	0	0	0.01683	2.81663	2	1359.72	9.17803	35.3978	0
	High	EATESFASDPILYRPVAVALDTK	1	2	1	P52480		0	0	0.005067	1.88053	3	2493.29	0.662678	47.9173	0
	High	AADVHEVR	1	2	1	P52480		0	0.002	0.05177	2.071	2	896.458	-0.36122	19.6422	0
P10126	Elongation factor 1-alpha 1 OS=Mus musculus GN=Eef1a1 PE=1 SV=3 - [EF1A1_MOUSE]	38.1302	11.9	4	4	4	14	462	50.0821	9.01221
	A2	Sequence	# PSMs	# Proteins	# Protein Groups	Protein Group Accessions	Modifications	ΔCn	q-Value	PEP	XCorr	Charge	MH+ [Da]	ΔM [ppm]	RT [min]	# Missed Cleavages
	High	VETGVLKPGmVVTFAPVNVTTEVK	1	1	1	P10126	M10(Oxidation)	0	0	0.0001171	3.6534	3	2531.38	0.356209	43.3932	0
	High	IGGIGTVPVGR	4	2	1	P10126		0	0	0.0008824	3.47637	2	1025.61	0.00564633	33.6	0
	High	YYVTIIDAPGHR	2	3	1	P10126		0	0	0.0002426	3.20769	3	1404.73	0.0819991	36.4491	0
	High	LPLQDVYK	7	2	1	P10126		0	0	0.04018	2.5179	2	975.551	-0.041393	35.4897	0
P17182	Alpha-enolase OS=Mus musculus GN=Eno1 PE=1 SV=3 - [ENOA_MOUSE]	36.4171	27.88	13	8	8	14	434	47.1112	6.80029
	A2	Sequence	# PSMs	# Proteins	# Protein Groups	Protein Group Accessions	Modifications	ΔCn	q-Value	PEP	XCorr	Charge	MH+ [Da]	ΔM [ppm]	RT [min]	# Missed Cleavages
	High	DATNVGDEGGFAPNILENK	1	3	1	P17182		0	0	5.124e-06	5.03188	2	1960.93	0.534211	42.0226	0
	High	AAVPSGASTGIYEALELR	3	12	1	P17182		0	0	1.173e-06	4.56138	2	1804.94	-0.283807	46.4569	0
	High	GNPTVEVDLYTAK	2	8	1	P17182		0	0	0.02008	2.41231	2	1406.72	-0.438987	36.8873	0
	High	GVSQAVEHINK	1	2	1	P17182		0	0	0.03443	2.32367	2	1181.63	-0.305152	25.599	0
	High	IGAEVYHNLK	2	3	1	P17182		0	0	0.01712	2.22841	2	1143.62	-0.170674	28.5988	0
	High	HIADLAGNPEVILPVPAFnVINGGSHAGNK	1	3	1	P17182	N19(Deamidated)	0	0	0.03573	2.09417	4	3022.58	1.5209	48.4868	0
	High	HIADLAGNPEVILPVPAFNVINGGSHAGNK	1	3	1	P17182		0	0.002	0.05672	2.46838	4	3021.59	0.756195	48.3327	0
	High	YITPDQLADLYK	2	2	1	P17182		0	0.002	0.05263	2.46406	2	1439.74	-0.484048	45.3925	0
	High	IEEELGSK	1	2	1	P17182		0	0.008	0.1171	1.47629	2	904.462	-0.185269	24.5215	0
Q9Z1R9	MCG124046 OS=Mus musculus GN=Prss1 PE=2 SV=1 - [Q9Z1R9_MOUSE]	36.0387	16.26	4	2	2	19	246	26.1178	4.94482
	A2	Sequence	# PSMs	# Proteins	# Protein Groups	Protein Group Accessions	Modifications	ΔCn	q-Value	PEP	XCorr	Charge	MH+ [Da]	ΔM [ppm]	RT [min]	# Missed Cleavages
	High	LGEHNINVLEGNEQFIDAAK	14	1	1	Q9Z1R9		0	0	0.01054	3.00356	4	2211.1	0.333681	41.1783	0
	High	TLNnDImLIKLSSPVTLNAR	5	4	1	Q9Z1R9	N4(Deamidated); M7(Oxidation)	0	0	0.03146	2.25592	3	2230.21	0.229938	47.0633	1
P62862	40S ribosomal protein S30 OS=Mus musculus GN=Fau PE=1 SV=1 - [RS30_MOUSE]	35.7026	32.2	2	3	3	14	59	6.64382	12.147
	A2	Sequence	# PSMs	# Proteins	# Protein Groups	Protein Group Accessions	Modifications	ΔCn	q-Value	PEP	XCorr	Charge	MH+ [Da]	ΔM [ppm]	RT [min]	# Missed Cleavages
	High	RFVNVVPTFGK	3	2	1	P62862		0	0	0.0003812	3.64484	2	1263.72	0.0898651	38.4229	1
	High	FVNVVPTFGK	7	2	1	P62862		0	0	0.005542	2.65604	2	1107.62	0.254073	41.7156	0
	High	KVHGSLAR	4	1	1	P62862		0	0	0.03478	2.15748	2	867.516	-0.321264	18.2909	1
G3UWL7	Histone H2A OS=Mus musculus GN=H2afz PE=2 SV=1 - [G3UWL7_MOUSE]	27.8084	10.34	16	1	1	10	87	9.11288	10.7847
	A2	Sequence	# PSMs	# Proteins	# Protein Groups	Protein Group Accessions	Modifications	ΔCn	q-Value	PEP	XCorr	Charge	MH+ [Da]	ΔM [ppm]	RT [min]	# Missed Cleavages
	High	AGLQFPVGR	10	16	1	G3UWL7		0	0	0.02766	3.03967	2	944.531	-0.0473636	37.7902	0
F6UCX4	Protein Sptbn5 (Fragment) OS=Mus musculus GN=Sptbn5 PE=4 SV=2 - [F6UCX4_MOUSE]	24.4491	0.75	1	1	1	8	1208	138.539	5.92236
	A2	Sequence	# PSMs	# Proteins	# Protein Groups	Protein Group Accessions	Modifications	ΔCn	q-Value	PEP	XCorr	Charge	MH+ [Da]	ΔM [ppm]	RT [min]	# Missed Cleavages
	High	VLAqLqAVR	8	1	1	F6UCX4	Q4(Deamidated); Q6(Deamidated)	0	0	0.01691	3.29576	2	999.583	0.109403	39.4129	0
P16858	Glyceraldehyde-3-phosphate dehydrogenase OS=Mus musculus GN=Gapdh PE=1 SV=2 - [G3P_MOUSE]	23.5157	13.21	5	3	3	11	333	35.7872	8.25049
	A2	Sequence	# PSMs	# Proteins	# Protein Groups	Protein Group Accessions	Modifications	ΔCn	q-Value	PEP	XCorr	Charge	MH+ [Da]	ΔM [ppm]	RT [min]	# Missed Cleavages
	High	GAAQNIIPASTGAAK	2	3	1	P16858		0	0	0.0006169	3.11552	2	1369.74	0.159623	30.5483	0
	High	VGVNGFGR	8	4	1	P16858		0	0.003	0.06238	2.08439	2	805.432	0.0818053	29.3207	0
	High	VIISAPSADAPmFVmGVNHEK	1	4	1	P16858	M12(Oxidation); M15(Oxidation)	0	0.005	0.08118	1.6667	3	2245.1	-0.137704	38.1664	0
D3YX85	Arf-GAP with SH3 domain, ANK repeat and PH domain-containing protein 2 OS=Mus musculus GN=Asap2 PE=1 SV=2 - [D3YX85_MOUSE]	22.8862	0.84	3	1	1	9	955	106.339	6.53662
	A2	Sequence	# PSMs	# Proteins	# Protein Groups	Protein Group Accessions	Modifications	ΔCn	q-Value	PEP	XCorr	Charge	MH+ [Da]	ΔM [ppm]	RT [min]	# Missed Cleavages
	High	EIISEVQR	9	3	1	D3YX85		0	0.005	0.08521	2.55494	2	973.531	0.0280771	33.4789	0
Q504P4	Heat shock cognate 71 kDa protein OS=Mus musculus GN=Hspa8 PE=1 SV=1 - [Q504P4_MOUSE]	20.0475	8.29	9	4	4	9	627	68.7362	5.51611
	A2	Sequence	# PSMs	# Proteins	# Protein Groups	Protein Group Accessions	Modifications	ΔCn	q-Value	PEP	XCorr	Charge	MH+ [Da]	ΔM [ppm]	RT [min]	# Missed Cleavages
	High	IINEPTAAAIAYGLDK	2	5	1	Q504P4		0	0	1.44e-06	4.51487	2	1659.9	0.232654	43.541	0
	High	QTQTFTTYSDNQPGVLIQVYEGER	1	4	1	Q504P4		0	0	0.001465	4.1562	3	2774.33	0.269808	46.4628	0
	High	VEIIANDQGNR	3	9	1	Q504P4		0	0	0.0002553	2.78544	2	1228.63	0.892612	27.6591	0
	High	IINEPTAAAIAYGLDKK	3	3	1	Q504P4		0	0	0.01597	1.10109	3	1787.99	0.208859	40.3591	1
D3YXN6	14-3-3 protein zeta/delta (Fragment) OS=Mus musculus GN=Ywhaz PE=2 SV=1 - [D3YXN6_MOUSE]	19.2744	32.95	14	1	3	7	88	10.092	6.72705
	A2	Sequence	# PSMs	# Proteins	# Protein Groups	Protein Group Accessions	Modifications	ΔCn	q-Value	PEP	XCorr	Charge	MH+ [Da]	ΔM [ppm]	RT [min]	# Missed Cleavages
	High	SVTEQGAELSNEER	2	3	1	D3YXN6		0	0	0.0001159	4.40621	2	1548.71	-0.0921569	27.4094	0
	High	LAEQAER	3	16	2	D6REF3;D3YXN6		0	0.004	0.06815	2.18486	2	816.421	-0.353212	19.624	0
	High	NLLSVAYK	2	15	2	D6REF3;D3YXN6		0	0.004	0.07675	2.07077	2	907.525	0.0623368	37.3188	0
P38647	Stress-70 protein, mitochondrial OS=Mus musculus GN=Hspa9 PE=1 SV=3 - [GRP75_MOUSE]	19.207	1.33	1	1	1	7	679	73.4156	6.07471
	A2	Sequence	# PSMs	# Proteins	# Protein Groups	Protein Group Accessions	Modifications	ΔCn	q-Value	PEP	XCorr	Charge	MH+ [Da]	ΔM [ppm]	RT [min]	# Missed Cleavages
	High	VLENAEGAR	7	1	1	P38647		0	0	0.009905	3.12318	2	958.495	0.186398	21.3568	0
E9PZB3	Protein Gm5093 OS=Mus musculus GN=Gm5093 PE=3 SV=1 - [E9PZB3_MOUSE]	18.1321	13.22	6	2	2	5	174	19.8634	9.51025
	A2	Sequence	# PSMs	# Proteins	# Protein Groups	Protein Group Accessions	Modifications	ΔCn	q-Value	PEP	XCorr	Charge	MH+ [Da]	ΔM [ppm]	RT [min]	# Missed Cleavages
	High	VLEQLTGQTPVFSK	3	5	1	E9PZB3		0	0	2.24e-05	4.42778	2	1546.85	-0.0126202	39.945	0
	High	YDGIILPGK	2	5	1	E9PZB3		0	0	0.002347	3.01735	2	975.551	0.073486	37.4156	0
Q61171	Peroxiredoxin-2 OS=Mus musculus GN=Prdx2 PE=1 SV=3 - [PRDX2_MOUSE]	16.3142	5.56	1	1	1	7	198	21.7651	5.41455
	A2	Sequence	# PSMs	# Proteins	# Protein Groups	Protein Group Accessions	Modifications	ΔCn	q-Value	PEP	XCorr	Charge	MH+ [Da]	ΔM [ppm]	RT [min]	# Missed Cleavages
	High	QITVNDLPVGR	7	1	1	Q61171		0	0	0.004297	2.76434	2	1211.67	0.0352446	37.2073	0
Q5PR73	GTP-binding protein Di-Ras2 OS=Mus musculus GN=Diras2 PE=2 SV=1 - [DIRA2_MOUSE]	16.2418	5.53	1	1	1	7	199	22.4836	8.76318
	A2	Sequence	# PSMs	# Proteins	# Protein Groups	Protein Group Accessions	Modifications	ΔCn	q-Value	PEP	XCorr	Charge	MH+ [Da]	ΔM [ppm]	RT [min]	# Missed Cleavages
	High	VAVFGAGGVGK	7	1	1	Q5PR73		0	0	0.02489	2.76392	2	961.547	0.0698439	37.4057	0
P10853	Histone H2B type 1-F/J/L OS=Mus musculus GN=Hist1h2bf PE=1 SV=2 - [H2B1F_MOUSE]	15.5217	13.49	14	2	2	7	126	13.9276	10.3159
	A2	Sequence	# PSMs	# Proteins	# Protein Groups	Protein Group Accessions	Modifications	ΔCn	q-Value	PEP	XCorr	Charge	MH+ [Da]	ΔM [ppm]	RT [min]	# Missed Cleavages
	High	HAVSEGTK	4	14	1	P10853		0	0	0.003894	2.53403	2	828.421	0.0323586	17.1291	0
	High	LLLPGELAK	3	14	1	P10853		0	0	0.03733	2.04515	2	953.603	-0.167222	40.3465	0
P62892	60S ribosomal protein L39 OS=Mus musculus GN=Rpl39 PE=2 SV=2 - [RL39_MOUSE]	15.2578	19.61	1	1	1	7	51	6.40265	12.5571
	A2	Sequence	# PSMs	# Proteins	# Protein Groups	Protein Group Accessions	Modifications	ΔCn	q-Value	PEP	XCorr	Charge	MH+ [Da]	ΔM [ppm]	RT [min]	# Missed Cleavages
	High	QNRPIPQWIR	7	1	1	P62892		0	0	0.006011	2.97188	3	1307.73	-0.406939	35.414	0
P83882	60S ribosomal protein L36a OS=Mus musculus GN=Rpl36a PE=1 SV=2 - [RL36A_MOUSE]	15.2045	25.47	1	4	4	7	106	12.4328	10.5796
	A2	Sequence	# PSMs	# Proteins	# Protein Groups	Protein Group Accessions	Modifications	ΔCn	q-Value	PEP	XCorr	Charge	MH+ [Da]	ΔM [ppm]	RT [min]	# Missed Cleavages
	High	GKDSLYAQGK	2	1	1	P83882		0	0	0.03714	2.89695	2	1066.55	-0.237651	21.4286	1
	High	LEcVEPNcR	3	1	1	P83882	C3(Carbamidomethyl); C8(Carbamidomethyl)	0	0	0.01353	2.22232	2	1176.51	-0.0526102	25.5988	0
	High	HFELGGDK	1	1	1	P83882		0	0	0.02712	1.95633	2	902.436	-0.279614	26.311	0
	High	DSLYAQGK	1	1	1	P83882		0	0.003	0.06229	1.95163	2	881.436	0.0415581	24.0861	0
D6REF3	14-3-3 protein epsilon OS=Mus musculus GN=Ywhae PE=2 SV=1 - [D6REF3_MOUSE]	12.7153	17.69	14	1	3	6	130	15.2097	5.23682
	A2	Sequence	# PSMs	# Proteins	# Protein Groups	Protein Group Accessions	Modifications	ΔCn	q-Value	PEP	XCorr	Charge	MH+ [Da]	ΔM [ppm]	RT [min]	# Missed Cleavages
	High	LAEQAER	3	16	2	D6REF3;D3YXN6		0	0.004	0.06815	2.18486	2	816.421	-0.353212	19.624	0
	High	NLLSVAYK	2	15	2	D6REF3;D3YXN6		0	0.004	0.07675	2.07077	2	907.525	0.0623368	37.3188	0
	High	IISSIEQK	1	3	1	D6REF3		0	0.007	0.1114	1.98167	2	917.531	0.264669	26.5865	0
Q5U405	Transmembrane protease serine 13 OS=Mus musculus GN=Tmprss13 PE=2 SV=2 - [TMPSD_MOUSE]	11.8244	1.47	2	1	1	6	543	59.7679	9.01221
	A2	Sequence	# PSMs	# Proteins	# Protein Groups	Protein Group Accessions	Modifications	ΔCn	q-Value	PEP	XCorr	Charge	MH+ [Da]	ΔM [ppm]	RT [min]	# Missed Cleavages
	High	NKPGVYTK	6	2	1	Q5U405		0	0.005	0.08644	2.13026	2	906.504	-0.191186	19.2191	0
Q7TME2	Sperm-associated antigen 5 OS=Mus musculus GN=Spag5 PE=2 SV=1 - [SPAG5_MOUSE]	11.2042	0.6	1	1	1	5	1165	129.912	4.95752
	A2	Sequence	# PSMs	# Proteins	# Protein Groups	Protein Group Accessions	Modifications	ΔCn	q-Value	PEP	XCorr	Charge	MH+ [Da]	ΔM [ppm]	RT [min]	# Missed Cleavages
	High	QALLqAR	5	1	1	Q7TME2	Q5(Deamidated)	0	0	0.02606	2.44044	2	800.462	-0.160398	26.7131	0
P17897	Lysozyme C-1 OS=Mus musculus GN=Lyz1 PE=1 SV=1 - [LYZ1_MOUSE]	10.6713	8.11	1	1	1	3	148	16.7834	9.40771
	A2	Sequence	# PSMs	# Proteins	# Protein Groups	Protein Group Accessions	Modifications	ΔCn	q-Value	PEP	XCorr	Charge	MH+ [Da]	ΔM [ppm]	RT [min]	# Missed Cleavages
	High	STDYGIFQINSR	3	1	1	P17897		0	0	0.0001327	3.83493	2	1400.68	0.578799	41.9298	0
D3Z510	Fructose-bisphosphate aldolase A (Fragment) OS=Mus musculus GN=Aldoa PE=2 SV=1 - [D3Z510_MOUSE]	10.2804	22.14	6	2	2	4	131	14.1685	8.14795
	A2	Sequence	# PSMs	# Proteins	# Protein Groups	Protein Group Accessions	Modifications	ΔCn	q-Value	PEP	XCorr	Charge	MH+ [Da]	ΔM [ppm]	RT [min]	# Missed Cleavages
	High	GILAADESTGSIAK	3	6	1	D3Z510		0	0.002	0.05442	2.37765	2	1332.7	1.09752	33.1942	0
	High	RLQSIGTENTEENRR	1	6	1	D3Z510		0	0.006	0.09046	3.3367	3	1802.91	-0.20687	23.0508	2
B1AXW5	Peroxiredoxin-1 (Fragment) OS=Mus musculus GN=Prdx1 PE=1 SV=2 - [B1AXW5_MOUSE]	9.27961	16.57	4	3	3	5	169	18.8577	7.32764
	A2	Sequence	# PSMs	# Proteins	# Protein Groups	Protein Group Accessions	Modifications	ΔCn	q-Value	PEP	XCorr	Charge	MH+ [Da]	ΔM [ppm]	RT [min]	# Missed Cleavages
	High	ADEGISFR	2	3	1	B1AXW5		0	0	0.03977	2.41233	2	894.433	1.03017	31.0747	0
	High	TIAQDYGVLK	2	4	1	B1AXW5		0	0	0.02214	2.3757	2	1107.6	0.0437758	35.6993	0
	High	LVQAFQFTDK	1	3	1	B1AXW5		0	0	0.02129	1.98386	2	1196.63	-0.0185988	39.5682	0
P62830	60S ribosomal protein L23 OS=Mus musculus GN=Rpl23 PE=1 SV=1 - [RL23_MOUSE]	8.89799	16.43	2	2	2	3	140	14.8561	10.5063
	A2	Sequence	# PSMs	# Proteins	# Protein Groups	Protein Group Accessions	Modifications	ΔCn	q-Value	PEP	XCorr	Charge	MH+ [Da]	ΔM [ppm]	RT [min]	# Missed Cleavages
	High	LPAAGVGDmVmATVK	2	1	1	P62830	M9(Oxidation); M11(Oxidation)	0	0	1.185e-05	3.53918	2	1491.75	0.173696	33.1375	0
	High	NLYIISVK	1	2	1	P62830		0	0.007	0.1097	1.83979	2	949.572	-0.212236	40.2417	0
H7BXC3	Triosephosphate isomerase OS=Mus musculus GN=Tpi1 PE=1 SV=1 - [H7BXC3_MOUSE]	8.57868	14.97	2	2	2	3	167	17.9863	5.57959
	A2	Sequence	# PSMs	# Proteins	# Protein Groups	Protein Group Accessions	Modifications	ΔCn	q-Value	PEP	XCorr	Charge	MH+ [Da]	ΔM [ppm]	RT [min]	# Missed Cleavages
	High	TATPQQAQEVHEK	2	2	1	H7BXC3		0	0	0.02561	3.26956	2	1466.72	0.405886	20.7606	0
	High	SNVNDGVAQSTR	1	2	1	H7BXC3		0	0	0.0003994	2.82671	2	1247.6	0.0484759	21.7675	0
E0CYT5	Cullin-2 (Fragment) OS=Mus musculus GN=Cul2 PE=1 SV=1 - [E0CYT5_MOUSE]	8.40826	1.03	3	1	1	4	582	67.6747	6.43018
	A2	Sequence	# PSMs	# Proteins	# Protein Groups	Protein Group Accessions	Modifications	ΔCn	q-Value	PEP	XCorr	Charge	MH+ [Da]	ΔM [ppm]	RT [min]	# Missed Cleavages
	High	FnnFIR	4	3	1	E0CYT5	N2(Deamidated); N3(Deamidated)	0	0	0.03298	2.14181	2	812.394	0.0271934	36.4973	0
J3QMP7	Protein Rnpepl1 (Fragment) OS=Mus musculus GN=Rnpepl1 PE=4 SV=1 - [J3QMP7_MOUSE]	8.40826	1.6	3	1	1	4	375	42.15	4.88135
	A2	Sequence	# PSMs	# Proteins	# Protein Groups	Protein Group Accessions	Modifications	ΔCn	q-Value	PEP	XCorr	Charge	MH+ [Da]	ΔM [ppm]	RT [min]	# Missed Cleavages
	High	FDDFLR	4	3	1	J3QMP7		0	0	0.03292	2.14181	2	812.394	0.0173459	36.4973	0
Q9D6P8	Calmodulin-like protein 3 OS=Mus musculus GN=Calml3 PE=2 SV=1 - [CALL3_MOUSE]	8.02511	10.74	1	1	1	2	149	16.6908	4.31006
	A2	Sequence	# PSMs	# Proteins	# Protein Groups	Protein Group Accessions	Modifications	ΔCn	q-Value	PEP	XCorr	Charge	MH+ [Da]	ΔM [ppm]	RT [min]	# Missed Cleavages
	High	VFDKDGNGFVSAAELR	2	1	1	Q9D6P8		0	0	4.756e-05	4.24573	3	1724.86	0.0727305	38.0021	1
P24549	Retinal dehydrogenase 1 OS=Mus musculus GN=Aldh1a1 PE=1 SV=5 - [AL1A1_MOUSE]	7.94412	2.2	1	1	1	3	501	54.4328	7.79639
	A2	Sequence	# PSMs	# Proteins	# Protein Groups	Protein Group Accessions	Modifications	ΔCn	q-Value	PEP	XCorr	Charge	MH+ [Da]	ΔM [ppm]	RT [min]	# Missed Cleavages
	High	VAFTGSTqVGK	3	1	1	P24549	Q8(Deamidated)	0	0	0.03339	2.62201	2	1095.57	0.264405	29.1399	0
P17742	Peptidyl-prolyl cis-trans isomerase A OS=Mus musculus GN=Ppia PE=1 SV=2 - [PPIA_MOUSE]	7.33725	10.98	4	2	2	3	164	17.9599	7.89893
	A2	Sequence	# PSMs	# Proteins	# Protein Groups	Protein Group Accessions	Modifications	ΔCn	q-Value	PEP	XCorr	Charge	MH+ [Da]	ΔM [ppm]	RT [min]	# Missed Cleavages
	High	FEDENFILK	2	2	1	P17742		0	0	0.02883	2.80286	2	1154.57	0.0452768	40.971	0
	High	VSFELFADK	1	3	1	P17742		0	0.009	0.1304	1.84039	2	1055.54	0.210246	44.6716	0
Q7TSF0	Desmoglein-1-gamma OS=Mus musculus GN=Dsg1c PE=1 SV=1 - [DSG1C_MOUSE]	6.67728	1.98	4	2	2	3	911	100.452	4.95752
	A2	Sequence	# PSMs	# Proteins	# Protein Groups	Protein Group Accessions	Modifications	ΔCn	q-Value	PEP	XCorr	Charge	MH+ [Da]	ΔM [ppm]	RT [min]	# Missed Cleavages
	High	EmQDLGGGER	2	3	1	Q7TSF0	M2(Oxidation)	0	0.003	0.05911	2.04828	2	1107.47	0.0849783	21.3909	0
	High	TmNNFLDR	1	4	1	Q7TSF0	M2(Oxidation)	0	0.006	0.09682	2.44219	2	1026.47	0.33383	30.6985	0
P62264	40S ribosomal protein S14 OS=Mus musculus GN=Rps14 PE=2 SV=3 - [RS14_MOUSE]	6.60481	8.61	1	1	1	2	151	16.2625	10.0522
	A2	Sequence	# PSMs	# Proteins	# Protein Groups	Protein Group Accessions	Modifications	ΔCn	q-Value	PEP	XCorr	Charge	MH+ [Da]	ΔM [ppm]	RT [min]	# Missed Cleavages
	High	IEDVTPIPSDSTR	2	1	1	P62264		0	0	0.0002351	3.39108	2	1429.72	0.0750599	32.574	0
Q9ET77	Junctophilin-3 OS=Mus musculus GN=Jph3 PE=1 SV=1 - [JPH3_MOUSE]	6.43996	1.34	1	1	1	3	744	81.1795	9.21729
	A2	Sequence	# PSMs	# Proteins	# Protein Groups	Protein Group Accessions	Modifications	ΔCn	q-Value	PEP	XCorr	Charge	MH+ [Da]	ΔM [ppm]	RT [min]	# Missed Cleavages
	High	AEAALTAAqK	3	1	1	Q9ET77	Q9(Deamidated)	0	0.002	0.05478	2.15193	2	974.515	-0.114875	24.4843	0
D6RD07	Pyruvate dehydrogenase phosphatase regulatory subunit, mitochondrial OS=Mus musculus GN=Pdpr PE=3 SV=1 - [D6RD07_MOUSE]	6.41811	1.34	2	1	1	4	671	75.214	6.26514
	A2	Sequence	# PSMs	# Proteins	# Protein Groups	Protein Group Accessions	Modifications	ΔCn	q-Value	PEP	XCorr	Charge	MH+ [Da]	ΔM [ppm]	RT [min]	# Missed Cleavages
	High	nQLEIQnLR	4	2	1	D6RD07	N1(Deamidated); N7(Deamidated)	0	0.004	0.07088	2.06736	2	1129.58	0.0559196	36.5108	0
P97350	Plakophilin-1 OS=Mus musculus GN=Pkp1 PE=2 SV=1 - [PKP1_MOUSE]	6.15904	3.16	1	2	2	2	728	80.8444	8.90967
	A2	Sequence	# PSMs	# Proteins	# Protein Groups	Protein Group Accessions	Modifications	ΔCn	q-Value	PEP	XCorr	Charge	MH+ [Da]	ΔM [ppm]	RT [min]	# Missed Cleavages
	High	SPNQNVQQAAAGALR	1	1	1	P97350		0	0	0.004733	4.07025	2	1524.79	-0.66274	32.1929	0
	High	LDAEVPTR	1	1	1	P97350		0	0.005	0.0805	2.08879	2	900.478	-0.280092	27.3092	0
Q0VBK2	Keratin, type II cytoskeletal 80 OS=Mus musculus GN=Krt80 PE=2 SV=1 - [K2C80_MOUSE]	5.8294	2.21	1	1	1	2	452	50.6288	6.26514
	A2	Sequence	# PSMs	# Proteins	# Protein Groups	Protein Group Accessions	Modifications	ΔCn	q-Value	PEP	XCorr	Charge	MH+ [Da]	ΔM [ppm]	RT [min]	# Missed Cleavages
	High	SLEEAEAYSR	2	1	1	Q0VBK2		0	0	0.007011	2.93609	2	1154.53	-0.25916	28.9105	0
O88844	Isocitrate dehydrogenase [NADP] cytoplasmic OS=Mus musculus GN=Idh1 PE=1 SV=2 - [IDHC_MOUSE]	5.59215	3.14	1	1	1	2	414	46.6445	7.1665
	A2	Sequence	# PSMs	# Proteins	# Protein Groups	Protein Group Accessions	Modifications	ΔCn	q-Value	PEP	XCorr	Charge	MH+ [Da]	ΔM [ppm]	RT [min]	# Missed Cleavages
	High	TVEAEAAHGTVTR	2	1	1	O88844		0	0	0.01333	2.92696	2	1341.68	0.0354398	23.1476	0
P16045	Galectin-1 OS=Mus musculus GN=Lgals1 PE=1 SV=3 - [LEG1_MOUSE]	5.5436	14.81	1	2	2	3	135	14.8562	5.49072
	A2	Sequence	# PSMs	# Proteins	# Protein Groups	Protein Group Accessions	Modifications	ΔCn	q-Value	PEP	XCorr	Charge	MH+ [Da]	ΔM [ppm]	RT [min]	# Missed Cleavages
	High	DSNNLcLHFNPR	1	1	1	P16045	C6(Carbamidomethyl)	0	0	0.0207	2.03371	3	1486.69	0.0112751	35.6574	0
	High	SFVLNLGK	2	1	1	P16045		0	0.002	0.0562	1.73073	2	877.514	-0.2241	40.6521	0
Q80U93	Nuclear pore complex protein Nup214 OS=Mus musculus GN=Nup214 PE=1 SV=2 - [NU214_MOUSE]	5.18011	0.58	1	1	1	2	2085	212.847	7.07861
	A2	Sequence	# PSMs	# Proteins	# Protein Groups	Protein Group Accessions	Modifications	ΔCn	q-Value	PEP	XCorr	Charge	MH+ [Da]	ΔM [ppm]	RT [min]	# Missed Cleavages
	High	LNqLVDSLQQLR	2	1	1	Q80U93	Q3(Deamidated)	0	0.008	0.1224	2.58786	2	1427.79	-0.0864635	41.8384	0
D3Z6F5	ATP synthase subunit alpha OS=Mus musculus GN=Atp5a1 PE=1 SV=1 - [D3Z6F5_MOUSE]	5.15807	2.58	2	1	1	4	503	54.5607	8.23584
	A2	Sequence	# PSMs	# Proteins	# Protein Groups	Protein Group Accessions	Modifications	ΔCn	q-Value	PEP	XCorr	Charge	MH+ [Da]	ΔM [ppm]	RT [min]	# Missed Cleavages
	High	EAYPGDVFYLHSR	4	2	1	D3Z6F5		0	0	0.000506	2.59117	2	1553.74	-0.413714	39.2822	0
Q6ZWZ7	60S ribosomal protein L17 OS=Mus musculus GN=Rpl17 PE=2 SV=1 - [Q6ZWZ7_MOUSE]	4.94073	8.7	2	1	1	2	184	21.3834	10.1841
	A2	Sequence	# PSMs	# Proteins	# Protein Groups	Protein Group Accessions	Modifications	ΔCn	q-Value	PEP	XCorr	Charge	MH+ [Da]	ΔM [ppm]	RT [min]	# Missed Cleavages
	High	GLDVDSLVIEHIQVNK	2	2	1	Q6ZWZ7		0	0	0.0001246	2.48893	3	1778.96	-0.28317	45.4562	0
P11087-2	Isoform 2 of Collagen alpha-1(I) chain OS=Mus musculus GN=Col1a1 - [CO1A1_MOUSE]	4.93781	0.73	2	1	1	2	1225	117.748	5.71924
	A2	Sequence	# PSMs	# Proteins	# Protein Groups	Protein Group Accessions	Modifications	ΔCn	q-Value	PEP	XCorr	Charge	MH+ [Da]	ΔM [ppm]	RT [min]	# Missed Cleavages
	High	GPAGPQGPR	2	2	1	P11087-2		0	0	0.008132	2.42275	2	836.437	-0.0200932	20.057	0
Q9EST1	Gasdermin-A OS=Mus musculus GN=Gsdma PE=2 SV=1 - [GSDMA_MOUSE]	4.81155	2.02	1	1	1	2	446	49.5619	5.56689
	A2	Sequence	# PSMs	# Proteins	# Protein Groups	Protein Group Accessions	Modifications	ΔCn	q-Value	PEP	XCorr	Charge	MH+ [Da]	ΔM [ppm]	RT [min]	# Missed Cleavages
	High	VEGDVDVPK	2	1	1	Q9EST1		0	0	0.01075	2.67604	2	957.489	0.0698339	26.3391	0
P60867	40S ribosomal protein S20 OS=Mus musculus GN=Rps20 PE=1 SV=1 - [RS20_MOUSE]	4.79213	10.08	1	1	1	2	119	13.3643	9.93506
	A2	Sequence	# PSMs	# Proteins	# Protein Groups	Protein Group Accessions	Modifications	ΔCn	q-Value	PEP	XCorr	Charge	MH+ [Da]	ΔM [ppm]	RT [min]	# Missed Cleavages
	High	LIDLHSPSEIVK	2	1	1	P60867		0	0	0.002352	2.43813	3	1350.76	0.263119	36.9064	0
D3YXK0	MCG4624, isoform CRA_c OS=Mus musculus GN=Jakmip2 PE=4 SV=2 - [D3YXK0_MOUSE]	4.28108	1.1	1	1	1	2	820	96.2572	5.97314
	A2	Sequence	# PSMs	# Proteins	# Protein Groups	Protein Group Accessions	Modifications	ΔCn	q-Value	PEP	XCorr	Charge	MH+ [Da]	ΔM [ppm]	RT [min]	# Missed Cleavages
	High	LQQELQDAR	2	1	1	D3YXK0		0	0.006	0.09133	2.16279	2	1100.57	-0.116089	26.658	0
G5E8B9	60S ribosomal protein L24 OS=Mus musculus GN=Zbtb11 PE=4 SV=1 - [G5E8B9_MOUSE]	4.26726	0.86	1	1	1	2	1050	118.491	8.25049
	A2	Sequence	# PSMs	# Proteins	# Protein Groups	Protein Group Accessions	Modifications	ΔCn	q-Value	PEP	XCorr	Charge	MH+ [Da]	ΔM [ppm]	RT [min]	# Missed Cleavages
	High	SAVqqVAqK	2	1	1	G5E8B9	Q4(Deamidated); Q5(Deamidated); Q8(Deamidated)	0	0	0.02615	2.20472	2	961.484	-0.14685	24.2632	0
Q3UW98	Chloride channel calcium activated 7 OS=Mus musculus GN=AI747448 PE=2 SV=1 - [Q3UW98_MOUSE]	4.24594	0.97	1	1	1	2	925	102.101	5.32568
	A2	Sequence	# PSMs	# Proteins	# Protein Groups	Protein Group Accessions	Modifications	ΔCn	q-Value	PEP	XCorr	Charge	MH+ [Da]	ΔM [ppm]	RT [min]	# Missed Cleavages
	High	TSEnIIDLR	2	1	1	Q3UW98	N4(Deamidated)	0	0	0.03172	2.34359	2	1061.55	0.606597	38.8494	0
P28481-2	Isoform 3 of Collagen alpha-1(II) chain OS=Mus musculus GN=Col2a1 - [CO2A1_MOUSE]	4.09704	0.65	7	1	1	2	1390	131.779	8.25049
	A2	Sequence	# PSMs	# Proteins	# Protein Groups	Protein Group Accessions	Modifications	ΔCn	q-Value	PEP	XCorr	Charge	MH+ [Da]	ΔM [ppm]	RT [min]	# Missed Cleavages
	High	GIAGPQGPR	2	7	1	P28481-2		0	0	0.03408	2.31126	2	852.468	-0.293163	23.9887	0
P48678-3	Isoform C2 of Prelamin-A/C OS=Mus musculus GN=Lmna - [LMNA_MOUSE]	4.09183	5.19	6	2	2	2	462	52.6198	6.63916
	A2	Sequence	# PSMs	# Proteins	# Protein Groups	Protein Group Accessions	Modifications	ΔCn	q-Value	PEP	XCorr	Charge	MH+ [Da]	ΔM [ppm]	RT [min]	# Missed Cleavages
	High	NSNLVGAAHEELQQSR	1	3	1	P48678-3		0	0	0.0003383	2.00912	3	1752.86	-0.116684	32.6605	0
	High	LLEGEEER	1	6	1	P48678-3		0	0.001	0.04269	2.08272	2	974.479	-0.230863	25.0618	0
Q61025	Intraflagellar transport protein 20 homolog OS=Mus musculus GN=Ift20 - [IFT20_MOUSE]	4.06613	13.21	2	1	1	1	106	12.0065	5.60498
	A2	Sequence	# PSMs	# Proteins	# Protein Groups	Protein Group Accessions	Modifications	ΔCn	q-Value	PEP	XCorr	Charge	MH+ [Da]	ΔM [ppm]	RT [min]	# Missed Cleavages
	High	IVGGLIELVDQLAK	1	2	1	Q61025-2		0	0	3.127e-05	4.06613	2	1467.88	0.186846	51.2401	0
Q6P5H2-2	Isoform 2 of Nestin OS=Mus musculus GN=Nes - [NEST_MOUSE]	4.0595	0.49	2	1	1	2	1820	201.648	4.33545
	A2	Sequence	# PSMs	# Proteins	# Protein Groups	Protein Group Accessions	Modifications	ΔCn	q-Value	PEP	XCorr	Charge	MH+ [Da]	ΔM [ppm]	RT [min]	# Missed Cleavages
	High	TLLEAEnSR	2	2	1	Q6P5H2-2	N7(Deamidated)	0	0.005	0.08266	2.08346	2	1033.52	-0.0372421	28.4228	0
A2AIM5	Tropomyosin beta chain (Fragment) OS=Mus musculus GN=Tpm2 PE=2 SV=2 - [A2AIM5_MOUSE]	3.82217	9.52	28	1	1	2	105	12.1702	4.90674
	A2	Sequence	# PSMs	# Proteins	# Protein Groups	Protein Group Accessions	Modifications	ΔCn	q-Value	PEP	XCorr	Charge	MH+ [Da]	ΔM [ppm]	RT [min]	# Missed Cleavages
	High	IQLVEEELDR	2	28	1	A2AIM5		0	0	0.0272	1.94202	2	1243.65	0.0646485	38.4596	0
F6U8U1	Intersectin-1 (Fragment) OS=Mus musculus GN=Itsn1 PE=4 SV=1 - [F6U8U1_MOUSE]	3.75036	5.2	3	1	1	1	346	39.7519	9.40771
	A2	Sequence	# PSMs	# Proteins	# Protein Groups	Protein Group Accessions	Modifications	ΔCn	q-Value	PEP	XCorr	Charge	MH+ [Da]	ΔM [ppm]	RT [min]	# Missed Cleavages
	High	EVAMIFVnWKELIMcNIK	1	3	1	F6U8U1	N8(Deamidated); C15(Carbamidomethyl)	0	0.006	0.08825	3.75036	3	2239.14	1.54888	41.9763	1
S4R1X1	WD repeat-containing protein 91 OS=Mus musculus GN=Wdr91 PE=1 SV=1 - [S4R1X1_MOUSE]	3.55814	1.16	4	1	1	2	604	67.7464	6.66846
	A2	Sequence	# PSMs	# Proteins	# Protein Groups	Protein Group Accessions	Modifications	ΔCn	q-Value	PEP	XCorr	Charge	MH+ [Da]	ΔM [ppm]	RT [min]	# Missed Cleavages
	High	QLDAEIK	2	4	1	S4R1X1		0	0.004	0.07124	1.80082	2	816.446	0.016279	30.4368	0
F6UUZ3	Protein Dgkk (Fragment) OS=Mus musculus GN=Dgkk PE=4 SV=1 - [F6UUZ3_MOUSE]	3.08696	1.41	2	1	1	1	1062	119.775	7.25439
	A2	Sequence	# PSMs	# Proteins	# Protein Groups	Protein Group Accessions	Modifications	ΔCn	q-Value	PEP	XCorr	Charge	MH+ [Da]	ΔM [ppm]	RT [min]	# Missed Cleavages
	High	LIIFqVEQVLDEESR	1	2	1	F6UUZ3	Q5(Deamidated)	0	0.004	0.0771	3.08696	3	1818.95	0.303176	43.9084	0
Q9Z1M7	Glycosyltransferase-like protein LARGE1 OS=Mus musculus GN=Large PE=1 SV=1 - [LARGE_MOUSE]	2.96228	2.78	1	1	1	1	756	87.9075	7.47412
	A2	Sequence	# PSMs	# Proteins	# Protein Groups	Protein Group Accessions	Modifications	ΔCn	q-Value	PEP	XCorr	Charge	MH+ [Da]	ΔM [ppm]	RT [min]	# Missed Cleavages
	High	ELMGMLSTSLADQDIFNAVIK	1	1	1	Q9Z1M7		0	0.007	0.1053	2.96228	3	2296.16	-0.156894	40.9384	0
P01635	Ig kappa chain V-V region K2 (Fragment) OS=Mus musculus PE=1 SV=1 - [KV5A3_MOUSE]	2.9033	11.3	1	1	1	1	115	12.5733	8.30908
	A2	Sequence	# PSMs	# Proteins	# Protein Groups	Protein Group Accessions	Modifications	ΔCn	q-Value	PEP	XCorr	Charge	MH+ [Da]	ΔM [ppm]	RT [min]	# Missed Cleavages
	High	FSGSGSGTqYSLK	1	1	1	P01635	Q9(Deamidated)	0	0.006	0.09148	2.9033	2	1319.61	0.23843	6.11048	0
Q6P4S6-2	Isoform 2 of Serine/threonine-protein kinase SIK3 OS=Mus musculus GN=Sik3 - [SIK3_MOUSE]	2.8004	3.29	6	1	1	1	487	54.7407	6.0874
	A2	Sequence	# PSMs	# Proteins	# Protein Groups	Protein Group Accessions	Modifications	ΔCn	q-Value	PEP	XCorr	Charge	MH+ [Da]	ΔM [ppm]	RT [min]	# Missed Cleavages
	High	DLKAENLLLDANLNIK	1	6	1	Q6P4S6-2		0	0	0.01297	2.8004	3	1797.01	-0.429521	51.914	1
D3Z712	40S ribosomal protein S15a (Fragment) OS=Mus musculus GN=Rps15a PE=4 SV=1 - [D3Z712_MOUSE]	2.79736	20.29	4	1	1	1	69	7.85932	10.3599
	A2	Sequence	# PSMs	# Proteins	# Protein Groups	Protein Group Accessions	Modifications	ΔCn	q-Value	PEP	XCorr	Charge	MH+ [Da]	ΔM [ppm]	RT [min]	# Missed Cleavages
	High	HGYIGEFEIIDDHR	1	4	1	D3Z712		0	0	0.000143	2.79736	3	1700.8	0.429003	39.1045	0
P01837	Ig kappa chain C region OS=Mus musculus PE=1 SV=1 - [IGKC_MOUSE]	2.72571	13.21	1	1	1	1	106	11.7706	5.41455
	A2	Sequence	# PSMs	# Proteins	# Protein Groups	Protein Group Accessions	Modifications	ΔCn	q-Value	PEP	XCorr	Charge	MH+ [Da]	ΔM [ppm]	RT [min]	# Missed Cleavages
	High	QNGVLNSWTDQDSK	1	1	1	P01837		0	0	0.00333	2.72571	2	1591.73	-0.436576	16.0692	0
E9Q368	Protein Gm17296 OS=Mus musculus GN=Gm17296 PE=4 SV=1 - [E9Q368_MOUSE]	2.72287	1.2	1	1	1	1	1579	175.579	6.62451
	A2	Sequence	# PSMs	# Proteins	# Protein Groups	Protein Group Accessions	Modifications	ΔCn	q-Value	PEP	XCorr	Charge	MH+ [Da]	ΔM [ppm]	RT [min]	# Missed Cleavages
	High	GAAqcYLLqTAmRLVDVEK	1	1	1	E9Q368	Q4(Deamidated); C5(Carbamidomethyl); Q9(Deamidated); M12(Oxidation)	0	0.002	0.05688	2.72287	3	2184.07	0.297224	40.5298	1
P18760	Cofilin-1 OS=Mus musculus GN=Cfl1 PE=1 SV=3 - [COF1_MOUSE]	2.70521	6.63	3	1	1	1	166	18.5477	8.08936
	A2	Sequence	# PSMs	# Proteins	# Protein Groups	Protein Group Accessions	Modifications	ΔCn	q-Value	PEP	XCorr	Charge	MH+ [Da]	ΔM [ppm]	RT [min]	# Missed Cleavages
	High	YALYDATYETK	1	3	1	P18760		0	0	0.009253	2.70521	2	1337.63	-0.157951	35.7222	0
E9PY26	Bleomycin hydrolase (Fragment) OS=Mus musculus GN=Blmh PE=2 SV=1 - [E9PY26_MOUSE]	2.64523	6.7	2	1	1	1	179	20.8954	8.51416
	A2	Sequence	# PSMs	# Proteins	# Protein Groups	Protein Group Accessions	Modifications	ΔCn	q-Value	PEP	XCorr	Charge	MH+ [Da]	ΔM [ppm]	RT [min]	# Missed Cleavages
	High	TLYNNQPIDFLK	1	2	1	E9PY26		0	0.009	0.1324	2.64523	2	1465.77	0.167234	44.6308	0
Q6P5D8	Structural maintenance of chromosomes flexible hinge domain-containing protein 1 OS=Mus musculus GN=Smchd1 PE=1 SV=2 - [SMHD1_MOUSE]	2.52859	0.4	1	1	1	1	2007	225.506	7.23975
	A2	Sequence	# PSMs	# Proteins	# Protein Groups	Protein Group Accessions	Modifications	ΔCn	q-Value	PEP	XCorr	Charge	MH+ [Da]	ΔM [ppm]	RT [min]	# Missed Cleavages
	High	ITEQNELK	1	1	1	Q6P5D8		0	0.002	0.05555	2.52859	2	974.516	0.277331	26.1204	0
Q9CZS1	Aldehyde dehydrogenase X, mitochondrial OS=Mus musculus GN=Aldh1b1 PE=1 SV=1 - [AL1B1_MOUSE]	2.49802	1.35	1	1	1	1	519	57.5165	7.02002
	A2	Sequence	# PSMs	# Proteins	# Protein Groups	Protein Group Accessions	Modifications	ΔCn	q-Value	PEP	XCorr	Charge	MH+ [Da]	ΔM [ppm]	RT [min]	# Missed Cleavages
	High	IEEVIQR	1	1	1	Q9CZS1		0	0	0.03475	2.49802	2	886.499	0.153353	27.5636	0
D3Z1R1	Heat shock protein HSP 90-beta (Fragment) OS=Mus musculus GN=Hsp90ab1 PE=2 SV=1 - [D3Z1R1_MOUSE]	2.40587	15.79	4	1	1	1	76	8.7104	4.52588
	A2	Sequence	# PSMs	# Proteins	# Protein Groups	Protein Group Accessions	Modifications	ΔCn	q-Value	PEP	XCorr	Charge	MH+ [Da]	ΔM [ppm]	RT [min]	# Missed Cleavages
	High	ELISNASDALDK	1	4	1	D3Z1R1		0	0	0.00613	2.40587	2	1275.64	-0.481215	34.0998	0
O88974-3	Isoform 3 of Histone-lysine N-methyltransferase SETDB1 OS=Mus musculus GN=Setdb1 - [SETB1_MOUSE]	2.34307	1.6	5	1	1	1	500	54.4428	5.10986
	A2	Sequence	# PSMs	# Proteins	# Protein Groups	Protein Group Accessions	Modifications	ΔCn	q-Value	PEP	XCorr	Charge	MH+ [Da]	ΔM [ppm]	RT [min]	# Missed Cleavages
	High	KnLSGPTK	1	5	1	O88974-3	N2(Deamidated)	0	0.003	0.06279	2.34307	2	845.472	-0.556727	28.5692	1
P14069	Protein S100-A6 OS=Mus musculus GN=S100a6 PE=1 SV=3 - [S10A6_MOUSE]	2.27361	8.99	1	1	1	1	89	10.0443	5.47803
	A2	Sequence	# PSMs	# Proteins	# Protein Groups	Protein Group Accessions	Modifications	ΔCn	q-Value	PEP	XCorr	Charge	MH+ [Da]	ΔM [ppm]	RT [min]	# Missed Cleavages
	High	LQDAEIAR	1	1	1	P14069		0	0.008	0.1172	2.27361	2	915.489	-0.181202	25.5674	0
Q8BTI8-3	Isoform 3 of Serine/arginine repetitive matrix protein 2 OS=Mus musculus GN=Srrm2 - [SRRM2_MOUSE]	2.26495	0.31	2	1	1	1	2603	284.985	12.0298
	A2	Sequence	# PSMs	# Proteins	# Protein Groups	Protein Group Accessions	Modifications	ΔCn	q-Value	PEP	XCorr	Charge	MH+ [Da]	ΔM [ppm]	RT [min]	# Missed Cleavages
	High	HLEAALVK	1	2	1	Q8BTI8-3		0	0.007	0.1081	2.26495	2	880.526	0.914459	26.6552	0
A2AJW3	Synaptonemal complex protein 2 (Fragment) OS=Mus musculus GN=Sycp2 PE=4 SV=1 - [A2AJW3_MOUSE]	2.24701	10.27	2	1	1	2	185	21.3192	5.47803
	A2	Sequence	# PSMs	# Proteins	# Protein Groups	Protein Group Accessions	Modifications	ΔCn	q-Value	PEP	XCorr	Charge	MH+ [Da]	ΔM [ppm]	RT [min]	# Missed Cleavages
	High	nQVLESFIPQIcALVIDSR	2	2	1	A2AJW3	N1(Deamidated); C12(Carbamidomethyl)	0	0.008	0.1239	2.24701	2	2203.15	2.12298	50.8365	0
Q8K4L4	Protein POF1B OS=Mus musculus GN=Pof1b PE=2 SV=3 - [POF1B_MOUSE]	2.13208	1.7	1	1	1	1	587	67.7425	6.22705
	A2	Sequence	# PSMs	# Proteins	# Protein Groups	Protein Group Accessions	Modifications	ΔCn	q-Value	PEP	XCorr	Charge	MH+ [Da]	ΔM [ppm]	RT [min]	# Missed Cleavages
	High	EYEELLASVR	1	1	1	Q8K4L4		0	0.001	0.04258	2.13208	2	1208.62	0.184588	40.8529	0
Q8BVR6-3	Isoform 3 of RING finger and SPRY domain-containing protein 1 OS=Mus musculus GN=Rspry1 - [RSPRY_MOUSE]	2.11747	4.2	2	1	1	1	452	50.7662	5.35107
	A2	Sequence	# PSMs	# Proteins	# Protein Groups	Protein Group Accessions	Modifications	ΔCn	q-Value	PEP	XCorr	Charge	MH+ [Da]	ΔM [ppm]	RT [min]	# Missed Cleavages
	High	QVGFcAQWSLDNLFLKEGR	1	2	1	Q8BVR6-3	C5(Carbamidomethyl)	0	0.009	0.1286	2.11747	3	2268.13	0.931147	40.7436	1
F6Q8V7	Prohibitin-2 (Fragment) OS=Mus musculus GN=Phb2 PE=1 SV=1 - [F6Q8V7_MOUSE]	1.91119	9.62	3	1	1	1	104	11.9324	9.89111
	A2	Sequence	# PSMs	# Proteins	# Protein Groups	Protein Group Accessions	Modifications	ΔCn	q-Value	PEP	XCorr	Charge	MH+ [Da]	ΔM [ppm]	RT [min]	# Missed Cleavages
	High	FnASqLITQR	1	3	1	F6Q8V7	N2(Deamidated); Q5(Deamidated)	0	0.008	0.1171	1.91119	2	1179.6	-0.174614	34.0415	0
Q6URW6-2	Isoform 2 of Myosin-14 OS=Mus musculus GN=Myh14 - [MYH14_MOUSE]	1.90144	0.5	4	1	1	1	1992	227.62	5.5542
	A2	Sequence	# PSMs	# Proteins	# Protein Groups	Protein Group Accessions	Modifications	ΔCn	q-Value	PEP	XCorr	Charge	MH+ [Da]	ΔM [ppm]	RT [min]	# Missed Cleavages
	High	LQEELAASDR	1	4	1	Q6URW6-2		0	0	0.009212	1.90144	2	1131.56	-1.48094	27.0284	0
B2RXC8	3222402P14Rik protein OS=Mus musculus GN=Ppp2r3a PE=2 SV=1 - [B2RXC8_MOUSE]	1.89858	0.78	1	1	1	1	1150	130.174	5.19873
	A2	Sequence	# PSMs	# Proteins	# Protein Groups	Protein Group Accessions	Modifications	ΔCn	q-Value	PEP	XCorr	Charge	MH+ [Da]	ΔM [ppm]	RT [min]	# Missed Cleavages
	High	LEVPTTDLR	1	1	1	B2RXC8		0	0.006	0.1015	1.89858	2	1043.57	0.318738	39.8567	0
Q8R499	NXF2 OS=Mus musculus GN=Nxf2 PE=4 SV=1 - [Q8R499_MOUSE]	1.82542	1.49	3	1	1	1	671	78.2719	6.40479
	A2	Sequence	# PSMs	# Proteins	# Protein Groups	Protein Group Accessions	Modifications	ΔCn	q-Value	PEP	XCorr	Charge	MH+ [Da]	ΔM [ppm]	RT [min]	# Missed Cleavages
	High	LDGEDIIVPK	1	3	1	Q8R499		0	0.008	0.1247	1.82542	2	1098.6	-0.00703137	36.0863	0
Q9D7P9	Serpin B12 OS=Mus musculus GN=Serpinb12 PE=2 SV=1 - [SPB12_MOUSE]	1.81344	1.65	2	1	1	1	423	47.8044	5.17334
	A2	Sequence	# PSMs	# Proteins	# Protein Groups	Protein Group Accessions	Modifications	ΔCn	q-Value	PEP	XCorr	Charge	MH+ [Da]	ΔM [ppm]	RT [min]	# Missed Cleavages
	High	IKELFGK	1	2	1	Q9D7P9		0	0.006	0.09336	1.81344	2	834.509	0.217158	29.2294	1
Q5SV85-2	Isoform 2 of Synergin gamma OS=Mus musculus GN=Synrg - [SYNRG_MOUSE]	1.80278	0.53	4	1	1	1	1138	122.005	4.99561
	A2	Sequence	# PSMs	# Proteins	# Protein Groups	Protein Group Accessions	Modifications	ΔCn	q-Value	PEP	XCorr	Charge	MH+ [Da]	ΔM [ppm]	RT [min]	# Missed Cleavages
	High	FEQQqK	1	4	1	Q5SV85-2	Q5(Deamidated)	0	0.008	0.1204	1.80278	2	808.386	3.47957	18.053	0
F6RUE0	60S ribosomal protein L10 (Fragment) OS=Mus musculus GN=Rpl10 PE=4 SV=1 - [F6RUE0_MOUSE]	1.75699	5.42	4	1	1	1	166	18.6794	9.67139
	A2	Sequence	# PSMs	# Proteins	# Protein Groups	Protein Group Accessions	Modifications	ΔCn	q-Value	PEP	XCorr	Charge	MH+ [Da]	ΔM [ppm]	RT [min]	# Missed Cleavages
	High	mLScAGADR	1	4	1	F6RUE0	M1(Oxidation); C4(Carbamidomethyl)	0	0.007	0.1078	1.75699	2	996.424	0.51451	21.1689	0
Q8VCH7	Retinol dehydrogenase 10 OS=Mus musculus GN=Rdh10 PE=1 SV=2 - [RDH10_MOUSE]	1.62589	2.64	1	1	1	1	341	38.0505	7.59131
	A2	Sequence	# PSMs	# Proteins	# Protein Groups	Protein Group Accessions	Modifications	ΔCn	q-Value	PEP	XCorr	Charge	MH+ [Da]	ΔM [ppm]	RT [min]	# Missed Cleavages
	High	ENVYLTAER	1	1	1	Q8VCH7		0	0.006	0.09254	1.62589	2	1094.55	-0.0422817	33.4428	0
E0CY79	Ribosome-releasing factor 2, mitochondrial (Fragment) OS=Mus musculus GN=Gfm2 PE=2 SV=1 - [E0CY79_MOUSE]	0	7.38	6	1	1	2	244	27.2833	9.34912
	A2	Sequence	# PSMs	# Proteins	# Protein Groups	Protein Group Accessions	Modifications	ΔCn	q-Value	PEP	XCorr	Charge	MH+ [Da]	ΔM [ppm]	RT [min]	# Missed Cleavages
	High	VNLIDTPGHVDFTLEVER	2	6	1	E0CY79		0	0	0.005613	1.55007	3	2054.06	1.30828	43.6938	0
G3X9C2	F-box only protein 50 OS=Mus musculus GN=Nccrp1 PE=2 SV=2 - [FBX50_MOUSE]	0	4.14	1	1	1	1	266	30.3886	7.12256
	A2	Sequence	# PSMs	# Proteins	# Protein Groups	Protein Group Accessions	Modifications	ΔCn	q-Value	PEP	XCorr	Charge	MH+ [Da]	ΔM [ppm]	RT [min]	# Missed Cleavages
	High	TVIAQHHVAPR	1	1	1	G3X9C2		0	0.009	0.1284	1.45435	3	1228.69	0.290579	21.2349	0
H3BKA0	Integrin alpha-D (Fragment) OS=Mus musculus GN=Itgad PE=2 SV=1 - [H3BKA0_MOUSE]	0	40.63	4	1	1	1	96	10.8006	4.88135
	A2	Sequence	# PSMs	# Proteins	# Protein Groups	Protein Group Accessions	Modifications	ΔCn	q-Value	PEP	XCorr	Charge	MH+ [Da]	ΔM [ppm]	RT [min]	# Missed Cleavages
	High	AqVSTMLEEYVVYEPVFLmVFSSVGGLLLLALITVALYK	1	4	1	H3BKA0	Q2(Deamidated); M19(Oxidation)	0	0.007	0.1086	0.228669	3	4323.32	-0.162663	6.71951	0
H7BX07	Mediator of RNA polymerase II transcription subunit 12-like protein OS=Mus musculus GN=Med12l PE=4 SV=1 - [H7BX07_MOUSE]	0	4.1	1	1	1	1	732	82.1286	6.99072
	A2	Sequence	# PSMs	# Proteins	# Protein Groups	Protein Group Accessions	Modifications	ΔCn	q-Value	PEP	XCorr	Charge	MH+ [Da]	ΔM [ppm]	RT [min]	# Missed Cleavages
	High	ELIFPSNYDLLRHLQYATHFPIPLGVLAQW	1	1	1	H7BX07		0	0.002	0.04723	1.55645	4	3551.89	0.893713	45.1676	1
P14115	60S ribosomal protein L27a OS=Mus musculus GN=Rpl27a PE=2 SV=5 - [RL27A_MOUSE]	0	7.43	1	1	1	1	148	16.595	11.1216
	A2	Sequence	# PSMs	# Proteins	# Protein Groups	Protein Group Accessions	Modifications	ΔCn	q-Value	PEP	XCorr	Charge	MH+ [Da]	ΔM [ppm]	RT [min]	# Missed Cleavages
	High	TGVAPIIDVVR	1	1	1	P14115		0	0.005	0.08471	1.54333	2	1139.68	0.143107	41.8083	0
Q3U763	Structural maintenance of chromosomes protein 4 (Fragment) OS=Mus musculus GN=Smc4 PE=2 SV=1 - [Q3U763_MOUSE]	0	13.06	3	1	1	1	337	38.0752	6.48096
	A2	Sequence	# PSMs	# Proteins	# Protein Groups	Protein Group Accessions	Modifications	ΔCn	q-Value	PEP	XCorr	Charge	MH+ [Da]	ΔM [ppm]	RT [min]	# Missed Cleavages
	High	FLILqGEVEqIAmMKPKGQTEHDEGMLEYLEDIIGcGRLnEPIK	1	3	1	Q3U763	Q5(Deamidated); Q10(Deamidated); M13(Oxidation); C36(Carbamidomethyl); N40(Deamidated)	0	0	0.03516	0.354043	4	5091.47	0.694072	7.44118	2

## Sheet: IFT20-biotin 
Accession	Description	Score	Coverage	# Proteins	# Unique Peptides	# Peptides	# PSMs	# AAs	MW [kDa]	calc. pI
Q5SWU9	Acetyl-CoA carboxylase 1 OS=Mus musculus GN=Acaca PE=1 SV=1 - [ACACA_MOUSE]	4808.02	66.74	7	114	129	1596	2345	265.088	6.39209
	A2	Sequence	# PSMs	# Proteins	# Protein Groups	Protein Group Accessions	Modifications	ΔCn	q-Value	PEP	XCorr	Charge	MH+ [Da]	ΔM [ppm]	RT [min]	# Missed Cleavages
	High	TIQVENSHLILTGAGALNK	19	2	1	Q5SWU9		0	0	3.573e-10	7.20213	2	1979.09	-0.19145	39.2176	0
	High	TLRDPSLPLLELQDImTSVSGR	5	2	1	Q5SWU9	M16(Oxidation)	0	0	1.154e-09	7.05138	3	2457.3	-0.580763	50.053	1
	High	EENKSDmNTVLNYIFSHAQVTK	8	2	1	Q5SWU9	M7(Oxidation)	0	0	1.096e-09	6.6237	3	2584.23	-0.302729	47.664	1
	High	RIPVQAVWAGWGHASENPK	19	4	2	E9Q4Z2;Q5SWU9		0	0	1.178e-11	6.42808	3	2103.09	-0.241339	40.1504	1
	High	EVFFmNTQSIVQLVQR	12	3	2	E9Q4Z2;Q5SWU9	M5(Oxidation)	0	0	5.892e-09	6.07735	2	1955.01	-0.0284077	49.7211	0
	High	IHNANPELTDGQIQAmLR	16	2	1	Q5SWU9	M16(Oxidation)	0	0	4.033e-09	6.0389	3	2037.02	0.0836858	34.7493	0
	High	TLRDPSLPLLELQDIMTSVSGR	3	2	1	Q5SWU9		0	0	5.501e-08	5.97373	3	2441.31	-0.0923634	50.9791	1
	High	FIIGSVSEDNSEDEISNLVK	19	5	1	Q5SWU9		0	0	2.013e-10	5.9095	2	2195.07	-0.186226	47.6225	0
	High	IIQQAGQVWFPDSAFK	26	2	1	Q5SWU9		0	0	1.442e-08	5.76951	2	1834.95	0.0920123	46.9589	0
	High	mSFASNLNHYGmTHVASVSDVLLDNAFTPPcQR	7	3	1	Q5SWU9	M1(Oxidation); M12(Oxidation); C31(Carbamidomethyl)	0	0	7.225e-08	5.70148	3	3711.7	0.70533	47.1228	0
	High	LSDGGLLLSYDGSSYTTYMK	2	2	1	Q5SWU9		0	0	1.162e-09	5.66008	2	2171.02	0.200281	47.2221	0
	High	DPSLPLLELQDIMTSVSGR	2	2	1	Q5SWU9		0	0	1.951e-10	5.63939	2	2071.07	0.202402	51.5069	0
	High	nGIAFmGPPSQAmWALGDK	5	3	1	Q5SWU9	N1(Deamidated); M6(Oxidation); M13(Oxidation)	0	0	1.408e-07	5.62282	2	2023.93	0.0619281	45.5045	0
	High	DPSLPLLELQDImTSVSGR	3	2	1	Q5SWU9	M13(Oxidation)	0	0	3.681e-10	5.58796	2	2087.07	0.765637	50.6915	0
	High	VQQAELHTGSLPQIQSTALR	17	2	1	Q5SWU9		0	0	4.348e-09	5.51973	3	2177.17	0.252882	37.3025	0
	High	LSDGGLLLSYDGSSYTTYmK	9	2	1	Q5SWU9	M19(Oxidation)	0	0	5.344e-09	5.42514	2	2187.02	0.179633	43.9801	0
	High	ITDIIGKEEGLGAENLR	17	2	1	Q5SWU9		0	0	8.638e-10	5.41134	2	1827.98	0.0423804	37.8186	1
	High	AYVWDNNKDLVEWLEK	17	2	1	Q5SWU9		0	0	2.136e-07	5.38198	2	2022	-0.0245301	49.7304	1
	High	HLEPALAFQLELNR	30	3	1	Q5SWU9		0	0	4.428e-06	5.37318	3	1650.9	0.211581	44.7279	0
	High	FQAQSLGTTYIYDIPEmFR	4	2	1	Q5SWU9	M17(Oxidation)	0	0	5.141e-08	5.35893	2	2296.1	1.48001	50.016	0
	High	LLLEAMDELEVAFNNTNVR	3	2	1	Q5SWU9		0	0	2.367e-08	5.32002	3	2191.11	0.175425	51.0459	0
	High	VQAERPDTmLGVVcGALHVADVSLR	4	2	1	Q5SWU9	M9(Oxidation); C14(Carbamidomethyl)	0	0	5.703e-09	5.18966	3	2709.38	-0.28199	45.3775	0
	High	GQVLPAHTLLNTVDVELIYEGIK	2	2	1	Q5SWU9		0	0	1.504e-06	5.15959	2	2522.39	0.0773271	50.3903	0
	High	NGIAFmGPPSQAmWALGDK	7	3	1	Q5SWU9	M6(Oxidation); M13(Oxidation)	0	0	8.132e-09	5.15019	3	2022.94	-0.00146716	43.1925	0
	High	TDcNHIFLNFVPTVImDPSK	9	2	1	Q5SWU9	C3(Carbamidomethyl); M16(Oxidation)	0	0	8.047e-08	5.05572	2	2364.14	0.683865	49.4876	0
	High	EmAQYASNITSVLcQFPSQQIANILDSHAATLNR	2	2	1	Q5SWU9	M2(Oxidation); C14(Carbamidomethyl)	0	0	7.473e-09	5.03232	3	3807.85	1.14367	50.6741	0
	High	IPVQAVWAGWGHASENPK	18	4	2	E9Q4Z2;Q5SWU9		0	0	5.935e-09	5.03207	2	1946.99	0.302656	42.2442	0
	High	mmYGVSPWGDAPIDFENSAHVPcPR	7	2	1	Q5SWU9	M1(Oxidation); M2(Oxidation); C23(Carbamidomethyl)	0	0	4.008e-08	5.01764	3	2865.24	0.532842	44.8987	0
	High	LGGIPVGVVAVETR	25	2	1	Q5SWU9		0	0	7.732e-07	4.9964	3	1366.8	-0.311694	41.8715	0
	High	ITSENPDEGFKPSSGTVQELNFR	24	3	2	E9Q4Z2;Q5SWU9		0	0	8.433e-11	4.88384	3	2552.23	-0.11045	38.6342	0
	High	HmFHVAWVDPEDPYK	15	2	1	Q5SWU9	M2(Oxidation)	0	0	7.924e-08	4.81561	3	1886.85	0.00860229	38.6597	0
	High	IGSFGPQEDLLFLR	2	2	1	Q5SWU9		0	0	3.128e-07	4.67	2	1591.85	-0.308818	50.3371	0
	High	NLLVTmLIDQLcGR	2	2	1	Q5SWU9	M6(Oxidation); C12(Carbamidomethyl)	0	0	9.108e-07	4.65631	2	1661.87	-0.676012	50.9319	0
	High	HMFHVAWVDPEDPYK	3	2	1	Q5SWU9		0	0	1.077e-05	4.58096	3	1870.86	0.0637245	40.7969	0
	High	mADHYVPVPGGPNNNNYANVELILDIAK	4	3	1	Q5SWU9	M1(Oxidation)	0	0	4.035e-07	4.56942	3	3054.5	0.313587	50.0564	0
	High	VNNADDFPNLFR	11	2	1	Q5SWU9		0	0	9.411e-06	4.56426	2	1421.68	-0.112289	45.0599	0
	High	LPGGNEIGMVAWK	4	2	1	Q5SWU9		0	0	6.689e-06	4.56364	2	1371.71	0.00778135	42.743	0
	High	SDmNTVLNYIFSHAQVTK	3	2	1	Q5SWU9	M3(Oxidation)	0	0	2.822e-06	4.5425	2	2084.02	1.86481	49.9853	0
	High	EASFEYLQNEGER	18	3	2	E9Q4Z2;Q5SWU9		0	0	5.76e-06	4.51701	2	1571.7	0.24059	36.2639	0
	High	LSDGGLLLSYDGSSYTTYmKEEVDR	6	2	1	Q5SWU9	M19(Oxidation)	0	0	4.52e-10	4.49427	3	2815.3	0.0868791	42.2402	1
	High	EcSQPVMVYIPPQAELR	1	2	1	Q5SWU9	C2(Carbamidomethyl)	0	0	5.373e-06	4.46552	2	2016.99	0.348986	43.8985	0
	High	EEFLIPIYHQVAVQFADLHDTPGR	4	2	1	Q5SWU9		0	0	1.212e-08	4.40812	3	2795.41	-1.22091	50.2992	0
	High	AYIAYELNSVQHR	21	2	1	Q5SWU9		0	0	1.305e-05	4.39865	2	1563.79	0.532441	35.5568	0
	High	VSALNSVHcEHVEDEGESR	16	2	1	Q5SWU9	C9(Carbamidomethyl)	0	0	1.042e-07	4.38126	3	2153.95	0.0422846	27.0462	0
	High	QVLIASHLPSYELR	23	3	2	E9Q4Z2;Q5SWU9		0	0	5.005e-07	4.33106	2	1625.9	0.166933	39.8187	0
	High	VNnADDFPNLFR	7	2	1	Q5SWU9	N3(Deamidated)	0	0	2.152e-05	4.3129	2	1422.67	0.397544	46.5809	0
	High	DNTcVVEFQFmLPTSHPNR	11	3	1	Q5SWU9	C4(Carbamidomethyl); M11(Oxidation)	0	0	1.687e-07	4.3055	2	2308.05	-0.413891	44.7474	0
	High	HmFHVAWVDPEDPYKGYK	6	2	1	Q5SWU9	M2(Oxidation)	0	0	3.549e-06	4.27864	4	2235.03	-0.00388361	37.5018	1
	High	QVQAEVPGSPIFVmR	12	2	1	Q5SWU9	M14(Oxidation)	0	0	2.323e-05	4.27299	2	1673.87	0.0258628	39.783	0
	High	MADHYVPVPGGPNNNNYANVELILDIAK	1	3	1	Q5SWU9		0	0	1.665e-06	4.26969	3	3038.5	-0.193223	50.1509	0
	High	LPGGNEIGmVAWK	5	2	1	Q5SWU9	M9(Oxidation)	0	0	1.695e-06	4.2472	2	1387.7	-0.198472	39.5911	0
	High	GGSWVVIDPTINPR	22	2	1	Q5SWU9		0	0	1.781e-05	4.23682	2	1510.8	0.394613	43.6595	0
	High	ITSENPDEGFKPSSGTVQELnFR	4	3	2	E9Q4Z2;Q5SWU9	N21(Deamidated)	0	0	7.102e-08	4.23073	3	2553.21	-0.328379	39.1864	0
	High	VETQFQNGHYDK	8	2	1	Q5SWU9		0	0	0.002273	4.15201	2	1465.67	0.104161	25.2309	0
	High	DFTVASPAEFVTR	37	5	2	E9Q4Z2;Q5SWU9		0	0	8.264e-05	4.13354	2	1439.72	0.345425	44.9542	0
	High	QVQAEVPGSPIFVMR	8	2	1	Q5SWU9		0	0	2.976e-07	4.12797	2	1657.87	0.419571	43.9516	0
	High	IPVQAVWAGWGHASENPKLPELLLK	1	3	1	Q5SWU9		0	0	3.456e-09	4.10075	4	2753.52	0.688747	49.8819	1
	High	LSDGGLLLSYDGSSYTTYMKEEVDR	1	2	1	Q5SWU9		0	0	1.371e-07	4.09597	3	2799.3	-0.660767	46.7954	1
	High	SVHSSVPLLNSKDPIDR	24	2	1	Q5SWU9		0	0	3.035e-07	4.08994	2	1863.99	0.379986	33.8116	1
	High	MmYGVSPWGDAPIDFENSAHVPcPR	2	2	1	Q5SWU9	M2(Oxidation); C23(Carbamidomethyl)	0	0	2.408e-08	4.08734	3	2849.25	1.15036	46.0157	0
	High	EcSQPVmVYIPPQAELR	11	2	1	Q5SWU9	C2(Carbamidomethyl); M7(Oxidation)	0	0	6.999e-08	4.08445	2	2032.98	0.445694	41.0545	0
	High	KVNNADDFPNLFR	14	2	1	Q5SWU9		0	0	8.119e-07	4.08149	2	1549.78	-0.102554	40.8965	1
	High	TDcNHIFLNFVPTVImDPSKIEESVR	1	2	1	Q5SWU9	C3(Carbamidomethyl); M16(Oxidation)	0	0	0.00023	4.07277	3	3077.51	0.662926	50.036	1
	High	TAQImFQAYGDK	12	2	1	Q5SWU9	M5(Oxidation)	0	0	1.579e-05	4.04559	2	1388.65	-0.527033	34.5126	0
	High	IHNANPELTDGQIQAMLR	1	2	1	Q5SWU9		0	0	2.534e-07	4.03999	3	2021.02	-0.136495	40.5506	0
	High	DIIVIGNDITYR	22	2	1	Q5SWU9		0	0	2.48e-06	4.00429	2	1391.75	0.0991962	43.8186	0
	High	NSISNFLHSLER	21	2	1	Q5SWU9		0	0	8.631e-05	3.99686	2	1416.72	0.530224	47.5716	0
	High	NFDLTAIPcANHK	13	3	1	Q5SWU9	C9(Carbamidomethyl)	0	0	4.396e-06	3.99447	2	1500.73	0.116476	37.7027	0
	High	VLIANNGIAAVK	19	5	2	E9Q4Z2;Q5SWU9		0	0	1.018e-05	3.99323	2	1182.72	0.168614	35.0147	0
	High	EVFFMNTQSIVQLVQR	2	3	2	E9Q4Z2;Q5SWU9		0	0	6.866e-07	3.99193	3	1939.01	0.300834	50.5829	0
	High	TIQVEnSHLILTGAGALNK	3	2	1	Q5SWU9	N6(Deamidated)	0	0	5.775e-10	3.98645	3	1980.08	0.0139854	41.7501	0
	High	DEPIHILNVAIK	25	3	1	Q5SWU9		0	0	9.562e-05	3.97837	2	1361.78	-0.131628	42.8801	0
	High	AAEEVGYPVmIK	14	3	1	Q5SWU9	M10(Oxidation)	0	0	2.48e-05	3.88637	2	1322.67	-0.332123	35.0112	0
	High	AYIAYELnSVQHR	5	2	1	Q5SWU9	N8(Deamidated)	0	0	1.665e-05	3.87754	2	1564.78	0.215452	34.4924	0
	High	FVVmVTPEDLK	25	5	2	E9Q4Z2;Q5SWU9	M4(Oxidation)	0	0	0.0001271	3.82538	2	1293.68	0.546536	40.7168	0
	High	AAEEVGYPVMIK	4	3	1	Q5SWU9		0	0	0.000107	3.81163	2	1306.67	-0.21066	37.972	0
	High	LILSETSIFDVLPNFFYHSNQVVR	1	2	1	Q5SWU9		0	0	1.291e-07	3.76902	3	2838.48	0.210376	51.0895	0
	High	LLETESFQLNR	16	2	1	Q5SWU9		0	0	0.006966	3.7684	2	1349.71	-0.565683	38.6653	0
	High	FGAYIVDGLR	12	3	2	E9Q4Z2;Q5SWU9		0	0	0.000182	3.72577	2	1110.59	0.232957	42.0755	0
	High	DIIVIGnDITYR	2	2	1	Q5SWU9	N7(Deamidated)	0	0	0.0002556	3.72501	2	1392.74	-0.694882	44.1944	0
	High	LWESmSTQAFLPSPPLPSDILTYTELVLDDQGQLVHmNR	2	2	1	Q5SWU9	M5(Oxidation); M37(Oxidation)	0	0	2.185e-06	3.72349	4	4474.19	-0.0519839	51.3104	0
	High	VLIANnGIAAVK	39	5	2	E9Q4Z2;Q5SWU9	N6(Deamidated)	0	0	4.766e-05	3.71895	2	1183.7	-0.146995	36.6316	0
	High	SLVQANPEVAmDSIVHmTQHISPTQR	51	2	1	Q5SWU9	M11(Oxidation); M17(Oxidation)	0	0	1.007e-07	3.69783	3	2921.43	0.481331	36.9975	0
	High	QSPNSYVVImnGScVEVDVHR	2	2	1	Q5SWU9	M10(Oxidation); N11(Deamidated); C14(Carbamidomethyl)	0	0	1.715e-07	3.6708	3	2407.1	0.740923	37.9812	0
	High	RPGAALDPGcVIAK	15	2	1	Q5SWU9	C10(Carbamidomethyl)	0	0	4.624e-05	3.62961	2	1424.77	1.32491	31.9146	0
	High	VEVGTEVTDYR	16	2	1	Q5SWU9		0	0	0.000109	3.62258	2	1267.62	1.0446	32.1459	0
	High	TVELSIPADPANLDSEAK	22	2	1	Q5SWU9		0	0	1.732e-07	3.6125	2	1869.94	-0.115536	42.0239	0
	High	SVHSSVPLLNSK	8	2	1	Q5SWU9		0	0	0.0001575	3.58754	2	1267.7	0.0692768	30.4879	0
	High	GVINDILDWK	5	2	1	Q5SWU9		0	0	0.003278	3.56786	2	1172.63	0.0765922	50.3819	0
	High	GSVLEPEGTVEIK	17	2	1	Q5SWU9		0	0	5.654e-05	3.54506	2	1357.72	0.0778029	35.981	0
	High	VQQAELHTGSLPqIQSTALR	9	2	1	Q5SWU9	Q13(Deamidated)	0	0	1.925e-06	3.54431	3	2178.15	-0.170866	37.9862	0
	High	SLVQANPEVAMDSIVHMTQHISPTQR	6	2	1	Q5SWU9		0	0	1.404e-06	3.52352	4	2889.44	0.257563	49.0818	0
	High	VDWQENDFSK	10	3	1	Q5SWU9		0	0	0.0004504	3.49761	2	1267.56	0.285959	35.0094	0
	High	QGPLHGMLINTPYVTK	2	2	1	Q5SWU9		0	0	0.0001685	3.49329	3	1768.94	0.16129	39.6568	0
	High	MMYGVSPWGDAPIDFENSAHVPcPR	3	2	1	Q5SWU9	C23(Carbamidomethyl)	0	0	8.482e-08	3.49126	3	2833.25	0.288422	47.5204	0
	High	RFQAQSLGTTYIYDIPEmFR	3	2	1	Q5SWU9	M18(Oxidation)	0	0	0.001573	3.43744	3	2452.2	0.266486	47.4088	1
	High	AIGIGAYLVR	17	3	2	Q5SWU9;E9Q4Z2		0	0	2.613e-05	3.40213	2	1032.62	0.189379	43.2141	0
	High	RILNVPQDLYEK	1	3	1	Q5SWU9		0	0	6.353e-05	3.38269	2	1487.82	-0.00566453	36.8896	1
	High	TDGDIEDDR	7	3	1	Q5SWU9		0	0	0.0005068	3.36555	2	1035.42	-0.0466956	22.4248	0
	High	EEAISNMVVALK	3	3	2	E9Q4Z2;Q5SWU9		0	0	0.0001914	3.36217	2	1303.69	0.0807876	42.1995	0
	High	KQVNcEVDQR	5	3	1	Q5SWU9	C5(Carbamidomethyl)	0	0	0.00456	3.32652	2	1275.61	-0.235125	19.9214	1
	High	FVVMVTPEDLK	10	5	2	E9Q4Z2;Q5SWU9		0	0	0.003544	3.3113	2	1277.68	0.299592	43.8237	0
	High	ILNVPQDLYEK	12	3	1	Q5SWU9		0	0	0.00623	3.31076	2	1331.72	0.486367	39.8152	0
	High	IYVAANSGAR	20	2	1	Q5SWU9		0	0	0.0002001	3.28564	2	1021.54	0.20646	24.3427	0
	High	GYVKDVDDGLK	3	3	1	Q5SWU9		0	0	0.003025	3.26467	2	1208.62	-0.227687	29.2371	1
	High	MAALEVYVR	3	2	1	Q5SWU9		0	0	0.0002806	3.23916	2	1051.56	0.408331	38.992	0
	High	QGPLHGmLINTPYVTK	13	2	1	Q5SWU9	M7(Oxidation)	0	0	0.002854	3.22171	3	1784.94	-0.103021	35.8986	0
	High	TAQIMFQAYGDK	4	2	1	Q5SWU9		0	0	0.00213	3.20324	2	1372.66	0.119899	37.7104	0
	High	VSALnSVHcEHVEDEGESR	3	2	1	Q5SWU9	N5(Deamidated); C9(Carbamidomethyl)	0	0	1.787e-06	3.19893	3	2154.93	-0.725814	27.3628	0
	High	mSFASNLNHYGMTHVASVSDVLLDNAFTPPcQR	6	3	1	Q5SWU9	M1(Oxidation); C31(Carbamidomethyl)	0	0	0.0009544	3.18922	4	3695.7	-0.885875	49.5943	0
	High	IGLAEEIR	21	2	1	Q5SWU9		0	0	0.00255	3.17086	2	900.515	-0.0912348	34.4087	0
	High	SSmSGLHLVK	7	4	1	Q5SWU9	M3(Oxidation)	0	0	0.01136	3.14663	2	1074.56	0.0656972	26.7124	0
	High	EGLPLMVFANWR	2	2	1	Q5SWU9		0	0	3.37e-05	3.07115	2	1432.74	-0.513378	50.9179	0
	High	EGLPLmVFANWR	3	2	1	Q5SWU9	M6(Oxidation)	0	0	2.238e-05	3.02221	2	1448.74	0.305931	50.4371	0
	High	LTFLVAQK	10	3	1	Q5SWU9		0	0	0.006119	3.01871	2	919.561	0.0364579	38.1656	0
	High	SVHSSVPLLnSKDPIDR	7	2	1	Q5SWU9	N10(Deamidated)	0	0	0.000185	2.99805	3	1864.98	0.499617	34.3594	1
	High	DNTcVVEFQFMLPTSHPNR	1	3	1	Q5SWU9	C4(Carbamidomethyl)	0	0	2.49e-05	2.98167	3	2292.05	-0.191309	47.3807	0
	High	SDMNTVLNYIFSHAQVTK	1	2	1	Q5SWU9		0	0	0.0005813	2.9601	3	2068.02	0.5649	50.6338	0
	High	EEGLGAENLR	11	2	1	Q5SWU9		0	0	0.00212	2.93277	2	1087.54	-0.00175109	29.6328	0
	High	RVDPVYIR	11	2	1	Q5SWU9		0	0	0.004358	2.90734	2	1017.58	-0.179279	28.7698	1
	High	EGSLSPASVSSDTLSDLGISGLQDGLAFHmR	1	5	1	Q5SWU9	M30(Oxidation)	0	0	1.11e-08	2.88543	3	3163.52	0.765137	50.1129	0
	High	WFVEVEGTVK	4	2	1	Q5SWU9		0	0	0.00399	2.85071	2	1193.62	0.207459	41.6577	0
	High	TLELNQHSR	11	5	1	Q5SWU9		0	0	0.002365	2.83043	2	1097.57	0.0369156	23.6666	0
	High	VDWQEnDFSK	1	3	1	Q5SWU9	N6(Deamidated)	0	0	0.005993	2.76223	2	1268.54	0.0875958	34.3841	0
	High	RLLLEDLVK	13	2	1	Q5SWU9		0	0	0.01147	2.72574	2	1098.69	0.0898532	42.9807	1
	High	IIEFVPTK	18	2	1	Q5SWU9		0	0	0.004578	2.72175	2	946.561	0.448529	37.0764	0
	High	VETQFQnGHYDK	32	2	1	Q5SWU9	N7(Deamidated)	0	0	2.248e-06	2.66059	3	1466.66	0.214852	26.361	0
	High	IYVAAnSGAR	1	2	1	Q5SWU9	N6(Deamidated)	0	0	0.002446	2.63438	2	1022.53	-0.517077	25.4337	0
	High	TDGDIEDDRLAAMFR	3	3	1	Q5SWU9		0	0	7.093e-05	2.62144	3	1724.79	-0.143631	42.6481	1
	High	mQLDNPSK	7	2	1	Q5SWU9	M1(Oxidation)	0	0	0.005485	2.62071	2	948.445	-0.0781605	20.9418	0
	High	AYVWDNNK	8	2	1	Q5SWU9		0	0	0.0104	2.61984	2	1009.47	0.122095	31.1504	0
	High	SLVQANPEVAmDSIVHMTQHISPTQR	6	2	1	Q5SWU9	M11(Oxidation)	0	0	0.001486	2.57133	4	2905.43	0.913937	41.9389	0
	High	TDGDIEDDRLAAmFR	14	3	1	Q5SWU9	M13(Oxidation)	0	0	0.0004948	2.42701	2	1740.79	0.0516839	36.7803	1
	High	KVNnADDFPNLFR	8	2	1	Q5SWU9	N4(Deamidated)	0	0	4.204e-05	2.42571	3	1550.76	0.159698	42.206	1
	High	DLVEWLEK	11	2	1	Q5SWU9		0	0	0.01054	2.35149	2	1031.54	-0.0215376	48.3798	0
	High	mHLYLGAAK	9	3	2	E9Q4Z2;Q5SWU9	M1(Oxidation)	0	0	0.001882	2.34916	2	1019.54	0.940217	27.2131	0
	High	IIEEAPAAIATPAVFEHmEQcAVK	11	2	1	Q5SWU9	M18(Oxidation); C21(Carbamidomethyl)	0	0	0.001582	2.30355	3	2641.3	0.286667	41.8959	0
	High	mGGmVSFR	10	3	1	Q5SWU9	M1(Oxidation); M4(Oxidation)	0	0	0.01136	2.25262	2	916.401	-0.270132	26.7547	0
	High	TYQAIKDFNR	3	2	1	Q5SWU9		0	0	0.0116	2.15368	3	1255.64	-0.0910804	29.8255	1
	High	IIEEAPAAIATPAVFEHMEQcAVK	7	2	1	Q5SWU9	C21(Carbamidomethyl)	0	0	0.0001266	2.12083	3	2625.3	-0.160582	47.3942	0
	High	NFDLTAIPcAnHK	1	3	1	Q5SWU9	C9(Carbamidomethyl); N11(Deamidated)	0	0	0.008044	2.04915	3	1501.71	-0.120897	38.5533	0
	High	LGTPELSPTER	14	2	1	Q5SWU9		0	0	0.0008662	1.84121	2	1199.63	0.554868	31.5124	0
	High	TcVFEKENDPSVmR	1	2	1	Q5SWU9	C2(Carbamidomethyl); M13(Oxidation)	0	0	0.000241	1.77708	3	1727.77	-0.258877	28.0747	1
	High	LLLEAmDELEVAFNNTNVR	1	2	1	Q5SWU9	M6(Oxidation)	0	0.001	0.01516	3.25197	3	2207.1	0.625263	50.1674	0
	High	AVVmDLLR	12	2	1	Q5SWU9	M4(Oxidation)	0	0.001	0.01296	2.69569	2	932.524	0.193957	37.1572	0
	High	DmYDQVLK	9	2	1	Q5SWU9	M2(Oxidation)	0	0.001	0.01337	2.54816	2	1027.48	-0.0275155	31.1429	0
	High	MGGmVSFR	2	3	1	Q5SWU9	M4(Oxidation)	0	0.001	0.01381	2.3873	2	900.406	-0.296123	29.5909	0
	High	YLYLTPQDYK	8	2	1	Q5SWU9		0	0.002	0.02726	2.91865	2	1303.66	0.668229	39.5433	0
	High	IDTGWLDR	17	2	1	Q5SWU9		0	0.002	0.02187	2.72729	2	975.489	-0.0449194	38.3236	0
	High	TFEDFVR	12	3	1	Q5SWU9		0	0.002	0.03051	2.71512	2	913.441	-0.197666	37.4809	0
	High	ARDKFEEDR	3	3	1	Q5SWU9		0	0.002	0.04845	2.71494	2	1165.56	0.146498	19.9897	2
	High	SPEYPDGR	12	2	1	Q5SWU9		0	0.002	0.02585	2.71146	2	920.411	0.0705887	23.2905	0
	High	VLQAELK	6	2	1	Q5SWU9		0	0.002	0.04361	2.70334	2	800.488	-0.0935344	27.8154	0
	High	VKDWVER	6	2	1	Q5SWU9		0	0.002	0.03702	2.64523	2	931.499	-0.153535	25.9976	1
	High	RLTFLVAQK	5	3	1	Q5SWU9		0	0.002	0.01956	2.59422	2	1075.66	0.215574	34.9599	1
	High	MQLDNPSK	4	2	1	Q5SWU9		0	0.002	0.01734	2.53749	2	932.451	0.0964046	25.7174	0
	High	TTVEYLIK	9	2	1	Q5SWU9		0	0.002	0.0179	2.53012	2	966.55	-0.447781	36.0104	0
	High	WSYEmFR	5	3	1	Q5SWU9	M5(Oxidation)	0	0.002	0.0349	2.37429	2	1034.44	0.279297	38.7763	0
	High	AVVMDLLR	6	2	1	Q5SWU9		0	0.002	0.01735	2.30009	2	916.528	-0.0898538	42.6562	0
	High	SVIEENIK	12	2	1	Q5SWU9		0	0.002	0.02197	2.1909	2	931.509	-0.22153	28.7869	0
	High	ILSTmDSPST	4	2	1	Q5SWU9	M5(Oxidation)	0	0.002	0.03214	2.00148	2	1067.49	-0.310261	28.1156	0
	High	GNIPTLNR	3	2	1	Q5SWU9		0	0.002	0.02424	1.74487	2	884.495	-0.0245219	29.5759	0
	High	QVNcEVDQR	1	3	1	Q5SWU9	C4(Carbamidomethyl)	0	0.002	0.04796	1.71214	2	1147.52	0.163527	21.8543	0
	High	GFSGGmKDmYDQVLK	1	2	1	Q5SWU9	M6(Oxidation); M9(Oxidation)	0	0.002	0.01823	1.50135	3	1707.77	-0.106418	31.4478	1
	High	IPVQAVWAGWGHASEnPK	1	4	2	E9Q4Z2;Q5SWU9	N16(Deamidated)	0	0.003	0.05967	3.66939	3	1947.95	-10.9567	42.7444	0
	High	ENDPSVmR	1	2	1	Q5SWU9	M7(Oxidation)	0	0.003	0.05461	1.83554	2	963.42	0.0791754	20.089	0
	High	SSMSGLHLVK	1	4	1	Q5SWU9		0	0.004	0.06785	2.79685	2	1058.57	0.452272	30.5109	0
	High	DKFEEDR	1	3	1	Q5SWU9		0	0.004	0.06545	2.40019	2	938.421	0.0469434	20.6984	1
	High	ANAEYIK	3	5	2	E9Q4Z2;Q5SWU9		0	0.004	0.07187	2.39394	2	808.42	-0.379756	24.0797	0
	High	YKITDIIGK	1	2	1	Q5SWU9		0	0.004	0.07889	2.37277	2	1050.62	-0.909463	37.2859	1
	High	WSYEMFR	2	3	1	Q5SWU9		0	0.004	0.07488	2.16569	2	1018.45	-0.0946315	42.3077	0
	High	mAALEVYVR	4	2	1	Q5SWU9	M1(Oxidation)	0	0.005	0.08014	3.0862	2	1067.56	0.248569	35.1153	0
	High	HSDLVTK	2	2	1	Q5SWU9		0	0.007	0.09213	2.39518	2	799.431	-0.199691	19.9631	0
	High	LPELLLK	5	3	1	Q5SWU9		0	0.007	0.09736	2.36735	2	825.544	-0.049837	41.9332	0
	High	HmEmYADR	2	2	1	Q5SWU9	M2(Oxidation); M4(Oxidation)	0	0.007	0.09942	2.11213	2	1084.42	0.165564	19.2327	0
	High	TFFYWR	1	3	2	E9Q4Z2;Q5SWU9		0	0.007	0.08746	1.99373	2	919.446	0.234229	44.9375	0
	High	DMYDQVLK	1	2	1	Q5SWU9		0	0.007	0.08807	1.71488	2	1011.48	-0.288185	36.5282	0
	High	TLELNqHSR	1	5	1	Q5SWU9	Q6(Deamidated)	0	0.008	0.1065	1.85905	2	1098.55	0.808152	24.0072	0
	High	IPLNVEK	1	2	1	Q5SWU9		0	0.009	0.1115	2.25583	2	812.488	0.433696	29.0721	0
Q91ZA3	Propionyl-CoA carboxylase alpha chain, mitochondrial OS=Mus musculus GN=Pcca PE=1 SV=2 - [PCCA_MOUSE]	3053.14	67.4	6	39	45	953	724	79.8711	7.25439
	A2	Sequence	# PSMs	# Proteins	# Protein Groups	Protein Group Accessions	Modifications	ΔCn	q-Value	PEP	XCorr	Charge	MH+ [Da]	ΔM [ppm]	RT [min]	# Missed Cleavages
	High	LHDEDHTVVASNNGPAFTVEVDGSK	40	2	1	Q91ZA3		0	0	6.732e-12	7.66826	3	2638.24	-0.0500746	34.7905	0
	High	LHDEDHTVVASnnGPAFTVEVDGSK	1	2	1	Q91ZA3	N12(Deamidated); N13(Deamidated)	0	0	6.679e-08	7.24889	3	2640.22	6.87972	36.041	0
	High	LQVEHPVTEcITGLDLVQEMILVAK	3	1	1	Q91ZA3	C10(Carbamidomethyl)	0	0	2.83e-08	6.54551	3	2835.5	0.151244	50.8798	0
	High	LQVEHPVTEcITGLDLVQEmILVAK	19	1	1	Q91ZA3	C10(Carbamidomethyl); M20(Oxidation)	0	0	1.014e-05	6.42572	3	2851.49	-0.271005	49.3585	0
	High	NQLLAIASSVFVASQLR	13	2	1	Q91ZA3		0	0	6.41e-08	6.17829	2	1817.03	0.448475	51.0559	0
	High	LNVTSTWNLASPLLSVNVDGTQR	7	2	1	Q91ZA3		0	0	1.059e-10	6.00219	3	2485.31	0.429289	50.4315	0
	High	LAAEDVTFIGPDTHAIQAmGDK	10	2	1	Q91ZA3	M19(Oxidation)	0	0	9.365e-09	5.56839	2	2316.12	-0.12394	39.4391	0
	High	TVAIHSDVDASSVHVK	49	1	1	Q91ZA3		0	0	1.117e-07	5.26653	2	1664.86	0.284752	28.4146	0
	High	YSSAGTVEFLVDSQK	34	1	1	Q91ZA3		0	0	7.817e-09	5.19546	2	1630.8	-0.00322772	42.0947	0
	High	VDSGIQPGSDISIYYDPMISK	7	1	1	Q91ZA3		0	0	1.011e-07	5.16896	2	2285.1	0.406458	46.4612	0
	High	FSSQEAASSFGDDR	35	2	1	Q91ZA3		0	0	3.183e-07	5.15591	2	1503.63	-0.175766	32.0133	0
	High	mADEAVcVGPAPTSK	17	2	2	D3YWM4;Q91ZA3	M1(Oxidation); C7(Carbamidomethyl)	0	0	8.181e-08	5.1482	2	1548.7	0.594646	28.2015	0
	High	HKQEDIPISGWAVEcR	20	1	1	Q91ZA3	C15(Carbamidomethyl)	0	0	4.609e-06	4.99797	2	1924.93	0.202703	36.3704	1
	High	RLAAEDVTFIGPDTHAIQAmGDK	2	2	1	Q91ZA3	M20(Oxidation)	0	0	2.24e-10	4.91638	3	2472.22	0.847464	37.5538	1
	High	VDSGIQPGSDISIYYDPmISK	25	1	1	Q91ZA3	M18(Oxidation)	0	0	1.465e-05	4.81789	2	2301.1	-0.145086	43.1859	0
	High	EAGGNmSIQFLGTVYK	18	3	1	Q91ZA3	M6(Oxidation)	0	0	2.041e-07	4.76954	2	1730.84	0.263718	42.383	0
	High	AQAVHPGYGFLSENKEFAK	32	3	2	D3YWM4;Q91ZA3		0	0	2.136e-07	4.67345	3	2093.04	-0.20994	35.9717	1
	High	EAGGNMSIQFLGTVYK	9	3	1	Q91ZA3		0	0	3.125e-07	4.65428	2	1714.85	0.148274	46.2852	0
	High	MADEAVcVGPAPTSK	9	2	2	D3YWM4;Q91ZA3	C7(Carbamidomethyl)	0	0	5.918e-08	4.65222	2	1532.71	-0.0885675	30.3419	0
	High	SYLNmDAImEAIK	7	2	2	D3YWM4;Q91ZA3	M5(Oxidation); M9(Oxidation)	0	0	1.005e-06	4.60172	2	1530.72	-0.145248	39.6532	0
	High	VVEEAPSIFLDPETR	41	1	1	Q91ZA3		0	0	2.407e-08	4.59443	3	1701.87	0.0350722	44.5324	0
	High	SYLNMDAIMEAIKK	9	2	2	D3YWM4;Q91ZA3		0	0	3.267e-06	4.58496	2	1626.82	0.815773	49.6091	1
	High	MEDALDNYVIR	10	1	1	Q91ZA3		0	0	4.517e-05	4.39884	2	1338.64	0.288927	41.0246	0
	High	mEDALDNYVIR	15	1	1	Q91ZA3	M1(Oxidation)	0	0	2.965e-05	4.33069	2	1354.63	-0.196022	38.8865	0
	High	SYLNmDAImEAIKK	25	2	2	D3YWM4;Q91ZA3	M5(Oxidation); M9(Oxidation)	0	0	5.178e-06	4.25684	2	1658.81	0.234337	36.7845	1
	High	RmEDALDNYVIR	4	1	1	Q91ZA3	M2(Oxidation)	0	0	8.825e-06	4.2488	3	1510.73	0.209239	35.5294	1
	High	AQAVHPGYGFLSENK	47	3	2	D3YWM4;Q91ZA3		0	0	6.346e-07	4.22887	2	1617.8	0.00510067	34.2562	0
	High	LSQYQEPIHLPGVR	54	1	1	Q91ZA3		0	0	5.755e-07	4.1657	2	1636.88	0.174523	38.6743	0
	High	QEDIPISGWAVEcR	5	1	1	Q91ZA3	C13(Carbamidomethyl)	0	0	1.301e-07	4.01396	2	1659.78	0.498745	42.3959	0
	High	AKVNTIPGFDGVVK	5	3	1	Q91ZA3		0	0	0.001982	3.85647	2	1444.82	0.199616	36.4909	1
	High	LAAEDVTFIGPDTHAIQAMGDK	10	2	1	Q91ZA3		0	0	1.599e-08	3.81637	3	2300.12	-0.457372	42.65	0
	High	HIEIQVLGDK	26	2	1	Q91ZA3		0	0	0.0002545	3.79369	2	1151.64	-0.0503612	34.4003	0
	High	HGNALWLNER	15	2	1	Q91ZA3		0	0	0.0001493	3.72892	2	1209.61	-0.22582	33.539	0
	High	RLAAEDVTFIGPDTHAIQAmGDKIESK	11	2	1	Q91ZA3	M20(Oxidation)	0	0	6.961e-09	3.71548	4	2929.47	-0.41718	38.1973	2
	High	LAAEDVTFIGPDTHAIQAmGDKIESK	30	2	1	Q91ZA3	M19(Oxidation)	0	0	1.137e-07	3.60751	3	2773.37	0.064861	39.4195	1
	High	HGnALWLNER	3	2	1	Q91ZA3	N3(Deamidated)	0	0	0.0002676	3.48858	2	1210.6	-0.029923	34.4212	0
	High	RLAAEDVTFIGPDTHAIQAMGDKIESK	2	2	1	Q91ZA3		0	0	1.254e-05	3.43895	4	2913.48	0.516696	42.8166	2
	High	NFYFLEmNTR	16	1	1	Q91ZA3	M7(Oxidation)	0	0	0.0003805	3.37025	2	1350.62	0.306233	42.7389	0
	High	FLSDVYPDGFK	27	1	1	Q91ZA3		0	0	0.0001501	3.25943	2	1287.63	0.305105	41.7223	0
	High	VPVIRPDVAK	17	2	1	Q91ZA3		0	0	0.00191	3.24836	2	1093.67	-0.0861401	28.5776	0
	High	LHDEDHTVVASnNGPAFTVEVDGSK	48	2	1	Q91ZA3	N12(Deamidated)	0	0	1.765e-06	3.22107	4	2639.22	-1.67672	35.7504	0
	High	NFYFLEMNTR	6	1	1	Q91ZA3		0	0	0.0005822	3.20952	2	1334.62	0.249874	47.4801	0
	High	QAmGEQAVALAK	14	1	1	Q91ZA3	M3(Oxidation)	0	0	0.0005663	3.06609	2	1232.63	-0.204237	27.2753	0
	High	SYLNMDAIMEAIK	1	2	2	D3YWM4;Q91ZA3		0	0	7.86e-05	3.06121	2	1498.73	0.151984	50.5345	0
	High	IAWDDEETR	15	2	1	Q91ZA3		0	0	0.001732	3.06091	2	1134.51	-0.411101	31.8115	0
	High	GVTHNIPLLR	26	1	1	Q91ZA3		0	0	0.003547	3.05431	2	1119.66	0.0235579	34.2983	0
	High	QAMGEQAVALAK	6	1	1	Q91ZA3		0	0	0.001307	2.9545	2	1216.64	-0.272773	31.3292	0
	High	LAAEDVTFIGPDTHAIQAMGDKIESK	9	2	1	Q91ZA3		0	0	1.542e-06	2.90865	3	2757.38	-0.030224	44.5514	1
	High	VNTIPGFDGVVK	26	3	1	Q91ZA3		0	0	0.002988	2.72568	2	1245.68	0.141496	39.8499	0
	High	SSQQQLLGTLK	1	3	2	D3YWM4;Q91ZA3		0	0	0.008945	2.1969	2	1202.67	0.123528	35.309	0
	High	VYAEDPYK	10	1	1	Q91ZA3		0	0	0.008335	2.19586	2	984.467	0.0837917	27.2661	0
	High	SFGLPSIGR	33	1	1	Q91ZA3		0	0	0.004071	2.15057	2	933.515	-0.310748	41.0494	0
	High	LVTYGSDR	11	1	1	Q91ZA3		0	0.001	0.01683	2.19951	2	910.463	-0.0935201	24.9096	0
	High	EIGYPVmIK	8	3	1	Q91ZA3	M7(Oxidation)	0	0.001	0.01216	1.78429	2	1065.57	0.154637	35.9633	0
	High	IAWDDEETRDGFR	2	2	1	Q91ZA3		0	0.001	0.01618	1.66779	3	1609.72	0.154761	35.2412	1
	High	FVKGDISTK	1	1	1	Q91ZA3		0	0.002	0.02266	2.08196	2	994.557	-0.195174	23.1223	1
	High	TVQcLSR	3	3	1	Q91ZA3	C4(Carbamidomethyl)	0	0.004	0.07847	1.65847	2	863.44	-0.399865	22.6905	0
	High	VNTIPGFDGVVKDADEAVR	1	3	1	Q91ZA3		0	0.006	0.08484	1.21674	3	2002.02	0.442667	43.2449	1
	High	GHTLTLSER	2	1	1	Q91ZA3		0	0.007	0.09162	2.26366	2	1013.54	-0.852108	25.579	0
	High	EVIINTR	1	1	1	Q91ZA3		0	0.009	0.1148	1.58278	2	844.489	0.17391	27.4199	0
Q99MR8	Methylcrotonoyl-CoA carboxylase subunit alpha, mitochondrial OS=Mus musculus GN=Mccc1 PE=1 SV=2 - [MCCA_MOUSE]	2492.76	69.18	3	37	37	723	717	79.2934	7.82568
	A2	Sequence	# PSMs	# Proteins	# Protein Groups	Protein Group Accessions	Modifications	ΔCn	q-Value	PEP	XCorr	Charge	MH+ [Da]	ΔM [ppm]	RT [min]	# Missed Cleavages
	High	SSAAQAIHPGYGFLSENmEFAELcK	15	2	1	Q99MR8	M18(Oxidation); C24(Carbamidomethyl)	0	0	4.382e-10	7.11138	3	2773.26	0.193908	44.7372	0
	High	SSAAQAIHPGYGFLSENMEFAELcK	6	2	1	Q99MR8	C24(Carbamidomethyl)	0	0	1.577e-10	7.08771	3	2757.27	0.564426	47.6209	0
	High	IPLSQEEIPLQGHAFEAR	27	2	1	Q99MR8		0	0	2.229e-10	6.22951	2	2035.06	0.253356	40.061	0
	High	IYAEDPDNNFmPGAGPLVHLSTPSADmSTR	12	2	1	Q99MR8	M11(Oxidation); M27(Oxidation)	0	0	1.907e-08	5.99192	3	3235.47	0.0522471	41.7907	0
	High	HAPLVEFEEEESDK	49	1	1	Q99MR8		0	0	4.573e-05	5.63661	3	1658.75	-0.0437777	34.8356	0
	High	LQVEHPVTEmITGTDLVEWQLR	20	2	1	Q99MR8	M10(Oxidation)	0	0	5.062e-09	5.36792	3	2610.32	-0.0697348	46.0794	0
	High	HVEVQVFGDHHGNAVYLFER	25	2	1	Q99MR8		0	0	2.249e-08	5.34592	3	2353.15	0.307293	39.8007	0
	High	NSmHVDmADEAYSIGPAPSQQSYLAMEK	3	2	1	Q99MR8	M3(Oxidation); M7(Oxidation)	0	0	2.748e-07	5.30704	3	3102.35	0.0925272	38.1958	0
	High	LHTQDQFSPFSFSSGR	26	1	1	Q99MR8		0	0	3.856e-08	5.29542	2	1840.86	0.145891	40.7541	0
	High	IYAEDPDNNFMPGAGPLVHLSTPSADMSTR	4	2	1	Q99MR8		0	0	1.462e-10	5.25636	3	3203.48	0.117067	45.8527	0
	High	IYAEDPDNNFmPGAGPLVHLSTPSADMSTR	4	2	1	Q99MR8	M11(Oxidation)	0	0	1.176e-07	5.22486	3	3219.48	1.6201	42.957	0
	High	YLSPVSAEGAQGGTIAPmTGTIEK	16	1	1	Q99MR8	M18(Oxidation)	0	0	2.561e-06	5.12259	3	2394.19	-0.0811288	36.858	0
	High	VLGDLSSEDGcTYLK	17	1	1	Q99MR8	C11(Carbamidomethyl)	0	0	2.384e-08	4.9093	2	1656.78	0.0101111	38.448	0
	High	mGVQSVAVYSEADR	16	2	1	Q99MR8	M1(Oxidation)	0	0	3.699e-07	4.72464	2	1527.71	0.803444	32.0364	0
	High	LSGHPEFEAGNVHTDFIPQHHK	50	1	1	Q99MR8		0	0	5.73e-10	4.61706	4	2497.2	-0.0957355	32.4914	0
	High	IIEEAPAPGINPEVR	33	2	1	Q99MR8		0	0	9.082e-07	4.50182	3	1604.87	0.767917	35.3755	0
	High	KSFNDDAmLIEK	8	3	1	Q99MR8	M8(Oxidation)	0	0	0.0004387	4.38442	2	1426.69	1.50067	31.1886	1
	High	YVGAGTVEFImDSR	4	2	1	Q99MR8	M11(Oxidation)	0	0	7.943e-06	4.28377	2	1560.74	0.253492	40.549	0
	High	SDIVIAVTYNR	23	1	1	Q99MR8		0	0	0.0001135	4.25462	2	1250.67	0.0211838	38.217	0
	High	YcLHQYNIVGLR	25	1	1	Q99MR8	C2(Carbamidomethyl)	0	0	2.456e-06	4.25174	3	1535.78	0.123401	38.1638	0
	High	YVGAGTVEFIMDSR	7	2	1	Q99MR8		0	0	6.241e-05	4.25156	2	1544.74	0.441322	46.7707	0
	High	ESVcQAALGLILK	5	1	1	Q99MR8	C4(Carbamidomethyl)	0	0	1.592e-06	4.23276	2	1401.78	0.218329	50.4281	0
	High	LQVEHPVTEMITGTDLVEWQLR	3	2	1	Q99MR8		0	0	1.219e-05	4.23038	3	2594.33	1.73401	50.0232	0
	High	HNFYFmEmNTR	28	2	1	Q99MR8	M6(Oxidation); M8(Oxidation)	0	0	5.617e-05	4.16764	3	1521.63	0.242205	30.4426	0
	High	KmGVQSVAVYSEADR	11	2	1	Q99MR8	M2(Oxidation)	0	0	5.903e-07	4.11848	2	1655.81	-0.21668	28.6999	1
	High	KVFFSEGAQANR	8	1	1	Q99MR8		0	0	4.201e-06	4.03649	3	1353.69	0.182105	28.9116	1
	High	QEGIIFIGPPSSAIR	21	2	1	Q99MR8		0	0	2.19e-07	3.96178	2	1584.87	0.036607	45.6202	0
	High	SImAAAGVPVVEGYHGK	22	2	1	Q99MR8	M3(Oxidation)	0	0	4.224e-07	3.95581	2	1701.86	0.0754515	33.5789	0
	High	MGVQSVAVYSEADR	11	2	1	Q99MR8		0	0	2.668e-07	3.95211	2	1511.72	0.112952	35.4432	0
	High	VFFSEGAQANR	29	1	1	Q99MR8		0	0	0.0003247	3.86127	2	1225.6	-0.261568	33.0681	0
	High	DGSYDMQIDNK	4	1	1	Q99MR8		0	0	0.003067	3.59226	2	1285.54	0.083539	30.1691	0
	High	DGSYDmQIDNK	18	1	1	Q99MR8	M6(Oxidation)	0	0	0.001892	3.58263	2	1301.53	-0.51246	24.9155	0
	High	SNVDFLLR	20	1	1	Q99MR8		0	0	0.002395	3.24999	2	963.526	0.204743	41.284	0
	High	YLSPVSAEGAQGGTIAPMTGTIEK	4	1	1	Q99MR8		0	0	0.003318	3.19958	3	2378.19	-0.346344	40.7113	0
	High	RLNISYTR	11	1	1	Q99MR8		0	0	0.009607	3.18847	2	1022.57	0.142859	27.8626	1
	High	SFNDDAMLIEK	4	3	1	Q99MR8		0	0	0.01019	3.12016	2	1282.6	0.273805	38.8076	0
	High	EFQEQLESAR	28	2	1	Q99MR8		0	0	0.0001322	3.01445	2	1236.59	0.04657	30.9306	0
	High	DLLPSHSTIAK	18	1	1	Q99MR8		0	0	0.0008927	2.87953	2	1181.65	-0.204816	30.3985	0
	High	IGYPVMIK	5	2	1	Q99MR8		0	0	0.0112	2.87044	2	920.527	-0.0434004	37.7735	0
	High	KLGEAAVR	6	2	1	Q99MR8		0	0	0.003134	2.86934	2	843.505	-0.125743	21.1352	1
	High	YGTTPGGSITK	2	2	1	Q99MR8		0	0	0.002209	2.83999	2	1081.55	-0.0328576	25.2724	0
	High	SIMAAAGVPVVEGYHGK	3	2	1	Q99MR8		0	0	0.005415	2.82031	3	1685.87	-0.486188	37.4977	0
	High	QGDEVSVHYDPmIAK	8	1	1	Q99MR8	M12(Oxidation)	0	0	0.0006921	2.64092	2	1704.79	0.504879	31.6698	0
	High	LVVWASDR	23	1	1	Q99MR8		0	0	0.005626	2.62941	2	945.515	0.145062	35.4922	0
	High	IGYPVmIK	14	2	1	Q99MR8	M6(Oxidation)	0	0	0.01109	2.6217	2	936.522	0.0428884	34.6608	0
	High	SFNDDAmLIEK	11	3	1	Q99MR8	M7(Oxidation)	0	0.001	0.01579	3.13841	2	1298.59	-0.137882	35.0721	0
	High	VFFSEGAQAnR	1	1	1	Q99MR8	N10(Deamidated)	0	0.001	0.01318	2.8917	2	1226.58	-0.068195	33.6002	0
	High	QGDEVSVHYDPMIAK	3	1	1	Q99MR8		0	0.002	0.04679	2.60072	3	1688.8	0.309693	34.3699	0
	High	DQSDQcLR	10	2	1	Q99MR8	C6(Carbamidomethyl)	0	0.002	0.02373	2.58976	2	1021.44	0.278057	21.3789	0
	High	KSFNDDAMLIEK	1	3	1	Q99MR8		0	0.003	0.06092	2.14761	3	1410.69	0.304808	34.1943	1
	High	EKEmTSAFK	1	1	1	Q99MR8	M4(Oxidation)	0	0.009	0.1117	1.97029	2	1086.51	-0.269704	20.5639	1
G5E8R3	Pyruvate carboxylase OS=Mus musculus GN=Pcx PE=1 SV=1 - [G5E8R3_MOUSE]	2309.82	67.57	5	58	58	737	1178	129.618	6.7124
	A2	Sequence	# PSMs	# Proteins	# Protein Groups	Protein Group Accessions	Modifications	ΔCn	q-Value	PEP	XCorr	Charge	MH+ [Da]	ΔM [ppm]	RT [min]	# Missed Cleavages
	High	HIEVQILGDQYGNILHLYER	12	3	1	G5E8R3		0	0	1.742e-14	7.95687	3	2410.25	0.0999072	48.2902	0
	High	LQVEHTVTEEITDVDLVHAQIHVSEGR	20	3	1	G5E8R3		0	0	1.627e-12	7.4001	3	3054.55	0.391827	42.7991	0
	High	LDNASAFQGAVISPHYDSLLVK	27	3	1	G5E8R3		0	0	2.229e-09	5.88525	2	2345.21	0.307762	44.2111	0
	High	YSLEYYmGLAEELVR	2	3	1	G5E8R3	M7(Oxidation)	0	0	8.353e-10	5.65387	3	1851.88	0.0381795	50.4941	0
	High	IVGDLAQFmVQNGLSR	13	3	1	G5E8R3	M9(Oxidation)	0	0	1.245e-09	5.47735	3	1763.91	0.315705	42.7561	0
	High	GANAVGYTNYPDNVVFK	12	3	1	G5E8R3		0	0	3.6e-08	5.44228	2	1828.89	0.144924	39.8636	0
	High	KAYVEANQmLGDLIK	10	3	1	G5E8R3	M9(Oxidation)	0	0	1.955e-07	5.20565	2	1708.9	0.744867	37.5652	1
	High	GAnAVGYTNYPDNVVFK	3	3	1	G5E8R3	N3(Deamidated)	0	0	1.733e-07	5.19196	2	1829.87	-0.125934	40.5569	0
	High	DFTATFGPLDSLNTR	25	3	1	G5E8R3		0	0	2.758e-07	5.12498	2	1654.81	0.796454	48.2821	0
	High	AEAEAQAEELSFPR	27	3	1	G5E8R3		0	0	1.233e-07	5.09449	2	1547.73	0.144093	37.3647	0
	High	GLAPVQAYLHIPDIIK	19	3	1	G5E8R3		0	0	1.522e-07	5.08451	2	1748.01	-0.0261179	49.7859	0
	High	IVGDLAQFmVQnGLSR	17	3	1	G5E8R3	M9(Oxidation); N12(Deamidated)	0	0	4.967e-08	5.082	2	1764.9	0.249896	43.3271	0
	High	VVHSYEELEENYTR	9	3	1	G5E8R3		0	0	7.813e-07	4.99375	2	1767.82	0.52168	33.914	0
	High	AYSEALAAFGNGALFVEK	8	3	1	G5E8R3		0	0	1.76e-08	4.9584	3	1857.94	0.281794	49.8421	0
	High	AYVEANQmLGDLIK	8	3	1	G5E8R3	M8(Oxidation)	0	0	9.938e-07	4.91334	2	1580.8	0.0325747	41.1427	0
	High	YSLEYYMGLAEELVR	5	3	1	G5E8R3		0	0	4.77e-07	4.85963	2	1835.89	0.334652	51.127	0
	High	AYVEANQMLGDLIK	5	3	1	G5E8R3		0	0	2.676e-06	4.79222	2	1564.8	-0.0963018	47.7741	0
	High	AYSEALAAFGnGALFVEK	15	3	1	G5E8R3	N11(Deamidated)	0	0	8.771e-09	4.75093	2	1858.92	0.153664	49.5156	0
	High	TVAVYSEQDTGQmHR	25	3	1	G5E8R3	M13(Oxidation)	0	0	9.388e-07	4.7466	2	1737.79	-0.115106	25.0596	0
	High	LDnASAFQGAVISPHYDSLLVK	5	3	1	G5E8R3	N3(Deamidated)	0	0	5.944e-09	4.68647	3	2346.2	-0.143418	46.36	0
	High	IVGDLAQFMVQnGLSR	12	3	1	G5E8R3	N12(Deamidated)	0	0	1.922e-08	4.66602	2	1748.9	-0.421813	48.658	0
	High	QVGYENAGTVEFLVDK	11	3	1	G5E8R3		0	0	9.605e-09	4.65611	2	1768.88	-0.132119	42.8834	0
	High	SVVEFLQGYIGIPHGGFPEPFR	7	3	1	G5E8R3		0	0	6.704e-08	4.64592	2	2446.25	-0.333174	50.6227	0
	High	VFDYSEYWEGAR	13	3	1	G5E8R3		0	0	9.749e-07	4.63715	2	1521.66	-0.276803	43.6734	0
	High	ADFAQAcQDAGVR	16	3	1	G5E8R3	C7(Carbamidomethyl)	0	0	1.699e-05	4.63206	2	1408.63	-0.243149	30.7133	0
	High	VAKEnGVDAVHPGYGFLSER	8	3	1	G5E8R3	N5(Deamidated)	0	0	7.766e-08	4.4048	4	2146.06	0.0381913	36.7153	1
	High	HGEEVTPEDVLSAAMYPDVFAQFK	1	3	1	G5E8R3		0	0	3.418e-08	4.38796	3	2680.26	0.217505	50.6845	0
	High	IEGRPGASLPPLNLK	23	3	1	G5E8R3		0	0	1.274e-05	4.30495	2	1561.91	0.178224	37.1284	0
	High	SGNSDVYENEIPGGQYTNLHFQAHSmGLGSK	9	3	1	G5E8R3	M26(Oxidation)	0	0	6.71e-08	4.10381	3	3353.51	0.556826	38.4903	0
	High	TVAVYSEQDTGQMHR	3	3	1	G5E8R3		0	0	4.089e-05	3.95143	2	1721.79	0.900752	27.8023	0
	High	VVEIAPATHLDPQLR	16	3	1	G5E8R3		0	0	6.74e-07	3.9273	2	1658.92	0.233803	37.2717	0
	High	NHQGLLLmDTTFR	7	3	1	G5E8R3	M8(Oxidation)	0	0	4.56e-05	3.86168	2	1561.78	-0.146011	37.6518	0
	High	IAEEFEVELER	18	3	1	G5E8R3		0	0	4.171e-05	3.76812	2	1363.67	0.132462	40.7894	0
	High	KIAPYVAHNFNK	6	3	1	G5E8R3		0	0	4.758e-05	3.76561	3	1401.76	-0.25677	27.2728	1
	High	NHQGLLLMDTTFR	5	3	1	G5E8R3		0	0	0.0003938	3.73088	3	1545.78	0.305254	41.9301	0
	High	InGcAIQcR	6	3	1	G5E8R3	N2(Deamidated); C4(Carbamidomethyl); C8(Carbamidomethyl)	0	0	0.001575	3.65715	2	1092.49	-0.153897	25.4509	0
	High	ENGVDAVHPGYGFLSER	27	3	1	G5E8R3		0	0	1.151e-05	3.62982	2	1846.87	-0.361628	38.6986	0
	High	GLYAAFDcTATMK	2	3	1	G5E8R3	C8(Carbamidomethyl)	0	0	7.855e-05	3.60739	2	1448.66	0.280078	40.3782	0
	High	VIAHGKDHPTAATK	3	3	1	G5E8R3		0	0	0.001803	3.45029	2	1445.79	-0.12941	18.3314	1
	High	DMAGLLKPAAcTmLVSSLR	2	3	1	G5E8R3	C11(Carbamidomethyl); M13(Oxidation)	0	0	3.068e-05	3.40976	3	2050.05	0.199788	45.4465	0
	High	ADEAYLIGR	19	3	1	G5E8R3		0	0	0.000857	3.35143	2	1007.52	0.112523	34.0326	0
	High	GTPLDTEVPLER	18	3	1	G5E8R3		0	0	0.0003381	3.33803	2	1326.69	0.328627	37.3119	0
	High	QVFFELNGQLR	18	3	1	G5E8R3		0	0	0.0002053	3.27004	2	1350.72	0.329635	44.5859	0
	High	INGcAIQcR	4	3	1	G5E8R3	C4(Carbamidomethyl); C8(Carbamidomethyl)	0	0	0.0006889	3.22567	2	1091.51	-0.147429	24.59	0
	High	ELIPNIPFQmLLR	3	3	1	G5E8R3	M10(Oxidation)	0	0	0.002953	3.14973	3	1599.89	0.571669	50.6837	0
	High	GLYAAFDcTATmK	4	3	1	G5E8R3	C8(Carbamidomethyl); M12(Oxidation)	0	0	0.004225	3.12247	2	1464.65	-0.085002	37.4453	0
	High	DAHQSLLATR	16	3	1	G5E8R3		0	0	0.001769	3.1145	2	1111.59	-0.214669	27.4247	0
	High	DMAGLLKPAAcTMLVSSLR	1	3	1	G5E8R3	C11(Carbamidomethyl)	0	0	0.00116	3.03689	3	2034.06	0.251991	49.4851	0
	High	SSSAPVASPNVR	19	3	1	G5E8R3		0	0	0.0006555	3.00245	2	1171.61	-0.3265	24.85	0
	High	QVFFELnGQLR	2	3	1	G5E8R3	N7(Deamidated)	0	0	0.0006301	2.94528	2	1351.7	0.594987	45.6935	0
	High	IAPYVAHNFNK	8	3	1	G5E8R3		0	0	0.0007106	2.92828	2	1273.67	-0.0569452	29.2166	0
	High	EnGVDAVHPGYGFLSER	5	3	1	G5E8R3	N2(Deamidated)	0	0	0.0004505	2.90029	3	1847.86	-0.240494	39.69	0
	High	HYFIEVnSR	2	3	1	G5E8R3	N7(Deamidated)	0	0	0.004254	2.89779	2	1165.56	0.182806	33.7572	0
	High	HYFIEVNSR	19	3	1	G5E8R3		0	0	0.002074	2.88623	2	1164.58	0.922886	31.9164	0
	High	FLYEcPWR	3	3	1	G5E8R3	C5(Carbamidomethyl)	0	0	0.00824	2.87916	2	1170.54	0.809817	41.6341	0
	High	ALAVSDLNR	30	3	1	G5E8R3		0	0	0.003088	2.77101	2	958.532	0.756293	30.9129	0
	High	QKADEAYLIGR	11	3	1	G5E8R3		0	0	0.004613	2.67794	2	1263.67	-0.188648	30.1981	1
	High	FIGPSPEVVR	29	3	1	G5E8R3		0	0	0.001751	2.64207	2	1100.61	0.314181	34.6952	0
	High	GQIGAPmPGK	15	3	1	G5E8R3	M7(Oxidation)	0	0	0.0009412	2.58433	2	971.498	0.152521	23.4839	0
	High	ELIPNIPFQMLLR	1	3	1	G5E8R3		0	0	4.218e-05	2.27133	2	1583.9	0.227071	51.0224	0
	High	SGNSDVYENEIPGGQYTNLHFqAHSmGLGSK	3	3	1	G5E8R3	Q22(Deamidated); M26(Oxidation)	0	0	0.0002036	2.1984	4	3354.49	-0.777732	39.1273	0
	High	AIAIAAGVPVVPGTDSPISSLHEAHEFSNTYGFPIIFK	2	2	1	G5E8R3		0	0	0.0001064	2.08407	4	3953.05	-0.694206	50.2938	0
	High	EGPEGFAR	8	3	1	G5E8R3		0	0	0.01123	1.92326	2	862.405	-0.175438	26.6081	0
	High	DTQAmKEmHFHPK	5	3	1	G5E8R3	M5(Oxidation); M8(Oxidation)	0	0.001	0.01209	2.79264	3	1631.73	-0.179281	19.8555	1
	High	AGTHILcIK	6	3	1	G5E8R3	C7(Carbamidomethyl)	0	0.001	0.01352	2.43907	2	1012.56	0.284911	29.7417	0
	High	SGEGMGIR	2	3	1	G5E8R3		0	0.002	0.02078	2.70148	2	806.382	-0.777211	24.4064	0
	High	LEYKPIKK	2	3	1	G5E8R3		0	0.002	0.03053	2.63305	2	1018.63	-0.136625	22.1065	1
	High	SGEGmGIR	6	3	1	G5E8R3	M5(Oxidation)	0	0.002	0.03169	2.49717	2	822.377	-0.219365	19.9828	0
	High	GQIGAPMPGK	2	3	1	G5E8R3		0	0.002	0.01705	1.82276	2	955.503	0.390613	27.4488	0
	High	VFDSLNYLPNmLLGmEAAGSAGGVVEAAISYTGDVADPSR	1	3	1	G5E8R3	M11(Oxidation); M15(Oxidation)	0	0.004	0.07996	3.49499	3	4089.94	-0.0815786	51.1014	0
	High	RLQELR	3	5	1	G5E8R3		0.0254	0.004	0.07922	2.30287	2	814.489	-0.117729	22.423	1
	High	LFLQGPK	3	3	1	G5E8R3		0	0.006	0.08472	1.67767	2	802.482	-0.109706	34.4019	0
	High	KmGDKVEAR	1	3	1	G5E8R3	M2(Oxidation)	0	0.007	0.09695	1.75964	2	1049.54	-0.51975	17.7378	2
	High	LLHYLGHVmVNGPTTPIPVNVSPSPVDPAVPVVPIGPPPAGFR	1	3	1	G5E8R3	M9(Oxidation)	0	0.008	0.1041	3.36221	5	4421.39	0.883808	48.8778	0
	High	mGDKVEAR	1	3	1	G5E8R3	M1(Oxidation)	0	0.009	0.1118	2.5453	2	921.446	0.00338073	17.9629	1
	High	RLEYKPIKK	1	3	1	G5E8R3		0	0.009	0.1174	2.31597	2	1174.73	0.362126	21.3009	2
	High	ENGmDVFR	1	3	1	G5E8R3	M4(Oxidation)	0	0.009	0.1157	1.90763	2	983.425	0.115141	27.8828	0
E9Q4Z2	Protein Acacb OS=Mus musculus GN=Acacb PE=1 SV=1 - [E9Q4Z2_MOUSE]	1031.48	16.67	2	19	34	330	2448	275.574	6.31592
	A2	Sequence	# PSMs	# Proteins	# Protein Groups	Protein Group Accessions	Modifications	ΔCn	q-Value	PEP	XCorr	Charge	MH+ [Da]	ΔM [ppm]	RT [min]	# Missed Cleavages
	High	RIPVQAVWAGWGHASENPK	19	4	2	E9Q4Z2;Q5SWU9		0	0	1.178e-11	6.42808	3	2103.09	-0.241339	40.1504	1
	High	EVFFmNTQSIVQLVQR	12	3	2	E9Q4Z2;Q5SWU9	M5(Oxidation)	0	0	5.892e-09	6.07735	2	1955.01	-0.0284077	49.7211	0
	High	IPVQAVWAGWGHASENPK	18	4	2	E9Q4Z2;Q5SWU9		0	0	5.935e-09	5.03207	2	1946.99	0.302656	42.2442	0
	High	ITSENPDEGFKPSSGTVQELNFR	24	3	2	E9Q4Z2;Q5SWU9		0	0	8.433e-11	4.88384	3	2552.23	-0.11045	38.6342	0
	High	EASFEYLQNEGER	18	3	2	E9Q4Z2;Q5SWU9		0	0	5.76e-06	4.51701	2	1571.7	0.24059	36.2639	0
	High	QVLIASHLPSYELR	23	3	2	E9Q4Z2;Q5SWU9		0	0	5.005e-07	4.33106	2	1625.9	0.166933	39.8187	0
	High	ITSENPDEGFKPSSGTVQELnFR	4	3	2	E9Q4Z2;Q5SWU9	N21(Deamidated)	0	0	7.102e-08	4.23073	3	2553.21	-0.328379	39.1864	0
	High	DFTVASPAEFVTR	37	5	2	E9Q4Z2;Q5SWU9		0	0	8.264e-05	4.13354	2	1439.72	0.345425	44.9542	0
	High	IIQQAGQVWFPDSAYK	2	1	1	E9Q4Z2		0	0	5.735e-08	4.03385	2	1850.94	0.538307	43.2058	0
	High	VLIANNGIAAVK	19	5	2	E9Q4Z2;Q5SWU9		0	0	1.018e-05	3.99323	2	1182.72	0.168614	35.0147	0
	High	EVFFMNTQSIVQLVQR	2	3	2	E9Q4Z2;Q5SWU9		0	0	6.866e-07	3.99193	3	1939.01	0.300834	50.5829	0
	High	FVVmVTPEDLK	25	5	2	E9Q4Z2;Q5SWU9	M4(Oxidation)	0	0	0.0001271	3.82538	2	1293.68	0.546536	40.7168	0
	High	FGAYIVDGLR	12	3	2	E9Q4Z2;Q5SWU9		0	0	0.000182	3.72577	2	1110.59	0.232957	42.0755	0
	High	VLIANnGIAAVK	39	5	2	E9Q4Z2;Q5SWU9	N6(Deamidated)	0	0	4.766e-05	3.71895	2	1183.7	-0.146995	36.6316	0
	High	HLEPALAFQLELSR	1	1	1	E9Q4Z2		0	0	0.0007499	3.59014	3	1623.89	0.387454	45.3	0
	High	ALGIGAYLVR	17	3	2	Q5SWU9;E9Q4Z2		0	0	2.613e-05	3.40213	2	1032.62	0.189379	43.2141	0
	High	EEAISNMVVALK	3	3	2	E9Q4Z2;Q5SWU9		0	0	0.0001914	3.36217	2	1303.69	0.0807876	42.1995	0
	High	FVVMVTPEDLK	10	5	2	E9Q4Z2;Q5SWU9		0	0	0.003544	3.3113	2	1277.68	0.299592	43.8237	0
	High	ITFLVAQER	4	1	1	E9Q4Z2		0	0	0.002179	3.22341	2	1076.61	0.103705	38.8775	0
	High	GGVLEPEGTVEIK	2	1	1	E9Q4Z2		0	0	0.000288	3.21726	2	1327.71	-0.0576578	36.0231	0
	High	AREELLLPIYHQVAVQFADLHDTPGHmLEK	1	1	1	E9Q4Z2	M27(Oxidation)	0	0	0.0004541	3.03166	5	3486.78	-0.730168	48.4627	1
	High	QIFQVAWVDPEDPHK	1	1	1	E9Q4Z2		0	0	5.224e-05	3.02706	3	1808.9	0.410612	43.9635	0
	High	DANLGVENLR	2	1	1	E9Q4Z2		0	0	0.002217	3.02413	2	1100.57	-0.125175	34.0429	0
	High	VKEGLEVTDHR	1	1	1	E9Q4Z2		0	0	0.005317	3.02276	3	1282.67	-0.165638	23.1083	1
	High	DVDEGLQAAEK	2	1	1	E9Q4Z2		0	0	0.001041	2.99638	2	1174.56	-0.146456	28.8529	0
	High	mAVPISVSNPDLLR	1	1	1	E9Q4Z2	M1(Oxidation)	0	0	0.0004021	2.9126	2	1527.82	0.69787	40.6152	0
	High	QTTSDSAIPIR	2	1	1	E9Q4Z2		0	0	0.01023	2.47237	2	1188.62	-0.36491	29.6182	0
	High	HIEDEGESR	2	1	1	E9Q4Z2		0	0	0.004461	2.41054	2	1071.47	-0.275387	19.0037	0
	High	SPVPITTPSDPIDR	3	1	1	E9Q4Z2		0	0	0.009615	2.40431	2	1494.78	-0.0592361	35.9831	0
	High	mHLYLGAAK	9	3	2	E9Q4Z2;Q5SWU9	M1(Oxidation)	0	0	0.001882	2.34916	2	1019.54	0.940217	27.2131	0
	High	mGAmVAFR	2	1	1	E9Q4Z2	M1(Oxidation); M4(Oxidation)	0	0.001	0.01234	2.37452	2	914.422	0.00934453	27.6208	0
	High	LLLEAQVK	2	1	1	E9Q4Z2		0	0.002	0.02223	2.51879	2	913.572	0.0915555	34.8348	0
	High	IGFPLmIK	1	1	1	E9Q4Z2	M6(Oxidation)	0	0.002	0.0195	2.25006	2	934.543	-0.0855512	43.6086	0
	High	AVVLDLLR	3	1	1	E9Q4Z2		0	0.002	0.01772	2.20351	2	898.572	0.326027	45.1974	0
	High	IPVQAVWAGWGHASEnPK	1	4	2	E9Q4Z2;Q5SWU9	N16(Deamidated)	0	0.003	0.05967	3.66939	3	1947.95	-10.9567	42.7444	0
	High	AcTSLYSEEDSK	1	1	1	E9Q4Z2	C2(Carbamidomethyl)	0	0.003	0.05064	2.41313	2	1389.58	0.0105092	27.1972	0
	High	ANAEYIK	3	5	2	E9Q4Z2;Q5SWU9		0	0.004	0.07187	2.39394	2	808.42	-0.379756	24.0797	0
	High	TFFYWR	1	3	2	E9Q4Z2;Q5SWU9		0	0.007	0.08746	1.99373	2	919.446	0.234229	44.9375	0
	High	SGNImFHSFGNK	1	1	1	E9Q4Z2	M5(Oxidation)	0	0.008	0.1061	1.63429	3	1354.62	0.00589043	30.4618	0
Q922U2	Keratin, type II cytoskeletal 5 OS=Mus musculus GN=Krt5 PE=1 SV=1 - [K2C5_MOUSE]	929.489	30.34	4	13	25	314	580	61.7286	7.75244
	A2	Sequence	# PSMs	# Proteins	# Protein Groups	Protein Group Accessions	Modifications	ΔCn	q-Value	PEP	XCorr	Charge	MH+ [Da]	ΔM [ppm]	RT [min]	# Missed Cleavages
	High	mFFDAELSQmQTHVSDTSVVLSmDNNR	2	1	1	Q922U2	M1(Oxidation); M10(Oxidation); M23(Oxidation)	0	0	9.511e-09	5.7411	3	3150.38	0.741459	41.4545	0
	High	SLDLDSIIAEVK	24	5	3	P50446;Q8BGZ7;Q922U2		0	0	9.226e-07	4.85405	2	1302.72	0.331976	50.4543	0
	High	VDALmDEINFmK	6	1	1	Q922U2	M5(Oxidation); M11(Oxidation)	0	0	1.299e-05	4.58412	2	1457.66	-0.225552	39.201	0
	High	LRSEIDNVKK	14	1	1	Q922U2		0	0	0.003066	4.07528	3	1201.69	-0.174225	21.9098	2
	High	LALDVEIATYR	39	7	4	P50446;Q3UV17;Q8BGZ7;Q922U2		0	0	3.88e-05	4.02612	2	1263.69	0.00176961	43.378	0
	High	YEELQQTAGR	17	1	1	Q922U2		0	0	3.529e-05	3.99659	2	1194.57	-0.18975	25.7451	0
	High	nKYEDEINKR	7	4	2	Q6IFZ6;Q922U2	N1(Deamidated)	0	0	0.001034	3.69868	3	1309.64	1.39203	24.6729	2
	High	SRTEAESWYQTK	8	1	1	Q922U2		0	0	0.0001506	3.68348	2	1485.7	-0.0446642	29.2239	1
	High	TEAESWYQTK	24	1	1	Q922U2		0	0	0.003282	3.68333	2	1242.57	1.20062	31.1854	0
	High	NTKHEISEmNR	2	1	1	Q922U2	M9(Oxidation)	0	0	0.00187	3.42744	3	1374.64	-0.107904	18.4942	1
	High	TTAENEFVmLK	19	1	1	Q922U2	M9(Oxidation)	0	0	0.0006039	3.27706	2	1298.63	-0.140225	36.3133	0
	High	NKYEDEINKR	57	4	2	Q6IFZ6;Q922U2		0	0	0.01005	3.11403	2	1308.65	0.032991	23.4209	2
	High	TTAENEFVmLKK	1	1	1	Q922U2	M9(Oxidation)	0	0	0.002891	3.02372	2	1426.72	-0.469381	31.9155	1
	High	YEELQqTAGR	2	1	1	Q922U2	Q6(Deamidated)	0	0	0.001691	3.02297	2	1195.56	-0.0935216	27.0656	0
	High	KLLEGEEcR	7	11	5	P50446;Q3UV17;Q8BGZ7;Q922U2;Q3TTY5	C8(Carbamidomethyl)	0	0	0.0008339	2.99642	2	1133.56	0.271849	23.5429	1
	High	DVDAAYMNK	2	4	2	P50446;Q922U2		0	0	0.01049	2.91769	2	1026.46	0.1004	27.8668	0
	High	LLEGEEcR	5	11	5	P50446;Q3UV17;Q8BGZ7;Q922U2;Q3TTY5	C7(Carbamidomethyl)	0	0	0.009817	2.74177	2	1005.47	0.0629701	25.2052	0
	High	FASFIDK	21	20	7	P04104;P50446;Q3UV17;Q8BGZ7;Q922U2;Q3TTY5;Q6IFZ6		0	0	0.01099	2.45618	2	827.43	-0.0304148	35.7366	0
	High	EYQELmNTK	4	1	1	Q922U2	M6(Oxidation)	0	0.001	0.01369	2.07955	2	1171.53	-0.460728	24.7916	0
	High	NKYEDEINK	10	4	2	Q6IFZ6;Q922U2		0	0.002	0.03115	3.12255	2	1152.55	0.289007	23.541	1
	High	DVDAAYmNK	12	4	2	P50446;Q922U2	M7(Oxidation)	0	0.002	0.02531	3.10282	2	1042.45	0.409913	23.5379	0
	High	SEIDNVKK	16	1	1	Q922U2		0	0.002	0.01979	2.89684	2	932.505	0.159904	20.698	1
	High	HEISEmNR	2	1	1	Q922U2	M6(Oxidation)	0	0.002	0.02863	2.37151	2	1031.46	-0.0690676	18.5439	0
	High	YEDEINK	4	10	6	P04104;P50446;Q3TTY5;Q6IFZ6;Q8BGZ7;Q922U2		0	0.002	0.04918	2.30696	2	910.415	0.188455	23.1527	0
	High	GRLDSELR	4	4	2	P50446;Q922U2		0	0.003	0.05763	2.59414	2	945.512	0.265368	25.4161	1
	High	YEDEINKR	3	10	6	P04104;P50446;Q3TTY5;Q6IFZ6;Q8BGZ7;Q922U2		0	0.004	0.07756	2.19184	2	1066.52	0.00348858	21.7774	1
	High	SEIDNVK	1	1	1	Q922U2		0	0.004	0.07443	1.47563	2	804.41	0.184493	22.7898	0
	High	FLEQQNK	1	21	7	E9Q0F0;E9Q1Y9;Q9Z2T6;P50446;Q3UV17;Q8BGZ7;Q922U2		0	0.008	0.1073	1.94476	2	906.468	-0.0531662	23.6898	0
P02535-3	Isoform 3 of Keratin, type I cytoskeletal 10 OS=Mus musculus GN=Krt10 - [K1C10_MOUSE]	776.348	16.67	11	6	10	327	462	49.4709	5.021
	A2	Sequence	# PSMs	# Proteins	# Protein Groups	Protein Group Accessions	Modifications	ΔCn	q-Value	PEP	XCorr	Charge	MH+ [Da]	ΔM [ppm]	RT [min]	# Missed Cleavages
	High	ALEESNYELEGK	51	4	1	P02535-3		0	0	6.065e-05	4.27199	2	1381.65	0.102579	31.2763	0
	High	QSLEASLAETEGR	32	4	1	P02535-3		0	0	5.456e-06	4.19738	2	1390.68	-0.0701588	36.3637	0
	High	LENEIQTYR	27	4	1	P02535-3		0	0	0.0003971	3.81589	2	1165.59	0.273945	29.7543	0
	High	VTmQnLNDR	49	10	4	P02535-3;Q61414;Q61781;Q9Z2K1	M3(Oxidation); N5(Deamidated)	0	0	0.006281	3.40517	2	1107.51	-0.346017	22.7768	0
	High	VTmQNLNDR	29	10	4	P02535-3;Q61414;Q61781;Q9Z2K1	M3(Oxidation)	0	0	0.002134	3.30919	2	1106.53	-0.00885203	21.7319	0
	High	QSVEADINGLR	24	6	2	P02535-3;P08730		0	0	0.0001019	3.09973	2	1201.62	0.231304	35.8839	0
	High	QSVEADInGLR	18	6	2	P02535-3;P08730	N8(Deamidated)	0	0	0.002082	3.09966	2	1202.6	0.732645	32.379	0
	High	VTMQNLNDR	16	10	4	P02535-3;Q61414;Q61781;Q9Z2K1		0	0	0.0007212	2.96676	2	1090.53	0.253362	27.5328	0
	High	QSVEADInGLRR	8	6	2	P02535-3;P08730	N8(Deamidated)	0	0	0.004584	1.96726	2	1358.7	0.075717	29.0265	1
	High	QSVEADINGLRR	31	6	2	P02535-3;P08730		0	0	0.004789	1.79608	3	1357.72	0.00374796	32.9892	1
	High	LAADDFR	26	23	11	A6BLY7;P02535-3;P08730;P19001;Q497I4;Q61414;Q61781;Q61897;Q6IFX2;Q9QWL7;Q9Z2K1		0	0.002	0.0404	2.64054	2	807.399	-0.160563	29.6345	0
	High	IKEWYEK	9	4	1	P02535-3		0	0.002	0.03527	1.96074	2	995.52	0.0709722	28.9977	1
	High	SEITELRR	4	4	1	P02535-3		0	0.003	0.05465	1.88611	2	1003.55	0.199282	25.9848	1
	High	SEITELR	3	4	1	P02535-3		0	0.007	0.09795	2.25271	2	847.452	0.290012	29.3252	0
P04104	Keratin, type II cytoskeletal 1 OS=Mus musculus GN=Krt1 PE=1 SV=4 - [K2C1_MOUSE]	645.878	6.12	2	4	8	284	637	65.5653	8.14795
	A2	Sequence	# PSMs	# Proteins	# Protein Groups	Protein Group Accessions	Modifications	ΔCn	q-Value	PEP	XCorr	Charge	MH+ [Da]	ΔM [ppm]	RT [min]	# Missed Cleavages
	High	RTNAENEFVTIKK	5	1	1	P04104		0	0	3.197e-06	4.94197	3	1549.83	-0.317738	27.8259	2
	High	FLEQqNQVLQTK	132	5	2	P04104;Q6IFZ6	Q5(Deamidated)	0	0	2.26e-05	4.34029	2	1476.77	-0.249736	34.9996	0
	High	TNAENEFVTIKK	50	1	1	P04104		0	0	8.996e-05	3.99956	2	1393.73	0.083304	30.654	1
	High	TNAENEFVTIK	40	1	1	P04104		0	0	9.852e-05	3.96959	2	1265.64	0.0911796	35.3836	0
	High	FLEQQNQVLQTK	19	5	2	P04104;Q6IFZ6		0	0	0.000349	3.90178	3	1475.79	0.0353763	33.4351	0
	High	TnAENEFVTIK	5	1	1	P04104	N2(Deamidated)	0	0	0.0002029	3.53574	2	1266.62	-0.010959	36.8715	0
	High	TNAEnEFVTIKK	4	1	1	P04104	N5(Deamidated)	0	0	0.0004129	3.16679	3	1394.72	-0.062851	29.4389	1
	High	FASFIDK	21	20	7	P04104;P50446;Q3UV17;Q8BGZ7;Q922U2;Q3TTY5;Q6IFZ6		0	0	0.01099	2.45618	2	827.43	-0.0304148	35.7366	0
	High	YEDEINK	4	10	6	P04104;P50446;Q3TTY5;Q6IFZ6;Q8BGZ7;Q922U2		0	0.002	0.04918	2.30696	2	910.415	0.188455	23.1527	0
	High	RTNAENEFVTIK	1	1	1	P04104		0	0.003	0.05593	2.87389	2	1421.74	-0.637912	31.4504	1
	High	YEDEINKR	3	10	6	P04104;P50446;Q3TTY5;Q6IFZ6;Q8BGZ7;Q922U2		0	0.004	0.07756	2.19184	2	1066.52	0.00348858	21.7774	1
Q61781	Keratin, type I cytoskeletal 14 OS=Mus musculus GN=Krt14 PE=1 SV=2 - [K1C14_MOUSE]	637.095	37.81	11	5	16	241	484	52.8339	5.17334
	A2	Sequence	# PSMs	# Proteins	# Protein Groups	Protein Group Accessions	Modifications	ΔCn	q-Value	PEP	XCorr	Charge	MH+ [Da]	ΔM [ppm]	RT [min]	# Missed Cleavages
	High	TmQNLEIELQSQLSmK	8	1	1	Q61781	M2(Oxidation); M15(Oxidation)	0	0	1.853e-08	5.45883	3	1924.94	0.311202	43.038	0
	High	YcmQLAQIQEmIGSVEEQLAQLR	1	1	1	Q61781	C2(Carbamidomethyl); M3(Oxidation); M11(Oxidation)	0	0	1.362e-08	4.58442	3	2770.32	-0.160827	51.0074	0
	High	EVATNSELVQSGK	24	2	2	Q61781;Q9QWL7		0	0	6.908e-07	4.37281	2	1361.69	-0.208574	26.7133	0
	High	GQVGGDVNVEmDAAPGVDLSR	9	2	2	Q61781;Q6IFX2	M11(Oxidation)	0	0	1.816e-07	4.20609	3	2101.98	-0.13449	36.3191	0
	High	ALEEANTELEVK	7	2	2	Q61781;Q9QWL7		0	0	1.693e-05	3.90841	2	1345.68	0.0881942	32.6666	0
	High	cEmEQQNQEYK	4	2	2	Q61781;Q9QWL7	C1(Carbamidomethyl); M3(Oxidation)	0	0	0.001076	3.8019	2	1502.59	0.40643	20.4028	0
	High	TRLEQEIATYR	15	8	6	Q61414;P08730;Q61781;Q6IFX2;Q9QWL7;Q9Z2K1		0	0	0.0005979	3.7771	2	1379.73	-0.0670918	33.9746	1
	High	EVATnSELVQSGK	4	2	2	Q61781;Q9QWL7	N5(Deamidated)	0	0	0.0003944	3.70149	2	1362.67	0.0550287	27.5369	0
	High	VLDELTLAR	27	6	5	Q61414;P19001;Q61781;Q6IFX2;Q9QWL7		0	0	0.0003338	3.61692	2	1029.59	0.216114	38.4846	0
	High	LEQEIATYR	14	11	7	Q61414;P08730;P19001;Q61781;Q6IFX2;Q9QWL7;Q9Z2K1		0	0	0.00121	3.43146	2	1122.58	0.0229747	30.1084	0
	High	VTmQnLNDR	49	10	4	P02535-3;Q61414;Q61781;Q9Z2K1	M3(Oxidation); N5(Deamidated)	0	0	0.006281	3.40517	2	1107.51	-0.346017	22.7768	0
	High	VTmQNLNDR	29	10	4	P02535-3;Q61414;Q61781;Q9Z2K1	M3(Oxidation)	0	0	0.002134	3.30919	2	1106.53	-0.00885203	21.7319	0
	High	VTMQNLNDR	16	10	4	P02535-3;Q61414;Q61781;Q9Z2K1		0	0	0.0007212	2.96676	2	1090.53	0.253362	27.5328	0
	High	ADLEmQIESLKEELAYLK	3	1	1	Q61781	M5(Oxidation)	0	0	4.64e-07	2.94282	3	2139.09	0.379415	50.6643	1
	High	ILNEmRDQYEK	1	2	2	Q61781;Q6IFX2	M5(Oxidation)	0	0	0.005811	2.83431	2	1454.69	-0.140809	24.3429	1
	High	ADLEmQIESLKEELAYLKK	2	1	1	Q61781	M5(Oxidation)	0	0	0.000181	2.15985	4	2267.18	-0.239908	50.1235	2
	High	mSVEADINGLR	1	3	3	Q61781;Q6IFX2;Q9QWL7	M1(Oxidation)	0	0	0.00535	2.13085	2	1220.6	2.30466	35.6763	0
	High	LAADDFR	26	23	11	A6BLY7;P02535-3;P08730;P19001;Q497I4;Q61414;Q61781;Q61897;Q6IFX2;Q9QWL7;Q9Z2K1		0	0.002	0.0404	2.64054	2	807.399	-0.160563	29.6345	0
	High	TKVmDVHDGK	1	1	1	Q61781	M4(Oxidation)	0	0.005	0.08378	2.82004	2	1145.56	0.161569	18.1322	1
Q6IFZ6	Keratin, type II cytoskeletal 1b OS=Mus musculus GN=Krt77 PE=1 SV=1 - [K2C1B_MOUSE]	528.933	7.17	2	1	7	261	572	61.3216	8.01611
	A2	Sequence	# PSMs	# Proteins	# Protein Groups	Protein Group Accessions	Modifications	ΔCn	q-Value	PEP	XCorr	Charge	MH+ [Da]	ΔM [ppm]	RT [min]	# Missed Cleavages
	High	FLEQQNQVLQTKWELLqQVNTSTR	8	1	1	Q6IFZ6	Q17(Deamidated)	0	0	1.841e-07	5.10674	3	2932.52	-0.175279	47.1487	1
	High	FLEQqNQVLQTK	132	5	2	P04104;Q6IFZ6	Q5(Deamidated)	0	0	2.26e-05	4.34029	2	1476.77	-0.249736	34.9996	0
	High	FLEQQNQVLQTK	19	5	2	P04104;Q6IFZ6		0	0	0.000349	3.90178	3	1475.79	0.0353763	33.4351	0
	High	nKYEDEINKR	7	4	2	Q6IFZ6;Q922U2	N1(Deamidated)	0	0	0.001034	3.69868	3	1309.64	1.39203	24.6729	2
	High	NKYEDEINKR	57	4	2	Q6IFZ6;Q922U2		0	0	0.01005	3.11403	2	1308.65	0.032991	23.4209	2
	High	FASFIDK	21	20	7	P04104;P50446;Q3UV17;Q8BGZ7;Q922U2;Q3TTY5;Q6IFZ6		0	0	0.01099	2.45618	2	827.43	-0.0304148	35.7366	0
	High	NKYEDEINK	10	4	2	Q6IFZ6;Q922U2		0	0.002	0.03115	3.12255	2	1152.55	0.289007	23.541	1
	High	YEDEINK	4	10	6	P04104;P50446;Q3TTY5;Q6IFZ6;Q8BGZ7;Q922U2		0	0.002	0.04918	2.30696	2	910.415	0.188455	23.1527	0
	High	YEDEINKR	3	10	6	P04104;P50446;Q3TTY5;Q6IFZ6;Q8BGZ7;Q922U2		0	0.004	0.07756	2.19184	2	1066.52	0.00348858	21.7774	1
P50446	Keratin, type II cytoskeletal 6A OS=Mus musculus GN=Krt6a PE=2 SV=3 - [K2C6A_MOUSE]	517.357	26.94	9	4	18	175	553	59.2986	7.94287
	A2	Sequence	# PSMs	# Proteins	# Protein Groups	Protein Group Accessions	Modifications	ΔCn	q-Value	PEP	XCorr	Charge	MH+ [Da]	ΔM [ppm]	RT [min]	# Missed Cleavages
	High	ALYEAELSqMqTHISDTSVVLSmDNNR	4	1	1	P50446	Q9(Deamidated); Q11(Deamidated); M23(Oxidation)	0	0	0.00039	5.13009	3	3070.41	4.07742	39.9242	0
	High	SLDLDSIIAEVK	24	5	3	P50446;Q8BGZ7;Q922U2		0	0	9.226e-07	4.85405	2	1302.72	0.331976	50.4543	0
	High	LALDVEIATYR	39	7	4	P50446;Q3UV17;Q8BGZ7;Q922U2		0	0	3.88e-05	4.02612	2	1263.69	0.00176961	43.378	0
	High	YEELQVTAGR	17	5	2	P50446;Q8BGZ7		0	0	0.0001964	3.69905	2	1165.59	0.579552	30.8945	0
	High	SRAEAESWYQTK	4	6	2	P50446;Q8BGZ7		0	0	0.005781	3.47263	2	1455.69	0.0808319	28.6501	1
	High	TAAENEFVTLKK	7	1	1	P50446		0	0	0.0003125	3.35124	2	1350.73	1.04351	31.0363	1
	High	AEAESWYQTK	3	6	2	P50446;Q8BGZ7		0	0	0.001656	3.34248	2	1212.55	0.174034	30.7065	0
	High	YEELqVTAGR	1	5	2	P50446;Q8BGZ7	Q5(Deamidated)	0	0	0.005061	3.22538	2	1166.57	1.30536	30.8695	0
	High	KLLEGEEcR	7	11	5	P50446;Q3UV17;Q8BGZ7;Q922U2;Q3TTY5	C8(Carbamidomethyl)	0	0	0.0008339	2.99642	2	1133.56	0.271849	23.5429	1
	High	TAAENEFVTLK	11	1	1	P50446		0	0	0.01098	2.92069	2	1222.63	-0.0458397	35.934	0
	High	DVDAAYMNK	2	4	2	P50446;Q922U2		0	0	0.01049	2.91769	2	1026.46	0.1004	27.8668	0
	High	LLEGEEcR	5	11	5	P50446;Q3UV17;Q8BGZ7;Q922U2;Q3TTY5	C7(Carbamidomethyl)	0	0	0.009817	2.74177	2	1005.47	0.0629701	25.2052	0
	High	FASFIDK	21	20	7	P04104;P50446;Q3UV17;Q8BGZ7;Q922U2;Q3TTY5;Q6IFZ6		0	0	0.01099	2.45618	2	827.43	-0.0304148	35.7366	0
	High	DVDAAYmNK	12	4	2	P50446;Q922U2	M7(Oxidation)	0	0.002	0.02531	3.10282	2	1042.45	0.409913	23.5379	0
	High	YEDEINK	4	10	6	P04104;P50446;Q3TTY5;Q6IFZ6;Q8BGZ7;Q922U2		0	0.002	0.04918	2.30696	2	910.415	0.188455	23.1527	0
	High	EYQELmNVK	4	8	3	P50446;Q3UV17;Q8BGZ7	M6(Oxidation)	0	0.002	0.01868	2.20651	2	1169.55	0.279329	28.6408	0
	High	QEIAEINR	2	5	1	P50446		0	0.002	0.04106	1.72766	2	972.511	0.231048	26.819	0
	High	GRLDSELR	4	4	2	P50446;Q922U2		0	0.003	0.05763	2.59414	2	945.512	0.265368	25.4161	1
	High	YEDEINKR	3	10	6	P04104;P50446;Q3TTY5;Q6IFZ6;Q8BGZ7;Q922U2		0	0.004	0.07756	2.19184	2	1066.52	0.00348858	21.7774	1
	High	FLEQQNK	1	21	7	E9Q0F0;E9Q1Y9;Q9Z2T6;P50446;Q3UV17;Q8BGZ7;Q922U2		0	0.008	0.1073	1.94476	2	906.468	-0.0531662	23.6898	0
Q6IFX2	Keratin, type I cytoskeletal 42 OS=Mus musculus GN=Krt42 PE=1 SV=1 - [K1C42_MOUSE]	491.247	24.78	9	3	12	166	452	50.1019	5.16064
	A2	Sequence	# PSMs	# Proteins	# Protein Groups	Protein Group Accessions	Modifications	ΔCn	q-Value	PEP	XCorr	Charge	MH+ [Da]	ΔM [ppm]	RT [min]	# Missed Cleavages
	High	ALEEANADLEVK	27	1	1	Q6IFX2		0	0	1.539e-05	4.37071	2	1301.66	0.0641984	32.501	0
	High	GQVGGDVNVEmDAAPGVDLSR	9	2	2	Q61781;Q6IFX2	M11(Oxidation)	0	0	1.816e-07	4.20609	3	2101.98	-0.13449	36.3191	0
	High	TRLEQEIATYR	15	8	6	Q61414;P08730;Q61781;Q6IFX2;Q9QWL7;Q9Z2K1		0	0	0.0005979	3.7771	2	1379.73	-0.0670918	33.9746	1
	High	NHEEEmNALR	14	2	2	Q6IFX2;Q9QWL7	M6(Oxidation)	0	0	0.001996	3.69683	3	1258.55	-0.368844	20.7522	0
	High	VLDELTLAR	27	6	5	Q61414;P19001;Q61781;Q6IFX2;Q9QWL7		0	0	0.0003338	3.61692	2	1029.59	0.216114	38.4846	0
	High	DAEEWFFTK	17	1	1	Q6IFX2		0	0	0.00346	3.52898	2	1172.53	0.524983	46.3861	0
	High	LEQEIATYR	14	11	7	Q61414;P08730;P19001;Q61781;Q6IFX2;Q9QWL7;Q9Z2K1		0	0	0.00121	3.43146	2	1122.58	0.0229747	30.1084	0
	High	KNHEEEmNALR	4	2	2	Q6IFX2;Q9QWL7	M7(Oxidation)	0	0	0.002565	3.21373	2	1386.64	0.357688	19.449	1
	High	TKYETELNLR	10	1	1	Q6IFX2		0	0	0.003108	2.84552	2	1266.67	0.184485	30.6	1
	High	ILNEmRDQYEK	1	2	2	Q61781;Q6IFX2	M5(Oxidation)	0	0	0.005811	2.83431	2	1454.69	-0.140809	24.3429	1
	High	NHEEEMNALR	1	2	2	Q6IFX2;Q9QWL7		0	0	0.001809	2.70267	2	1242.55	-0.550051	25.5302	0
	High	mSVEADINGLR	1	3	3	Q61781;Q6IFX2;Q9QWL7	M1(Oxidation)	0	0	0.00535	2.13085	2	1220.6	2.30466	35.6763	0
	High	LAADDFR	26	23	11	A6BLY7;P02535-3;P08730;P19001;Q497I4;Q61414;Q61781;Q61897;Q6IFX2;Q9QWL7;Q9Z2K1		0	0.002	0.0404	2.64054	2	807.399	-0.160563	29.6345	0
Q9QWL7	Keratin, type I cytoskeletal 17 OS=Mus musculus GN=Krt17 PE=1 SV=3 - [K1C17_MOUSE]	473.088	28.18	10	3	15	163	433	48.1321	5.05908
	A2	Sequence	# PSMs	# Proteins	# Protein Groups	Protein Group Accessions	Modifications	ΔCn	q-Value	PEP	XCorr	Charge	MH+ [Da]	ΔM [ppm]	RT [min]	# Missed Cleavages
	High	EVATNSELVQSGK	24	2	2	Q61781;Q9QWL7		0	0	6.908e-07	4.37281	2	1361.69	-0.208574	26.7133	0
	High	ALEEANTELEVK	7	2	2	Q61781;Q9QWL7		0	0	1.693e-05	3.90841	2	1345.68	0.0881942	32.6666	0
	High	cEmEQQNQEYK	4	2	2	Q61781;Q9QWL7	C1(Carbamidomethyl); M3(Oxidation)	0	0	0.001076	3.8019	2	1502.59	0.40643	20.4028	0
	High	TRLEQEIATYR	15	8	6	Q61414;P08730;Q61781;Q6IFX2;Q9QWL7;Q9Z2K1		0	0	0.0005979	3.7771	2	1379.73	-0.0670918	33.9746	1
	High	EVATnSELVQSGK	4	2	2	Q61781;Q9QWL7	N5(Deamidated)	0	0	0.0003944	3.70149	2	1362.67	0.0550287	27.5369	0
	High	NHEEEmNALR	14	2	2	Q6IFX2;Q9QWL7	M6(Oxidation)	0	0	0.001996	3.69683	3	1258.55	-0.368844	20.7522	0
	High	VLDELTLAR	27	6	5	Q61414;P19001;Q61781;Q6IFX2;Q9QWL7		0	0	0.0003338	3.61692	2	1029.59	0.216114	38.4846	0
	High	TKFETEQALR	5	1	1	Q9QWL7		0	0	0.002672	3.54838	3	1222.64	-0.0564537	26.858	1
	High	LEQEIATYR	14	11	7	Q61414;P08730;P19001;Q61781;Q6IFX2;Q9QWL7;Q9Z2K1		0	0	0.00121	3.43146	2	1122.58	0.0229747	30.1084	0
	High	KNHEEEmNALR	4	2	2	Q6IFX2;Q9QWL7	M7(Oxidation)	0	0	0.002565	3.21373	2	1386.64	0.357688	19.449	1
	High	NHEEEMNALR	1	2	2	Q6IFX2;Q9QWL7		0	0	0.001809	2.70267	2	1242.55	-0.550051	25.5302	0
	High	DAEDWFFSK	2	1	1	Q9QWL7		0	0	0.005576	2.69535	2	1144.5	0.368211	47.1176	0
	High	ATmQNLNDR	4	2	1	Q9QWL7	M3(Oxidation)	0	0	0.01178	2.34678	2	1078.49	-0.302279	20.0907	0
	High	mSVEADINGLR	1	3	3	Q61781;Q6IFX2;Q9QWL7	M1(Oxidation)	0	0	0.00535	2.13085	2	1220.6	2.30466	35.6763	0
	High	LASYLDKVR	4	6	4	Q61414;P08730;P19001;Q9QWL7		0	0.001	0.01653	2.8017	2	1064.61	0.114267	30.8219	1
	High	LAADDFR	26	23	11	A6BLY7;P02535-3;P08730;P19001;Q497I4;Q61414;Q61781;Q61897;Q6IFX2;Q9QWL7;Q9Z2K1		0	0.002	0.0404	2.64054	2	807.399	-0.160563	29.6345	0
	High	LASYLDK	7	7	4	Q61414;P19001;P08730;Q9QWL7		0	0.004	0.0755	2.25847	2	809.44	-0.0198706	28.4856	0
Q61414	Keratin, type I cytoskeletal 15 OS=Mus musculus GN=Krt15 PE=1 SV=2 - [K1C15_MOUSE]	463.707	12.61	12	1	9	198	452	49.1071	4.85596
	A2	Sequence	# PSMs	# Proteins	# Protein Groups	Protein Group Accessions	Modifications	ΔCn	q-Value	PEP	XCorr	Charge	MH+ [Da]	ΔM [ppm]	RT [min]	# Missed Cleavages
	High	ALEqANTELEVK	9	2	1	Q61414	Q4(Deamidated)	0	0	1.697e-05	3.90841	2	1345.68	0.0911666	32.6666	0
	High	TRLEQEIATYR	15	8	6	Q61414;P08730;Q61781;Q6IFX2;Q9QWL7;Q9Z2K1		0	0	0.0005979	3.7771	2	1379.73	-0.0670918	33.9746	1
	High	VLDELTLAR	27	6	5	Q61414;P19001;Q61781;Q6IFX2;Q9QWL7		0	0	0.0003338	3.61692	2	1029.59	0.216114	38.4846	0
	High	LEQEIATYR	14	11	7	Q61414;P08730;P19001;Q61781;Q6IFX2;Q9QWL7;Q9Z2K1		0	0	0.00121	3.43146	2	1122.58	0.0229747	30.1084	0
	High	VTmQnLNDR	49	10	4	P02535-3;Q61414;Q61781;Q9Z2K1	M3(Oxidation); N5(Deamidated)	0	0	0.006281	3.40517	2	1107.51	-0.346017	22.7768	0
	High	VTmQNLNDR	29	10	4	P02535-3;Q61414;Q61781;Q9Z2K1	M3(Oxidation)	0	0	0.002134	3.30919	2	1106.53	-0.00885203	21.7319	0
	High	VTMQNLNDR	16	10	4	P02535-3;Q61414;Q61781;Q9Z2K1		0	0	0.0007212	2.96676	2	1090.53	0.253362	27.5328	0
	High	VTMQNLNDRLASYLDKVR	2	2	1	Q61414		0	0	0.0001301	1.59775	4	2136.12	-0.182541	45.4227	2
	High	LASYLDKVR	4	6	4	Q61414;P08730;P19001;Q9QWL7		0	0.001	0.01653	2.8017	2	1064.61	0.114267	30.8219	1
	High	LAADDFR	26	23	11	A6BLY7;P02535-3;P08730;P19001;Q497I4;Q61414;Q61781;Q61897;Q6IFX2;Q9QWL7;Q9Z2K1		0	0.002	0.0404	2.64054	2	807.399	-0.160563	29.6345	0
	High	LASYLDK	7	7	4	Q61414;P19001;P08730;Q9QWL7		0	0.004	0.0755	2.25847	2	809.44	-0.0198706	28.4856	0
D3YWM4	Propionyl-CoA carboxylase alpha chain, mitochondrial (Fragment) OS=Mus musculus GN=Pcca PE=1 SV=2 - [D3YWM4_MOUSE]	462.094	59.54	1	1	7	152	131	14.5925	9.29053
	A2	Sequence	# PSMs	# Proteins	# Protein Groups	Protein Group Accessions	Modifications	ΔCn	q-Value	PEP	XCorr	Charge	MH+ [Da]	ΔM [ppm]	RT [min]	# Missed Cleavages
	High	mADEAVcVGPAPTSK	17	2	2	D3YWM4;Q91ZA3	M1(Oxidation); C7(Carbamidomethyl)	0	0	8.181e-08	5.1482	2	1548.7	0.594646	28.2015	0
	High	AQAVHPGYGFLSENKEFAK	32	3	2	D3YWM4;Q91ZA3		0	0	2.136e-07	4.67345	3	2093.04	-0.20994	35.9717	1
	High	MADEAVcVGPAPTSK	9	2	2	D3YWM4;Q91ZA3	C7(Carbamidomethyl)	0	0	5.918e-08	4.65222	2	1532.71	-0.0885675	30.3419	0
	High	SYLNmDAImEAIK	7	2	2	D3YWM4;Q91ZA3	M5(Oxidation); M9(Oxidation)	0	0	1.005e-06	4.60172	2	1530.72	-0.145248	39.6532	0
	High	LAAEDVTFIGPDTHAIQAm	4	1	1	D3YWM4	M19(Oxidation)	0	0	7.542e-06	4.59206	2	2015.98	0.684188	42.7175	0
	High	SYLNMDAIMEAIKK	9	2	2	D3YWM4;Q91ZA3		0	0	3.267e-06	4.58496	2	1626.82	0.815773	49.6091	1
	High	SYLNmDAImEAIKK	25	2	2	D3YWM4;Q91ZA3	M5(Oxidation); M9(Oxidation)	0	0	5.178e-06	4.25684	2	1658.81	0.234337	36.7845	1
	High	AQAVHPGYGFLSENK	47	3	2	D3YWM4;Q91ZA3		0	0	6.346e-07	4.22887	2	1617.8	0.00510067	34.2562	0
	High	SYLNMDAIMEAIK	1	2	2	D3YWM4;Q91ZA3		0	0	7.86e-05	3.06121	2	1498.73	0.151984	50.5345	0
	High	SSQQQLLGTLK	1	3	2	D3YWM4;Q91ZA3		0	0	0.008945	2.1969	2	1202.67	0.123528	35.309	0
Q792Z1	MCG140784 OS=Mus musculus GN=Try10 PE=2 SV=1 - [Q792Z1_MOUSE]	436.733	18.7	1	1	2	211	246	26.2039	5.8335
	A2	Sequence	# PSMs	# Proteins	# Protein Groups	Protein Group Accessions	Modifications	ΔCn	q-Value	PEP	XCorr	Charge	MH+ [Da]	ΔM [ppm]	RT [min]	# Missed Cleavages
	High	LGEHNINVLEGnEQFIDAAnIIKHPK	37	1	1	Q792Z1	N12(Deamidated); N20(Deamidated)	0	0	0.0005957	5.63917	3	2915.49	0.673005	48.5228	1
	High	LGEHNInVLEGNEQFIDAANIIKHPK	168	1	1	Q792Z1	N7(Deamidated)	0	0	3.614e-05	5.29492	3	2914.51	0.173103	47.4628	1
	High	TLDNDImLIKLSSPVTLNAR	6	1	1	Q792Z1	M7(Oxidation)	0	0.002	0.04893	2.03648	3	2230.21	0.146042	47.1675	1
Q8BGZ7	Keratin, type II cytoskeletal 75 OS=Mus musculus GN=Krt75 PE=1 SV=1 - [K2C75_MOUSE]	407.937	17.24	5	1	13	137	551	59.7039	8.30908
	A2	Sequence	# PSMs	# Proteins	# Protein Groups	Protein Group Accessions	Modifications	ΔCn	q-Value	PEP	XCorr	Charge	MH+ [Da]	ΔM [ppm]	RT [min]	# Missed Cleavages
	High	SLDLDSIIAEVK	24	5	3	P50446;Q8BGZ7;Q922U2		0	0	9.226e-07	4.85405	2	1302.72	0.331976	50.4543	0
	High	LALDVEIATYR	39	7	4	P50446;Q3UV17;Q8BGZ7;Q922U2		0	0	3.88e-05	4.02612	2	1263.69	0.00176961	43.378	0
	High	YEELQVTAGR	17	5	2	P50446;Q8BGZ7		0	0	0.0001964	3.69905	2	1165.59	0.579552	30.8945	0
	High	SRAEAESWYQTK	4	6	2	P50446;Q8BGZ7		0	0	0.005781	3.47263	2	1455.69	0.0808319	28.6501	1
	High	AEAESWYQTK	3	6	2	P50446;Q8BGZ7		0	0	0.001656	3.34248	2	1212.55	0.174034	30.7065	0
	High	YEELqVTAGR	1	5	2	P50446;Q8BGZ7	Q5(Deamidated)	0	0	0.005061	3.22538	2	1166.57	1.30536	30.8695	0
	High	KLLEGEEcR	7	11	5	P50446;Q3UV17;Q8BGZ7;Q922U2;Q3TTY5	C8(Carbamidomethyl)	0	0	0.0008339	2.99642	2	1133.56	0.271849	23.5429	1
	High	LLEGEEcR	5	11	5	P50446;Q3UV17;Q8BGZ7;Q922U2;Q3TTY5	C7(Carbamidomethyl)	0	0	0.009817	2.74177	2	1005.47	0.0629701	25.2052	0
	High	FASFIDK	21	20	7	P04104;P50446;Q3UV17;Q8BGZ7;Q922U2;Q3TTY5;Q6IFZ6		0	0	0.01099	2.45618	2	827.43	-0.0304148	35.7366	0
	High	NmQEVVEDFK	4	1	1	Q8BGZ7	M2(Oxidation)	0	0.002	0.02486	2.81144	2	1254.57	0.129161	37.0168	0
	High	YEDEINK	4	10	6	P04104;P50446;Q3TTY5;Q6IFZ6;Q8BGZ7;Q922U2		0	0.002	0.04918	2.30696	2	910.415	0.188455	23.1527	0
	High	EYQELmNVK	4	8	3	P50446;Q3UV17;Q8BGZ7	M6(Oxidation)	0	0.002	0.01868	2.20651	2	1169.55	0.279329	28.6408	0
	High	YEDEINKR	3	10	6	P04104;P50446;Q3TTY5;Q6IFZ6;Q8BGZ7;Q922U2		0	0.004	0.07756	2.19184	2	1066.52	0.00348858	21.7774	1
	High	FLEQQNK	1	21	7	E9Q0F0;E9Q1Y9;Q9Z2T6;P50446;Q3UV17;Q8BGZ7;Q922U2		0	0.008	0.1073	1.94476	2	906.468	-0.0531662	23.6898	0
Q9Z2K1	Keratin, type I cytoskeletal 16 OS=Mus musculus GN=Krt16 PE=1 SV=3 - [K1C16_MOUSE]	404.548	16.84	11	4	8	176	469	51.5743	5.19873
	A2	Sequence	# PSMs	# Proteins	# Protein Groups	Protein Group Accessions	Modifications	ΔCn	q-Value	PEP	XCorr	Charge	MH+ [Da]	ΔM [ppm]	RT [min]	# Missed Cleavages
	High	TRLEQEIATYR	15	8	6	Q61414;P08730;Q61781;Q6IFX2;Q9QWL7;Q9Z2K1		0	0	0.0005979	3.7771	2	1379.73	-0.0670918	33.9746	1
	High	LEQEIATYR	14	11	7	Q61414;P08730;P19001;Q61781;Q6IFX2;Q9QWL7;Q9Z2K1		0	0	0.00121	3.43146	2	1122.58	0.0229747	30.1084	0
	High	ASLENSLEETK	19	1	1	Q9Z2K1		0	0	0.001632	3.42358	2	1220.6	0.575608	31.7791	0
	High	VTmQnLNDR	49	10	4	P02535-3;Q61414;Q61781;Q9Z2K1	M3(Oxidation); N5(Deamidated)	0	0	0.006281	3.40517	2	1107.51	-0.346017	22.7768	0
	High	VTmQNLNDR	29	10	4	P02535-3;Q61414;Q61781;Q9Z2K1	M3(Oxidation)	0	0	0.002134	3.30919	2	1106.53	-0.00885203	21.7319	0
	High	KNHEEEmLALR	2	1	1	Q9Z2K1	M7(Oxidation)	0	0	0.0003891	3.15648	3	1385.68	-0.754605	25.0621	1
	High	VTMQNLNDR	16	10	4	P02535-3;Q61414;Q61781;Q9Z2K1		0	0	0.0007212	2.96676	2	1090.53	0.253362	27.5328	0
	High	GQTGGDVNVEmDAAPGVDLSR	3	1	1	Q9Z2K1	M11(Oxidation)	0	0	0.00383	2.26816	3	2103.96	-0.082025	34.8246	0
	High	LAADDFR	26	23	11	A6BLY7;P02535-3;P08730;P19001;Q497I4;Q61414;Q61781;Q61897;Q6IFX2;Q9QWL7;Q9Z2K1		0	0.002	0.0404	2.64054	2	807.399	-0.160563	29.6345	0
	High	DQYEQmAEK	3	1	1	Q9Z2K1	M6(Oxidation)	0	0.008	0.1069	2.19259	2	1157.48	-0.547552	20.9536	0
Q3TTY5	Keratin, type II cytoskeletal 2 epidermal OS=Mus musculus GN=Krt2 PE=1 SV=1 - [K22E_MOUSE]	397.213	9.76	2	7	12	141	707	70.8798	8.06006
	A2	Sequence	# PSMs	# Proteins	# Protein Groups	Protein Group Accessions	Modifications	ΔCn	q-Value	PEP	XCorr	Charge	MH+ [Da]	ΔM [ppm]	RT [min]	# Missed Cleavages
	High	GFSSGSAVVSGGSR	25	1	1	Q3TTY5		0	0	2.108e-06	4.75121	2	1254.61	0.856631	27.7692	0
	High	KYEDEINKR	17	1	1	Q3TTY5		0	0	0.001469	3.388	2	1194.61	0.00370309	21.395	2
	High	GEHAIKDAR	7	1	1	Q3TTY5		0	0	0.005999	3.12766	2	996.522	0.0321724	18.516	1
	High	DYQELmNTK	31	1	1	Q3TTY5	M6(Oxidation)	0	0	0.008095	3.084	2	1157.51	-0.128331	26.7056	0
	High	DYQELMNTK	14	1	1	Q3TTY5		0	0	0.007017	3.03467	2	1141.52	0.0135595	33.5349	0
	High	LLRDYQELmNTK	3	1	1	Q3TTY5	M9(Oxidation)	0	0	0.0004019	3.01722	2	1539.78	0.0796898	31.4568	1
	High	KLLEGEEcR	7	11	5	P50446;Q3UV17;Q8BGZ7;Q922U2;Q3TTY5	C8(Carbamidomethyl)	0	0	0.0008339	2.99642	2	1133.56	0.271849	23.5429	1
	High	LLEGEEcR	5	11	5	P50446;Q3UV17;Q8BGZ7;Q922U2;Q3TTY5	C7(Carbamidomethyl)	0	0	0.009817	2.74177	2	1005.47	0.0629701	25.2052	0
	High	FASFIDK	21	20	7	P04104;P50446;Q3UV17;Q8BGZ7;Q922U2;Q3TTY5;Q6IFZ6		0	0	0.01099	2.45618	2	827.43	-0.0304148	35.7366	0
	High	YEDEINK	4	10	6	P04104;P50446;Q3TTY5;Q6IFZ6;Q8BGZ7;Q922U2		0	0.002	0.04918	2.30696	2	910.415	0.188455	23.1527	0
	High	DYqELmNTK	1	1	1	Q3TTY5	Q3(Deamidated); M6(Oxidation)	0	0.002	0.03671	2.08407	2	1158.5	0.0762925	27.8567	0
	High	KYEDEINK	2	1	1	Q3TTY5		0	0.002	0.02811	2.00543	2	1038.51	0.0483433	21.8579	1
	High	VDPEIQNVK	1	1	1	Q3TTY5		0	0.002	0.04111	1.3836	2	1041.56	0.108958	27.6368	0
	High	YEDEINKR	3	10	6	P04104;P50446;Q3TTY5;Q6IFZ6;Q8BGZ7;Q922U2		0	0.004	0.07756	2.19184	2	1066.52	0.00348858	21.7774	1
Q3UV17	Keratin, type II cytoskeletal 2 oral OS=Mus musculus GN=Krt76 PE=2 SV=1 - [K22O_MOUSE]	343.988	13.97	5	4	10	128	594	62.806	8.42627
	A2	Sequence	# PSMs	# Proteins	# Protein Groups	Protein Group Accessions	Modifications	ΔCn	q-Value	PEP	XCorr	Charge	MH+ [Da]	ΔM [ppm]	RT [min]	# Missed Cleavages
	High	LALDVEIATYR	39	7	4	P50446;Q3UV17;Q8BGZ7;Q922U2		0	0	3.88e-05	4.02612	2	1263.69	0.00176961	43.378	0
	High	AEAEALYQTK	7	2	1	Q3UV17		0	0	0.001355	3.46527	2	1123.56	-0.747544	27.752	0
	High	AQYEDIAQK	26	1	1	Q3UV17		0	0	0.004594	3.39301	2	1065.52	0.128137	26.0011	0
	High	KLLEGEEcR	7	11	5	P50446;Q3UV17;Q8BGZ7;Q922U2;Q3TTY5	C8(Carbamidomethyl)	0	0	0.0008339	2.99642	2	1133.56	0.271849	23.5429	1
	High	AQYEDIAqK	16	1	1	Q3UV17	Q8(Deamidated)	0	0	0.011	2.77698	2	1066.5	-0.222117	26.9182	0
	High	LLEGEEcR	5	11	5	P50446;Q3UV17;Q8BGZ7;Q922U2;Q3TTY5	C7(Carbamidomethyl)	0	0	0.009817	2.74177	2	1005.47	0.0629701	25.2052	0
	High	AQYEDIAQKSK	1	1	1	Q3UV17		0	0	0.009431	2.73475	2	1280.65	-0.120628	24.0652	1
	High	FASFIDK	21	20	7	P04104;P50446;Q3UV17;Q8BGZ7;Q922U2;Q3TTY5;Q6IFZ6		0	0	0.01099	2.45618	2	827.43	-0.0304148	35.7366	0
	High	EYQELmNVK	4	8	3	P50446;Q3UV17;Q8BGZ7	M6(Oxidation)	0	0.002	0.01868	2.20651	2	1169.55	0.279329	28.6408	0
	High	YEEEINRRTAAENEFVGLK	1	1	1	Q3UV17		0	0.008	0.108	2.22895	2	2268.13	0.0787966	41.0292	2
	High	FLEQQNK	1	21	7	E9Q0F0;E9Q1Y9;Q9Z2T6;P50446;Q3UV17;Q8BGZ7;Q922U2		0	0.008	0.1073	1.94476	2	906.468	-0.0531662	23.6898	0
Q61025	Intraflagellar transport protein 20 homolog OS=Mus musculus GN=Ift20 PE=1 SV=1 - [IFT20_MOUSE]	313.357	70.45	2	10	10	92	132	15.227	5.12256
	A2	Sequence	# PSMs	# Proteins	# Protein Groups	Protein Group Accessions	Modifications	ΔCn	q-Value	PEP	XCorr	Charge	MH+ [Da]	ΔM [ppm]	RT [min]	# Missed Cleavages
	High	EAQQQQLQALIAEK	30	2	1	Q61025		0	0	2.714e-07	5.75353	3	1597.85	0.219179	39.298	0
	High	IVGGLIELVDQLAK	15	2	1	Q61025		0	0	5.454e-08	5.4232	2	1467.88	0.270007	51.1746	0
	High	VLDPEVTQQTVELK	15	2	1	Q61025		0	0	3.8e-07	4.95302	2	1598.86	0.180066	37.5682	0
	High	YRVEYEALcK	7	1	1	Q61025	C9(Carbamidomethyl)	0	0	0.006051	3.61088	2	1330.65	0.831945	31.742	1
	High	VEAEQNEFIDQFIFQK	1	1	1	Q61025		0	0	2.002e-05	3.57158	2	1984.96	-0.202533	50.4126	0
	High	EAQQQQLQALIAEKK	2	2	1	Q61025		0	0	0.001079	2.88308	3	1725.95	0.167956	35.5832	1
	High	VLDPEVTQQTVELKEEcKDFVDK	12	2	1	Q61025	C17(Carbamidomethyl)	0	0	1.013e-06	2.87904	3	2749.36	-0.3711	39.3707	2
	High	VLDPEVTQQTVELKEEcK	7	2	1	Q61025	C17(Carbamidomethyl)	0	0	2.509e-05	2.61013	3	2145.07	-0.331307	35.0898	1
	High	VEYEALcK	2	1	1	Q61025	C7(Carbamidomethyl)	0	0	0.00563	2.57091	2	1011.48	-0.101227	29.4736	0
	High	DILGEAGLHFDELNK	1	2	1	Q61025		0	0.003	0.05141	1.44457	3	1670.84	0.19691	46.2587	0
P08730	Keratin, type I cytoskeletal 13 OS=Mus musculus GN=Krt13 PE=1 SV=2 - [K1C13_MOUSE]	304.014	13.04	10	2	9	150	437	47.7243	4.85596
	A2	Sequence	# PSMs	# Proteins	# Protein Groups	Protein Group Accessions	Modifications	ΔCn	q-Value	PEP	XCorr	Charge	MH+ [Da]	ΔM [ppm]	RT [min]	# Missed Cleavages
	High	TRLEQEIATYR	15	8	6	Q61414;P08730;Q61781;Q6IFX2;Q9QWL7;Q9Z2K1		0	0	0.0005979	3.7771	2	1379.73	-0.0670918	33.9746	1
	High	LEQEIATYR	14	11	7	Q61414;P08730;P19001;Q61781;Q6IFX2;Q9QWL7;Q9Z2K1		0	0	0.00121	3.43146	2	1122.58	0.0229747	30.1084	0
	High	QSVEADINGLR	24	6	2	P02535-3;P08730		0	0	0.0001019	3.09973	2	1201.62	0.231304	35.8839	0
	High	QSVEADInGLR	18	6	2	P02535-3;P08730	N8(Deamidated)	0	0	0.002082	3.09966	2	1202.6	0.732645	32.379	0
	High	SLLEGQDAK	2	1	1	P08730		0	0	0.01094	2.14626	2	960.499	-0.338457	26.912	0
	High	QSVEADInGLRR	8	6	2	P02535-3;P08730	N8(Deamidated)	0	0	0.004584	1.96726	2	1358.7	0.075717	29.0265	1
	High	QSVEADINGLRR	31	6	2	P02535-3;P08730		0	0	0.004789	1.79608	3	1357.72	0.00374796	32.9892	1
	High	LASYLDKVR	4	6	4	Q61414;P08730;P19001;Q9QWL7		0	0.001	0.01653	2.8017	2	1064.61	0.114267	30.8219	1
	High	LAADDFR	26	23	11	A6BLY7;P02535-3;P08730;P19001;Q497I4;Q61414;Q61781;Q61897;Q6IFX2;Q9QWL7;Q9Z2K1		0	0.002	0.0404	2.64054	2	807.399	-0.160563	29.6345	0
	High	IILEIDNAR	1	2	1	P08730		0	0.002	0.03569	2.41846	2	1056.61	4.10479	37.1412	0
	High	LASYLDK	7	7	4	Q61414;P19001;P08730;Q9QWL7		0	0.004	0.0755	2.25847	2	809.44	-0.0198706	28.4856	0
Q9Z2T6	Keratin, type II cuticular Hb5 OS=Mus musculus GN=Krt85 PE=2 SV=2 - [KRT85_MOUSE]	256.528	8.48	6	2	5	72	507	55.7233	6.41748
	A2	Sequence	# PSMs	# Proteins	# Protein Groups	Protein Group Accessions	Modifications	ΔCn	q-Value	PEP	XCorr	Charge	MH+ [Da]	ΔM [ppm]	RT [min]	# Missed Cleavages
	High	LALDIEIATYR	64	6	1	Q9Z2T6		0	0	1.369e-05	4.56209	2	1277.71	0.173261	46.2653	0
	High	TKEEINELNR	4	1	1	Q9Z2T6		0	0.001	0.01589	2.82983	3	1245.64	-0.37196	25.0911	1
	High	LLEGEEQR	2	6	2	E9Q1Y9;Q9Z2T6		0	0.002	0.01864	2.55102	2	973.495	-0.031489	24.232	0
	High	FAAFIDK	1	5	2	E9Q1Y9;Q9Z2T6		0	0.002	0.03596	2.20901	2	811.435	-0.286349	35.8512	0
	High	FLEQQNK	1	21	7	E9Q0F0;E9Q1Y9;Q9Z2T6;P50446;Q3UV17;Q8BGZ7;Q922U2		0	0.008	0.1073	1.94476	2	906.468	-0.0531662	23.6898	0
P60710	Actin, cytoplasmic 1 OS=Mus musculus GN=Actb PE=1 SV=1 - [ACTB_MOUSE]	255.353	46.4	12	5	13	84	375	41.7097	5.47803
	A2	Sequence	# PSMs	# Proteins	# Protein Groups	Protein Group Accessions	Modifications	ΔCn	q-Value	PEP	XCorr	Charge	MH+ [Da]	ΔM [ppm]	RT [min]	# Missed Cleavages
	High	SYELPDGQVITIGNER	11	10	2	P68033;P60710		0	0	1.166e-08	4.81638	2	1790.89	0.35425	44.0344	0
	High	VAPEEHPVLLTEAPLNPK	18	6	1	P60710		0	0	4.903e-07	4.78044	2	1954.06	-0.187705	38.3103	0
	High	TTGIVmDSGDGVTHTVPIYEGYALPHAILR	4	6	1	P60710	M6(Oxidation)	0	0	4.754e-09	4.6776	4	3199.61	-0.102139	44.626	0
	High	DLYANTVLSGGTTmYPGIADR	2	5	1	P60710	M14(Oxidation)	0	0	5.839e-08	4.42872	3	2231.06	-0.132635	43.6412	0
	High	IWHHTFYNELR	7	8	2	P60710;P68033		0	0	9.375e-06	3.94304	3	1515.75	0.334593	34.232	0
	High	QEYDESGPSIVHR	4	5	1	P60710		0	0	6.106e-05	3.36857	3	1516.7	0.637337	28.2943	0
	High	DSYVGDEAQSK	13	13	2	P68033;P60710		0	0	0.002333	3.1134	2	1198.52	-0.217806	23.7083	0
	High	GYSFTTTAER	9	5	1	P60710		0	0	0.0009653	2.76172	2	1132.53	0.379725	30.8504	0
	High	AVFPSIVGRPR	2	16	2	P68033;P60710		0	0	0.01144	2.68256	2	1198.71	-0.168044	36.0462	0
	High	AGFAGDDAPR	6	16	2	P68033;P60710		0	0	0.001869	2.67229	2	976.448	0.0620172	25.8469	0
	High	HQGVmVGmGQK	2	14	2	P68033;P60710	M5(Oxidation); M8(Oxidation)	0	0	0.002341	2.63818	2	1203.56	-0.20336	19.7256	0
	High	EITALAPSTmK	5	9	2	P68033;P60710	M10(Oxidation)	0	0	0.0008721	2.53076	2	1177.61	-0.653758	29.9381	0
	High	DSYVGDEAQSKR	1	13	2	P68033;P60710		0	0.002	0.02047	2.09467	2	1354.62	-0.0462753	22.7509	1
A6BLY7	Keratin, type I cytoskeletal 28 OS=Mus musculus GN=Krt28 PE=1 SV=1 - [K1C28_MOUSE]	247.563	3.46	6	1	2	123	462	50.3151	5.2876
	A2	Sequence	# PSMs	# Proteins	# Protein Groups	Protein Group Accessions	Modifications	ΔCn	q-Value	PEP	XCorr	Charge	MH+ [Da]	ΔM [ppm]	RT [min]	# Missed Cleavages
	High	VTmQNLnnR	32	1	1	A6BLY7	M3(Oxidation); N7(Deamidated); N8(Deamidated)	0	0	0.0006647	3.70755	2	1107.51	0.208698	21.8113	0
	High	VTmQNLNnR	37	1	1	A6BLY7	M3(Oxidation); N8(Deamidated)	0	0	0.002129	3.30919	2	1106.53	-0.00523711	21.7319	0
	High	VTMQNLNnR	28	1	1	A6BLY7	N8(Deamidated)	0	0	0.0007226	2.96676	2	1090.53	0.25703	27.5328	0
	High	LAADDFR	26	23	11	A6BLY7;P02535-3;P08730;P19001;Q497I4;Q61414;Q61781;Q61897;Q6IFX2;Q9QWL7;Q9Z2K1		0	0.002	0.0404	2.64054	2	807.399	-0.160563	29.6345	0
P19001	Keratin, type I cytoskeletal 19 OS=Mus musculus GN=Krt19 PE=1 SV=1 - [K1C19_MOUSE]	228.189	16.38	9	2	8	84	403	44.5147	5.38916
	A2	Sequence	# PSMs	# Proteins	# Protein Groups	Protein Group Accessions	Modifications	ΔCn	q-Value	PEP	XCorr	Charge	MH+ [Da]	ΔM [ppm]	RT [min]	# Missed Cleavages
	High	VLDELTLAR	27	6	5	Q61414;P19001;Q61781;Q6IFX2;Q9QWL7		0	0	0.0003338	3.61692	2	1029.59	0.216114	38.4846	0
	High	LEQEIATYR	14	11	7	Q61414;P08730;P19001;Q61781;Q6IFX2;Q9QWL7;Q9Z2K1		0	0	0.00121	3.43146	2	1122.58	0.0229747	30.1084	0
	High	LSVEADINGLR	3	1	1	P19001		0	0	0.0006147	3.39435	2	1186.64	1.17918	38.9806	0
	High	IVLqIDNAR	2	2	1	P19001	Q4(Deamidated)	0	0	0.003064	2.34678	2	1042.59	0.206953	35.4024	0
	High	LASYLDKVR	4	6	4	Q61414;P08730;P19001;Q9QWL7		0	0.001	0.01653	2.8017	2	1064.61	0.114267	30.8219	1
	High	ALEqANGELEVK	1	1	1	P19001	Q4(Deamidated)	0	0.002	0.0447	2.90467	2	1301.66	-0.0265092	32.8488	0
	High	LAADDFR	26	23	11	A6BLY7;P02535-3;P08730;P19001;Q497I4;Q61414;Q61781;Q61897;Q6IFX2;Q9QWL7;Q9Z2K1		0	0.002	0.0404	2.64054	2	807.399	-0.160563	29.6345	0
	High	LASYLDK	7	7	4	Q61414;P19001;P08730;Q9QWL7		0	0.004	0.0755	2.25847	2	809.44	-0.0198706	28.4856	0
E9Q0F0	Protein Krt78 OS=Mus musculus GN=Krt78 PE=4 SV=1 - [E9Q0F0_MOUSE]	204.763	1.97	2	2	3	97	1068	112.194	7.97217
	A2	Sequence	# PSMs	# Proteins	# Protein Groups	Protein Group Accessions	Modifications	ΔCn	q-Value	PEP	XCorr	Charge	MH+ [Da]	ΔM [ppm]	RT [min]	# Missed Cleavages
	High	SLNNQFASFIDK	40	1	1	E9Q0F0		0	0	2.093e-05	4.27057	2	1383.69	0.436707	43.6701	0
	High	SLNNQFASFIDKVR	24	1	1	E9Q0F0		0	0	5.26e-06	4.08622	2	1638.86	0.0803304	45.8693	1
	High	SLNNqFASFIDK	32	1	1	E9Q0F0	Q5(Deamidated)	0	0	0.0001457	3.36899	2	1384.67	0.0785566	46.0185	0
	High	FLEQQNK	1	21	7	E9Q0F0;E9Q1Y9;Q9Z2T6;P50446;Q3UV17;Q8BGZ7;Q922U2		0	0.008	0.1073	1.94476	2	906.468	-0.0531662	23.6898	0
E9Q616	Protein Ahnak OS=Mus musculus GN=Ahnak PE=1 SV=1 - [E9Q616_MOUSE]	177.363	20.17	1	17	18	100	5656	603.866	6.30322
	A2	Sequence	# PSMs	# Proteins	# Protein Groups	Protein Group Accessions	Modifications	ΔCn	q-Value	PEP	XCorr	Charge	MH+ [Da]	ΔM [ppm]	RT [min]	# Missed Cleavages
	High	LDIETSDVSLEGPEGK	2	1	1	E9Q616		0	0	4.341e-06	4.33825	2	1688.82	0.269031	38.9012	0
	High	GPSVDVEVPDVDLEcPDAK	1	1	1	E9Q616	C15(Carbamidomethyl)	0	0	1.486e-08	4.24418	2	2040.94	-0.05122	42.0512	0
	High	LKKPDVDITAPK	2	1	1	E9Q616		0	0	5.136e-06	4.24175	3	1324.78	-0.44436	28.205	1
	High	VDIEGPNVNIEGPEGK	1	1	1	E9Q616		0	0	5.344e-07	3.94817	2	1666.83	0.112495	36.8929	0
	High	AEGPEVDVNLPK	6	1	1	E9Q616		0	0	0.0001174	3.81187	2	1267.65	-0.0407604	35.3907	0
	High	VDIDVPDVNIEGPDAK	13	1	1	E9Q616		0	0	8.033e-05	3.80393	2	1695.84	-0.213453	42.0547	0
	High	VKGDVDVTVPK	4	1	1	E9Q616		0.0157	0	0.001085	3.14009	2	1156.66	-0.217246	29.9742	1
	High	VDINAPDVDVR	3	1	1	E9Q616		0	0	0.006974	3.03715	2	1212.62	-0.0721819	34.671	0
	High	GEGPEVDVNLPK	3	1	1	E9Q616		0	0	0.0005337	2.98463	2	1253.64	0.0760988	35.3279	0
	High	VDIDVPDVDVHGPDWHLK	9	1	1	E9Q616		0	0	4.719e-05	2.93619	4	2056.01	0.0190712	42.1414	0
	High	VDIDVPDVNIEGPEGK	6	1	1	E9Q616		0	0	0.0001153	2.90405	2	1695.84	0.00249341	41.9342	0
	High	VKGDVDVSLPK	4	1	1	E9Q616		0	0	0.002418	2.89873	2	1156.66	-0.111709	30.1955	1
	High	VDINAPEVEVQGK	1	1	1	E9Q616		0	0	8.815e-05	2.89314	2	1397.73	0.653663	33.9055	0
	High	VEGEIKVPEVDIK	2	1	1	E9Q616		0	0	0.001948	2.87593	3	1454.81	-0.620376	37.1912	1
	High	ADIDVSGPK	24	1	1	E9Q616		0	0	0.0009754	2.30826	2	901.463	0.114018	26.4265	0
	High	AnIDVSGPK	12	1	1	E9Q616	N2(Deamidated)	0	0	0.0009776	2.30826	2	901.463	0.118455	26.4265	0
	High	ANIDVSGPK	5	1	1	E9Q616		0	0	0.006687	1.99653	2	900.478	-0.14453	25.6109	0
	High	VKGDmDVTVPK	1	1	1	E9Q616	M5(Oxidation)	0	0.001	0.01587	1.88714	2	1204.62	-0.271731	23.9555	1
	High	FKmPDmHFK	1	1	1	E9Q616	M3(Oxidation); M6(Oxidation)	0	0.009	0.1126	2.28569	3	1212.55	-0.176602	23.9422	1
P05213	Tubulin alpha-1B chain OS=Mus musculus GN=Tuba1b PE=1 SV=2 - [TBA1B_MOUSE]	146.797	34.59	7	12	12	44	451	50.1196	5.05908
	A2	Sequence	# PSMs	# Proteins	# Protein Groups	Protein Group Accessions	Modifications	ΔCn	q-Value	PEP	XCorr	Charge	MH+ [Da]	ΔM [ppm]	RT [min]	# Missed Cleavages
	High	TIGGGDDSFNTFFSETGAGK	4	4	1	P05213		0	0	9.705e-09	5.50287	2	2007.89	0.229587	46.2236	0
	High	AVFVDLEPTVIDEVR	6	3	1	P05213		0	0	3.748e-07	5.2636	3	1701.91	0.278445	48.9622	0
	High	VGINYQPPTVVPGGDLAK	5	6	1	P05213		0	0	6.088e-08	4.62493	2	1824.99	0.47366	40.6395	0
	High	FDGALNVDLTEFQTNLVPYPR	1	6	1	P05213		0	0	2.629e-05	4.40068	2	2409.21	0.178761	50.5542	0
	High	SIQFVDWcPTGFK	1	2	1	P05213	C8(Carbamidomethyl)	0	0	6.492e-05	4.15247	2	1584.75	0.1788	48.3281	0
	High	IHFPLATYAPVISAEK	10	5	1	P05213		0	0	0.0001118	3.75579	3	1756.96	0.0636089	45.3315	0
	High	LDHKFDLmYAK	4	7	1	P05213	M8(Oxidation)	0	0	0.001833	3.07409	3	1396.69	0.430195	31.6098	1
	High	DVNAAIATIK	4	4	1	P05213		0	0	0.0004488	2.94069	2	1015.58	-0.0567815	35.1387	0
	High	NLDIERPTYTNLNR	3	6	1	P05213		0	0	0.0001838	2.53355	3	1718.88	-0.0163506	34.7966	0
	High	EDAANNYAR	4	6	1	P05213		0	0	0.00366	2.49913	2	1023.45	0.448668	21.2437	0
	High	EIIDLVLDR	1	3	1	P05213		0	0.002	0.02082	2.46318	2	1085.62	-0.109232	47.2442	0
	High	FDLmYAK	1	7	1	P05213	M4(Oxidation)	0	0.002	0.0351	2.16593	2	903.428	-0.0887571	34.2744	0
P68033	Actin, alpha cardiac muscle 1 OS=Mus musculus GN=Actc1 PE=1 SV=1 - [ACTC_MOUSE]	145.082	25.99	9	1	9	50	377	41.9919	5.38916
	A2	Sequence	# PSMs	# Proteins	# Protein Groups	Protein Group Accessions	Modifications	ΔCn	q-Value	PEP	XCorr	Charge	MH+ [Da]	ΔM [ppm]	RT [min]	# Missed Cleavages
	High	SYELPDGQVITIGNER	11	10	2	P68033;P60710		0	0	1.166e-08	4.81638	2	1790.89	0.35425	44.0344	0
	High	IWHHTFYNELR	7	8	2	P60710;P68033		0	0	9.375e-06	3.94304	3	1515.75	0.334593	34.232	0
	High	YPIEHGIITNWDDmEK	3	6	1	P68033	M14(Oxidation)	0	0	0.00124	3.39821	3	1976.91	-0.41065	38.1852	0
	High	DSYVGDEAQSK	13	13	2	P68033;P60710		0	0	0.002333	3.1134	2	1198.52	-0.217806	23.7083	0
	High	AVFPSIVGRPR	2	16	2	P68033;P60710		0	0	0.01144	2.68256	2	1198.71	-0.168044	36.0462	0
	High	AGFAGDDAPR	6	16	2	P68033;P60710		0	0	0.001869	2.67229	2	976.448	0.0620172	25.8469	0
	High	HQGVmVGmGQK	2	14	2	P68033;P60710	M5(Oxidation); M8(Oxidation)	0	0	0.002341	2.63818	2	1203.56	-0.20336	19.7256	0
	High	EITALAPSTmK	5	9	2	P68033;P60710	M10(Oxidation)	0	0	0.0008721	2.53076	2	1177.61	-0.653758	29.9381	0
	High	DSYVGDEAQSKR	1	13	2	P68033;P60710		0	0.002	0.02047	2.09467	2	1354.62	-0.0462753	22.7509	1
P99024	Tubulin beta-5 chain OS=Mus musculus GN=Tubb5 PE=1 SV=1 - [TBB5_MOUSE]	119.085	32.21	5	2	11	37	444	49.639	4.89404
	A2	Sequence	# PSMs	# Proteins	# Protein Groups	Protein Group Accessions	Modifications	ΔCn	q-Value	PEP	XCorr	Charge	MH+ [Da]	ΔM [ppm]	RT [min]	# Missed Cleavages
	High	NSSYFVEWIPNNVK	4	7	3	P68372;P99024;Q922F4		0	0	6.534e-06	4.34254	2	1696.83	0.31965	47.6961	0
	High	EIVHIQAGQcGNQIGAK	2	6	2	P68372;P99024	C10(Carbamidomethyl)	0	0	6.581e-07	4.26376	3	1822.92	0.0117668	30.4751	0
	High	EVDEQmLNVQNK	11	4	2	P68372;P99024	M6(Oxidation)	0	0	0.0001076	4.07124	2	1462.68	0.129584	27.5456	0
	High	LHFFmPGFAPLTSR	2	5	2	P68372;P99024	M5(Oxidation)	0	0	3.74e-05	3.68228	3	1636.83	-0.141076	45.392	0
	High	LAVNmVPFPR	2	8	3	P68372;P99024;Q922F4	M5(Oxidation)	0	0	0.0003107	3.14798	2	1159.63	0.441556	39.104	0
	High	ISVYYNEATGGK	2	1	1	P99024		0	0	6.977e-05	3.07837	2	1301.64	-0.740017	31.9922	0
	High	FPGQLNADLR	5	8	3	P68372;P99024;Q922F4		0	0	0.0004057	2.79642	2	1130.6	0.362131	36.6588	0
	High	YLTVAAVFR	2	3	2	P68372;P99024		0	0	0.001719	2.73816	2	1039.59	0.256157	44.6784	0
	High	FWEVISDEHGIDPTGTYHGDSDLQLDR	1	1	1	P99024		0	0	5.847e-06	2.73051	4	3102.41	-0.0186373	44.0321	0
	High	ISEQFTAmFR	2	6	2	P68372;P99024	M8(Oxidation)	0	0	0.001191	2.66648	2	1245.59	-0.0875509	37.6419	0
	High	IREEYPDR	4	6	3	P68372;P99024;Q922F4		0	0.004	0.06889	2.73173	2	1077.53	-0.448571	22.689	1
P68372	Tubulin beta-4B chain OS=Mus musculus GN=Tubb4b PE=1 SV=1 - [TBB4B_MOUSE]	116.552	32.13	6	2	11	37	445	49.799	4.89404
	A2	Sequence	# PSMs	# Proteins	# Protein Groups	Protein Group Accessions	Modifications	ΔCn	q-Value	PEP	XCorr	Charge	MH+ [Da]	ΔM [ppm]	RT [min]	# Missed Cleavages
	High	NSSYFVEWIPNNVK	4	7	3	P68372;P99024;Q922F4		0	0	6.534e-06	4.34254	2	1696.83	0.31965	47.6961	0
	High	EIVHLQAGQcGNQIGAK	2	6	2	P68372;P99024	C10(Carbamidomethyl)	0	0	6.581e-07	4.26376	3	1822.92	0.0117668	30.4751	0
	High	EVDEQmLNVQNK	11	4	2	P68372;P99024	M6(Oxidation)	0	0	0.0001076	4.07124	2	1462.68	0.129584	27.5456	0
	High	LHFFmPGFAPLTSR	2	5	2	P68372;P99024	M5(Oxidation)	0	0	3.74e-05	3.68228	3	1636.83	-0.141076	45.392	0
	High	FWEVISDEHGIDPTGTYHGDSDLQLER	2	2	1	P68372		0	0	5.805e-05	3.15806	4	3116.42	-0.261596	43.9429	0
	High	LAVNmVPFPR	2	8	3	P68372;P99024;Q922F4	M5(Oxidation)	0	0	0.0003107	3.14798	2	1159.63	0.441556	39.104	0
	High	INVYYNEATGGK	1	1	1	P68372		0	0	0.0004374	2.90796	2	1328.65	0.0750072	32.0754	0
	High	FPGQLNADLR	5	8	3	P68372;P99024;Q922F4		0	0	0.0004057	2.79642	2	1130.6	0.362131	36.6588	0
	High	YLTVAAVFR	2	3	2	P68372;P99024		0	0	0.001719	2.73816	2	1039.59	0.256157	44.6784	0
	High	ISEQFTAmFR	2	6	2	P68372;P99024	M8(Oxidation)	0	0	0.001191	2.66648	2	1245.59	-0.0875509	37.6419	0
	High	IREEYPDR	4	6	3	P68372;P99024;Q922F4		0	0.004	0.06889	2.73173	2	1077.53	-0.448571	22.689	1
E9Q557	Desmoplakin OS=Mus musculus GN=Dsp PE=1 SV=1 - [DESP_MOUSE]	113.56	8.29	2	18	18	37	2883	332.706	6.80029
	A2	Sequence	# PSMs	# Proteins	# Protein Groups	Protein Group Accessions	Modifications	ΔCn	q-Value	PEP	XCorr	Charge	MH+ [Da]	ΔM [ppm]	RT [min]	# Missed Cleavages
	High	GFFDPNTEENLTYLQLK	5	2	1	E9Q557		0	0	7.746e-08	4.9197	2	2028.99	0.365565	49.9291	0
	High	LLEAQIATGGIIDPK	3	2	1	E9Q557		0	0	4.101e-08	4.73784	2	1538.88	0.100475	42.1225	0
	High	ALLQAILQTEDmLK	1	2	1	E9Q557	M12(Oxidation)	0	0	5.304e-06	4.31414	2	1602.88	-0.0520975	50.5318	0
	High	AVTGYNDPETGNIISLFQAmNK	2	2	1	E9Q557	M20(Oxidation)	0	0	3.063e-07	4.24041	3	2399.15	-0.11718	49.7338	0
	High	QLQNIIQATSR	5	2	1	E9Q557		0	0	0.0001059	3.50385	2	1271.71	-0.351452	35.2907	0
	High	IGLVRPGTALELLEAQAATGFIVDPVSNLR	1	2	1	E9Q557		0	0	0.00127	3.45745	3	3120.75	1.23281	50.9697	0
	High	LLQLQEQmR	3	2	1	E9Q557	M8(Oxidation)	0	0	0.001887	2.88098	2	1174.63	0.207189	31.3995	0
	High	QQIQNDLNQWK	2	2	1	E9Q557		0	0	0.002839	2.72688	2	1414.71	0.203505	35.693	0
	High	SQLQISNNR	3	1	1	E9Q557		0	0	0.006129	2.63531	2	1059.55	-0.399002	25.1244	0
	High	NHYNEEmSNLR	1	1	1	E9Q557	M7(Oxidation)	0	0	0.002565	2.62623	2	1422.61	-0.228777	22.3553	0
	High	SVQNDSQALAEVLNQLKDmLANFR	1	2	1	E9Q557	M19(Oxidation)	0	0	3.011e-05	2.49047	3	2720.37	0.339274	51.2219	1
	High	LQSLTENLTK	3	1	1	E9Q557		0	0	0.009499	2.48038	2	1146.64	0.32017	33.4116	0
	High	SAIYQLEEEYENLLK	1	2	1	E9Q557		0	0	0.00112	2.14772	2	1841.92	0.466274	50.7757	0
	High	NLHSEISGK	1	2	1	E9Q557		0	0.002	0.02337	2.36828	2	984.511	-0.381565	22.5496	0
	High	AQIDNLTR	2	1	1	E9Q557		0	0.002	0.03961	1.95292	2	930.5	0.122026	27.2535	0
	High	LGIYEAmK	1	2	1	E9Q557	M7(Oxidation)	0	0.004	0.06381	2.07674	2	940.481	-0.252935	30.1302	0
	High	LPVEEAYKR	1	2	1	E9Q557		0	0.004	0.06788	1.67114	2	1104.6	0.0676234	26.7408	1
	High	YIELLTR	1	2	1	E9Q557		0	0.007	0.08813	2.06576	2	907.525	-0.0721723	38.5022	0
P10126	Elongation factor 1-alpha 1 OS=Mus musculus GN=Eef1a1 PE=1 SV=3 - [EF1A1_MOUSE]	82.4941	18.83	4	7	7	27	462	50.0821	9.01221
	A2	Sequence	# PSMs	# Proteins	# Protein Groups	Protein Group Accessions	Modifications	ΔCn	q-Value	PEP	XCorr	Charge	MH+ [Da]	ΔM [ppm]	RT [min]	# Missed Cleavages
	High	VETGVLKPGmVVTFAPVNVTTEVK	3	1	1	P10126	M10(Oxidation)	0	0	4.467e-09	5.30583	3	2531.38	-0.00546238	43.6277	0
	High	IGGIGTVPVGR	7	2	1	P10126		0	0	3.336e-05	3.66869	2	1025.61	0.00564633	33.6031	0
	High	mDSTEPPYSQK	2	3	1	P10126	M1(Oxidation)	0	0	0.01085	3.34648	2	1298.56	0.169577	23.5434	0
	High	EHALLAYTLGVK	1	4	1	P10126		0	0	0.0005788	3.13627	2	1314.74	0.529282	40.0231	0
	High	YYVTIIDAPGHR	4	3	1	P10126		0	0	7.495e-05	2.75879	3	1404.73	0.0819991	36.6933	0
	High	VETGVLKPGMVVTFAPVNVTTEVK	2	1	1	P10126		0	0.001	0.01381	3.26736	3	2515.38	0.181035	46.1107	0
	High	LPLQDVYK	7	2	1	P10126		0	0.001	0.01528	2.48919	2	975.551	0.208866	35.664	0
	High	QTVAVGVIK	1	2	1	P10126		0	0.009	0.1178	1.89439	2	914.567	-0.0537632	30.7994	0
Q02257	Junction plakoglobin OS=Mus musculus GN=Jup PE=1 SV=3 - [PLAK_MOUSE]	79.3628	18.93	1	12	12	29	745	81.7488	6.13818
	A2	Sequence	# PSMs	# Proteins	# Protein Groups	Protein Group Accessions	Modifications	ΔCn	q-Value	PEP	XCorr	Charge	MH+ [Da]	ΔM [ppm]	RT [min]	# Missed Cleavages
	High	SAIVHLINYQDDAELATR	2	1	1	Q02257		0	0	3.719e-08	6.08182	3	2029.03	-0.132664	40.8176	0
	High	ALmGSPQLVAAVVR	3	1	1	Q02257	M3(Oxidation)	0	0	4.934e-07	4.13916	2	1427.8	0.267955	40.6549	0
	High	HVAAGTQQPYTDGVR	3	1	1	Q02257		0	0	4.008e-05	4.07171	2	1599.79	0.0449339	25.0979	0
	High	LLNDEDPVVVTK	3	1	1	Q02257		0	0	0.001817	3.66541	2	1341.73	-0.0682351	34.7304	0
	High	TmQNTSDLDTAR	2	1	1	Q02257	M2(Oxidation)	0	0	0.0001286	3.3958	2	1368.61	-0.208833	23.1642	0
	High	VSVELTNSLFK	2	1	1	Q02257		0	0	0.0003058	3.2791	2	1236.68	-0.265414	43.3968	0
	High	HPEAEmAQNSVR	3	1	1	Q02257	M6(Oxidation)	0	0	0.001553	2.97201	3	1384.63	0.10207	20.1916	0
	High	LLNQPnQWPLVK	4	1	1	Q02257	N6(Deamidated)	0	0	0.001368	2.42148	2	1450.81	1.09943	42.7671	0
	High	AAmIVNQLSK	2	1	1	Q02257	M3(Oxidation)	0	0.002	0.019	2.90031	2	1090.59	-0.102215	29.5982	0
	High	ISEDKNPDYR	1	1	1	Q02257		0	0.002	0.03796	2.71848	2	1236.59	0.350804	21.546	1
	High	LVQLLVK	3	1	1	Q02257		0	0.002	0.04438	2.67883	2	812.56	0.0382783	37.6774	0
	High	HLTSNSPR	1	1	1	Q02257		0	0.003	0.05701	1.9679	2	911.469	-0.238615	18.5459	0
P56480	ATP synthase subunit beta, mitochondrial OS=Mus musculus GN=Atp5b PE=1 SV=2 - [ATPB_MOUSE]	77.6553	16.26	1	6	6	23	529	56.2655	5.33838
	A2	Sequence	# PSMs	# Proteins	# Protein Groups	Protein Group Accessions	Modifications	ΔCn	q-Value	PEP	XCorr	Charge	MH+ [Da]	ΔM [ppm]	RT [min]	# Missed Cleavages
	High	FTQAGSEVSALLGR	7	1	1	P56480		0	0	2.899e-05	4.69679	2	1435.75	0.364199	42.98	0
	High	TVLIMELINNVAK	1	1	1	P56480		0	0	8.294e-06	4.32728	2	1457.84	0.137223	50.9366	0
	High	AHGGYSVFAGVGER	5	1	1	P56480		0	0	6.734e-06	4.03587	2	1406.68	0.0858139	34.5382	0
	High	IGLFGGAGVGK	8	1	1	P56480		0	0	0.00516	3.35005	2	975.562	0.105778	39.627	0
	High	SLQDIIAILGMDELSEEDKLTVSR	1	1	1	P56480		0	0	0.006451	2.46726	3	2675.38	-0.0141186	50.8875	1
	High	VVDLLAPYAK	1	1	1	P56480		0	0.002	0.03702	2.3444	2	1088.64	0.323593	42.1767	0
Q61897	Keratin, type I cuticular Ha3-II OS=Mus musculus GN=Krt33b PE=2 SV=2 - [KT33B_MOUSE]	77.4439	10.4	8	2	4	34	404	45.834	4.81787
	A2	Sequence	# PSMs	# Proteins	# Protein Groups	Protein Group Accessions	Modifications	ΔCn	q-Value	PEP	XCorr	Charge	MH+ [Da]	ΔM [ppm]	RT [min]	# Missed Cleavages
	High	LNVEVDAAPTVDLNR	4	4	1	Q61897		0	0	6.661e-06	4.25871	2	1625.85	0.151105	52.002	0
	High	QLVESDLNGLR	2	2	1	Q61897		0	0	0.001207	2.8677	2	1243.66	-0.131283	35.7814	0
	High	LVVQIDNAK	2	5	2	Q497I4;Q61897		0	0	0.007463	2.39298	2	999.583	-0.743445	31.6391	0
	High	LAADDFR	26	23	11	A6BLY7;P02535-3;P08730;P19001;Q497I4;Q61414;Q61781;Q61897;Q6IFX2;Q9QWL7;Q9Z2K1		0	0.002	0.0404	2.64054	2	807.399	-0.160563	29.6345	0
P62984	Ubiquitin-60S ribosomal protein L40 OS=Mus musculus GN=Uba52 PE=1 SV=2 - [RL40_MOUSE]	76.6086	44.53	10	1	5	24	128	14.719	9.83252
	A2	Sequence	# PSMs	# Proteins	# Protein Groups	Protein Group Accessions	Modifications	ΔCn	q-Value	PEP	XCorr	Charge	MH+ [Da]	ΔM [ppm]	RT [min]	# Missed Cleavages
	High	TITLEVEPSDTIENVK	12	10	2	P62984;P62983		0	0	5.145e-07	4.6195	2	1787.93	-0.0489995	40.7095	0
	High	ESTLHLVLR	3	10	2	P62984;P62983		0	0	0.01186	2.88318	2	1067.62	-0.0338718	35.7517	0
	High	IQDKEGIPPDQQR	1	11	2	P62984;P62983		0	0.002	0.02028	2.56832	2	1523.78	-0.416105	23.0456	1
	High	TLSDYNIQK	6	10	2	P62984;P62983		0	0.002	0.018	2.45821	2	1081.55	-0.0236116	29.472	0
	High	cGHTNNLRPK	2	4	1	P62984	C1(Carbamidomethyl)	0	0.003	0.05996	2.86367	2	1196.6	-0.273274	18.7122	0
P07724	Serum albumin OS=Mus musculus GN=Alb PE=1 SV=3 - [ALBU_MOUSE]	74.9486	4.44	1	2	2	19	608	68.6477	6.07471
	A2	Sequence	# PSMs	# Proteins	# Protein Groups	Protein Group Accessions	Modifications	ΔCn	q-Value	PEP	XCorr	Charge	MH+ [Da]	ΔM [ppm]	RT [min]	# Missed Cleavages
	High	LGEYGFQNAILVR	15	1	1	P07724		0	0	9.482e-07	4.73653	2	1479.8	0.053065	44.6319	0
	High	EccHGDLLEcADDR	4	1	1	P07724	C2(Carbamidomethyl); C3(Carbamidomethyl); C10(Carbamidomethyl)	0	0	6.187e-05	3.37022	3	1749.66	0.219882	30.167	0
P62983	Ubiquitin-40S ribosomal protein S27a OS=Mus musculus GN=Rps27a PE=1 SV=2 - [RS27A_MOUSE]	71.5357	42.31	7	1	5	25	156	17.9395	9.64209
	A2	Sequence	# PSMs	# Proteins	# Protein Groups	Protein Group Accessions	Modifications	ΔCn	q-Value	PEP	XCorr	Charge	MH+ [Da]	ΔM [ppm]	RT [min]	# Missed Cleavages
	High	TITLEVEPSDTIENVK	12	10	2	P62984;P62983		0	0	5.145e-07	4.6195	2	1787.93	-0.0489995	40.7095	0
	High	ESTLHLVLR	3	10	2	P62984;P62983		0	0	0.01186	2.88318	2	1067.62	-0.0338718	35.7517	0
	High	EcPSDEcGAGVFmGSHFDR	3	1	1	P62983	C2(Carbamidomethyl); C7(Carbamidomethyl); M13(Oxidation)	0	0	0.0004632	1.46303	3	2173.84	0.0562122	34.2144	0
	High	IQDKEGIPPDQQR	1	11	2	P62984;P62983		0	0.002	0.02028	2.56832	2	1523.78	-0.416105	23.0456	1
	High	TLSDYNIQK	6	10	2	P62984;P62983		0	0.002	0.018	2.45821	2	1081.55	-0.0236116	29.472	0
Q9CPN9	Protein 2210010C04Rik OS=Mus musculus GN=2210010C04Rik PE=2 SV=1 - [Q9CPN9_MOUSE]	64.88	4.86	1	1	1	19	247	26.405	7.92822
	A2	Sequence	# PSMs	# Proteins	# Protein Groups	Protein Group Accessions	Modifications	ΔCn	q-Value	PEP	XCorr	Charge	MH+ [Da]	ΔM [ppm]	RT [min]	# Missed Cleavages
	High	YVNWIQQTIAAN	19	1	1	Q9CPN9		0	0	7.302e-05	4.07679	2	1420.72	-0.00694937	49.8195	0
P52480	Pyruvate kinase PKM OS=Mus musculus GN=Pkm PE=1 SV=4 - [KPYM_MOUSE]	61.041	36.53	5	14	14	22	531	57.808	7.47412
	A2	Sequence	# PSMs	# Proteins	# Protein Groups	Protein Group Accessions	Modifications	ΔCn	q-Value	PEP	XCorr	Charge	MH+ [Da]	ΔM [ppm]	RT [min]	# Missed Cleavages
	High	GADFLVTEVENGGSLGSK	1	2	1	P52480		0	0	1.024e-07	5.17723	2	1779.88	0.613241	44.9129	0
	High	IYVDDGLISLQVK	2	2	1	P52480		0	0	1.142e-06	3.50061	2	1462.82	0.0847106	46.2213	0
	High	LDIDSAPITAR	2	2	1	P52480		0	0	0.0009947	3.21149	2	1171.63	0.703854	35.7333	0
	High	LAPITSDPTEAAAVGAVEASFK	2	1	1	P52480		0	0	1.047e-05	3.1261	3	2145.11	-0.708644	49.7829	0
	High	DAVLNAWAEDVDLR	1	2	1	P52480		0	0	2.488e-06	2.91261	2	1586.78	0.0328704	48.8503	0
	High	NTGIIcTIGPASR	2	2	1	P52480	C6(Carbamidomethyl)	0	0	1.598e-05	2.88281	2	1359.7	-1.77469	35.4092	0
	High	GVNLPGAAVDLPAVSEK	1	2	1	P52480		0	0	3.284e-06	2.87514	2	1636.89	0.813738	42.3364	0
	High	GDLGIEIPAEK	1	5	1	P52480		0	0	0.008474	2.65079	2	1141.61	0.0277243	38.3723	0
	High	LNFSHGTHEYHAETIK	2	2	1	P52480		0	0	0.006183	2.44295	4	1883.9	0.222978	27.6405	0
	High	EATESFASDPILYRPVAVALDTK	1	2	1	P52480		0	0	0.003473	2.01352	3	2493.29	0.222042	47.9177	0
	High	GSGTAEVELKK	2	2	1	P52480		0	0.002	0.02959	3.13627	2	1118.6	-0.518006	22.9264	1
	High	IENHEGVR	2	2	1	P52480		0	0.002	0.01892	2.94309	2	953.48	-0.378066	18.9937	0
	High	AADVHEVR	2	2	1	P52480		0	0.002	0.0278	2.57868	2	896.458	-0.36122	19.732	0
	High	VNLAmDVGK	1	2	1	P52480	M5(Oxidation)	0	0.002	0.02962	1.97886	2	962.498	0.0633016	29.1751	0
Q497I4	Keratin, type I cuticular Ha5 OS=Mus musculus GN=Krt35 PE=2 SV=1 - [KRT35_MOUSE]	60.9139	6.15	6	1	3	29	455	50.4975	4.97021
	A2	Sequence	# PSMs	# Proteins	# Protein Groups	Protein Group Accessions	Modifications	ΔCn	q-Value	PEP	XCorr	Charge	MH+ [Da]	ΔM [ppm]	RT [min]	# Missed Cleavages
	High	QNQEYQVLLDVR	1	2	1	Q497I4		0	0	0.0002688	2.60245	2	1504.78	-0.0286264	42.5386	0
	High	LVVQIDNAK	2	5	2	Q497I4;Q61897		0	0	0.007463	2.39298	2	999.583	-0.743445	31.6391	0
	High	LAADDFR	26	23	11	A6BLY7;P02535-3;P08730;P19001;Q497I4;Q61414;Q61781;Q61897;Q6IFX2;Q9QWL7;Q9Z2K1		0	0.002	0.0404	2.64054	2	807.399	-0.160563	29.6345	0
Q922F4	Tubulin beta-6 chain OS=Mus musculus GN=Tubb6 PE=1 SV=1 - [TBB6_MOUSE]	52.0122	15.21	2	1	5	17	447	50.0581	4.89404
	A2	Sequence	# PSMs	# Proteins	# Protein Groups	Protein Group Accessions	Modifications	ΔCn	q-Value	PEP	XCorr	Charge	MH+ [Da]	ΔM [ppm]	RT [min]	# Missed Cleavages
	High	NSSYFVEWIPNNVK	4	7	3	P68372;P99024;Q922F4		0	0	6.534e-06	4.34254	2	1696.83	0.31965	47.6961	0
	High	SGPFGqLFRPDNFIFGqTGAGNNWAK	2	1	1	Q922F4	Q6(Deamidated); Q17(Deamidated)	0	0	0.008371	3.69165	3	2828.35	4.06595	47.7448	0
	High	LAVNmVPFPR	2	8	3	P68372;P99024;Q922F4	M5(Oxidation)	0	0	0.0003107	3.14798	2	1159.63	0.441556	39.104	0
	High	FPGQLNADLR	5	8	3	P68372;P99024;Q922F4		0	0	0.0004057	2.79642	2	1130.6	0.362131	36.6588	0
	High	IREEYPDR	4	6	3	P68372;P99024;Q922F4		0	0.004	0.06889	2.73173	2	1077.53	-0.448571	22.689	1
Q9Z1R9	MCG124046 OS=Mus musculus GN=Prss1 PE=2 SV=1 - [Q9Z1R9_MOUSE]	49.6975	16.26	4	2	2	27	246	26.1178	4.94482
	A2	Sequence	# PSMs	# Proteins	# Protein Groups	Protein Group Accessions	Modifications	ΔCn	q-Value	PEP	XCorr	Charge	MH+ [Da]	ΔM [ppm]	RT [min]	# Missed Cleavages
	High	LGEHNINVLEGNEQFIDAAK	10	1	1	Q9Z1R9		0	0	0.002908	3.58803	4	2211.1	0.11285	41.5697	0
	High	TLNnDImLIKLSSPVTLNAR	17	4	1	Q9Z1R9	N4(Deamidated); M7(Oxidation)	0	0.002	0.04834	2.83914	2	2230.21	0.208599	47.2602	1
Q99M74	Keratin, type II cuticular Hb2 OS=Mus musculus GN=Krt82 PE=2 SV=2 - [KRT82_MOUSE]	47.789	3.49	1	1	2	22	516	57.1033	6.25244
	A2	Sequence	# PSMs	# Proteins	# Protein Groups	Protein Group Accessions	Modifications	ΔCn	q-Value	PEP	XCorr	Charge	MH+ [Da]	ΔM [ppm]	RT [min]	# Missed Cleavages
	High	LGLDIEIATYR	1	1	1	Q99M74		0	0	0.002515	2.74081	2	1263.69	0.194966	45.9028	0
	High	FASFInK	21	1	1	Q99M74	N6(Deamidated)	0	0	0.01097	2.45618	2	827.43	-0.0255805	35.7366	0
E9PVG8	Protein 9530053A07Rik OS=Mus musculus GN=9530053A07Rik PE=4 SV=1 - [E9PVG8_MOUSE]	43.7578	0.35	3	1	1	21	2581	280.044	6.17627
	A2	Sequence	# PSMs	# Proteins	# Protein Groups	Protein Group Accessions	Modifications	ΔCn	q-Value	PEP	XCorr	Charge	MH+ [Da]	ΔM [ppm]	RT [min]	# Missed Cleavages
	High	ISVINGGSK	21	3	1	E9PVG8		0	0	0.01105	2.22389	2	874.499	0.0158684	31.6848	0
Q504P4	Heat shock cognate 71 kDa protein OS=Mus musculus GN=Hspa8 PE=1 SV=1 - [Q504P4_MOUSE]	41.6061	7.02	8	2	4	13	627	68.7362	5.51611
	A2	Sequence	# PSMs	# Proteins	# Protein Groups	Protein Group Accessions	Modifications	ΔCn	q-Value	PEP	XCorr	Charge	MH+ [Da]	ΔM [ppm]	RT [min]	# Missed Cleavages
	High	IINEPTAAAIAYGLDK	6	5	2	P20029;Q504P4		0	0	4.492e-09	5.54247	2	1659.9	-0.0615097	43.4798	0
	High	VEIIANDQGNR	3	9	2	P20029;Q504P4		0	0	5.747e-05	2.85592	2	1228.63	0.296483	27.8284	0
	High	STAGDTHLGGEDFDNR	2	3	1	Q504P4		0	0	0.005748	2.58289	3	1691.73	-0.312989	28.6631	0
	High	IINEPTAAAIAYGLDKK	2	3	1	Q504P4		0	0	0.0001035	1.38385	3	1787.99	0.413676	40.3089	1
P20029	78 kDa glucose-regulated protein OS=Mus musculus GN=Hspa5 PE=1 SV=3 - [GRP78_MOUSE]	41.5261	8.09	6	2	4	11	655	72.3775	5.16064
	A2	Sequence	# PSMs	# Proteins	# Protein Groups	Protein Group Accessions	Modifications	ΔCn	q-Value	PEP	XCorr	Charge	MH+ [Da]	ΔM [ppm]	RT [min]	# Missed Cleavages
	High	IINEPTAAAIAYGLDK	6	5	2	P20029;Q504P4		0	0	4.492e-09	5.54247	2	1659.9	-0.0615097	43.4798	0
	High	VEIIANDQGNR	3	9	2	P20029;Q504P4		0	0	5.747e-05	2.85592	2	1228.63	0.296483	27.8284	0
	High	VTHAVVTVPAYFNDAQR	1	1	1	P20029		0	0.002	0.01866	3.01158	3	1887.97	1.22014	38.0878	0
	High	ALSSQHQAR	1	1	1	P20029		0	0.008	0.1082	2.03316	2	997.517	-0.14214	18.0146	0
P17182	Alpha-enolase OS=Mus musculus GN=Eno1 PE=1 SV=3 - [ENOA_MOUSE]	39.7264	29.03	14	8	8	13	434	47.1112	6.80029
	A2	Sequence	# PSMs	# Proteins	# Protein Groups	Protein Group Accessions	Modifications	ΔCn	q-Value	PEP	XCorr	Charge	MH+ [Da]	ΔM [ppm]	RT [min]	# Missed Cleavages
	High	DATNVGDEGGFAPNILENK	2	3	1	P17182		0	0	3.41e-09	5.58833	2	1960.93	0.534211	42.1311	0
	High	AAVPSGASTGIYEALELR	2	12	1	P17182		0	0	1.281e-07	4.96654	2	1804.94	0.18961	46.6658	0
	High	HIADLAGNPEVILPVPAFNVINGGSHAGNK	1	3	1	P17182		0	0	0.005109	2.96452	4	3021.59	0.836994	48.5477	0
	High	GNPTVEVDLYTAK	2	8	1	P17182		0	0	0.001624	2.64098	2	1406.72	0.0816742	36.981	0
	High	YITPDQLADLYK	2	2	1	P17182		0	0	0.01113	2.24687	2	1439.74	-0.314476	45.5367	0
	High	GVSQAVEHINK	1	2	1	P17182		0	0.002	0.02938	2.88526	2	1181.63	-0.0985384	25.6226	0
	High	HIADLAGNPEVILPVPAFnVINGGSHAGNK	1	3	1	P17182	N19(Deamidated)	0	0.002	0.03197	2.25602	4	3022.58	0.874722	48.6666	0
	High	IEEELGSK	1	2	1	P17182		0	0.003	0.05079	2.0196	2	904.462	-0.117786	24.5279	0
	High	VNqIGSVTESLqAcK	1	4	1	P17182	Q3(Deamidated); Q12(Deamidated); C14(Carbamidomethyl)	0	0.004	0.07241	1.91411	2	1635.77	-8.89325	36.2219	0
P62806	Histone H4 OS=Mus musculus GN=Hist1h4a PE=1 SV=2 - [H4_MOUSE]	37.2986	38.83	1	4	4	15	103	11.3604	11.356
	A2	Sequence	# PSMs	# Proteins	# Protein Groups	Protein Group Accessions	Modifications	ΔCn	q-Value	PEP	XCorr	Charge	MH+ [Da]	ΔM [ppm]	RT [min]	# Missed Cleavages
	High	ISGLIYEETR	6	1	1	P62806		0	0	0.0001929	3.53896	2	1180.62	0.228734	36.2338	0
	High	DNIQGITKPAIR	4	1	1	P62806		0	0	0.0002194	3.31055	2	1325.75	0.143676	30.5244	0
	High	DAVTYTEHAK	2	1	1	P62806		0	0.001	0.01642	2.78918	2	1134.54	-1.14931	23.0127	0
	High	VFLENVIR	3	1	1	P62806		0	0.002	0.02934	2.69623	2	989.578	0.160905	41.92	0
P62862	40S ribosomal protein S30 OS=Mus musculus GN=Fau PE=1 SV=1 - [RS30_MOUSE]	29.3659	32.2	2	3	3	10	59	6.64382	12.147
	A2	Sequence	# PSMs	# Proteins	# Protein Groups	Protein Group Accessions	Modifications	ΔCn	q-Value	PEP	XCorr	Charge	MH+ [Da]	ΔM [ppm]	RT [min]	# Missed Cleavages
	High	RFVNVVPTFGK	4	2	1	P62862		0	0	0.0005887	4.03789	2	1263.72	-0.00673087	38.5867	1
	High	FVNVVPTFGK	4	2	1	P62862		0	0	0.001578	2.87404	2	1107.62	0.0336535	41.5687	0
	High	KVHGSLAR	2	1	1	P62862		0	0.001	0.01468	2.16129	2	867.516	-0.180551	18.3958	1
G3UWL7	Histone H2A OS=Mus musculus GN=H2afz PE=2 SV=1 - [G3UWL7_MOUSE]	26.683	10.34	16	1	1	10	87	9.11288	10.7847
	A2	Sequence	# PSMs	# Proteins	# Protein Groups	Protein Group Accessions	Modifications	ΔCn	q-Value	PEP	XCorr	Charge	MH+ [Da]	ΔM [ppm]	RT [min]	# Missed Cleavages
	High	AGLQFPVGR	10	16	1	G3UWL7		0	0	0.007868	2.99888	2	944.531	-0.0473636	38.0253	0
E9PZB3	Protein Gm5093 OS=Mus musculus GN=Gm5093 PE=3 SV=1 - [E9PZB3_MOUSE]	25.6503	17.24	6	3	3	7	174	19.8634	9.51025
	A2	Sequence	# PSMs	# Proteins	# Protein Groups	Protein Group Accessions	Modifications	ΔCn	q-Value	PEP	XCorr	Charge	MH+ [Da]	ΔM [ppm]	RT [min]	# Missed Cleavages
	High	VLEQLTGQTPVFSK	4	5	1	E9PZB3		0	0	5.133e-07	4.71464	2	1546.85	0.145211	40.0719	0
	High	YDGIILPGK	2	5	1	E9PZB3		0	0	0.0004564	3.05385	2	975.551	-0.114208	37.4653	0
	High	AEEILEK	1	6	1	E9PZB3		0	0.008	0.1083	2.7595	2	831.446	-0.174383	26.6703	0
D3YX85	Arf-GAP with SH3 domain, ANK repeat and PH domain-containing protein 2 OS=Mus musculus GN=Asap2 PE=1 SV=2 - [D3YX85_MOUSE]	25.2136	0.84	3	1	1	10	955	106.339	6.53662
	A2	Sequence	# PSMs	# Proteins	# Protein Groups	Protein Group Accessions	Modifications	ΔCn	q-Value	PEP	XCorr	Charge	MH+ [Da]	ΔM [ppm]	RT [min]	# Missed Cleavages
	High	EIISEVQR	10	3	1	D3YX85		0	0.003	0.05833	2.58746	2	973.531	0.0907717	33.6398	0
P01631	Ig kappa chain V-II region 26-10 OS=Mus musculus PE=1 SV=1 - [KV2A7_MOUSE]	24.5287	11.5	2	1	1	8	113	12.2652	8.88037
	A2	Sequence	# PSMs	# Proteins	# Protein Groups	Protein Group Accessions	Modifications	ΔCn	q-Value	PEP	XCorr	Charge	MH+ [Da]	ΔM [ppm]	RT [min]	# Missed Cleavages
	High	FSGSGSGTDFTLK	8	2	1	P01631		0	0	0.002538	3.46008	2	1303.62	-0.115596	16.0783	0
F6UCX4	Protein Sptbn5 (Fragment) OS=Mus musculus GN=Sptbn5 PE=4 SV=2 - [F6UCX4_MOUSE]	23.5771	0.75	1	1	1	8	1208	138.539	5.92236
	A2	Sequence	# PSMs	# Proteins	# Protein Groups	Protein Group Accessions	Modifications	ΔCn	q-Value	PEP	XCorr	Charge	MH+ [Da]	ΔM [ppm]	RT [min]	# Missed Cleavages
	High	VLAqLqAVR	8	1	1	F6UCX4	Q4(Deamidated); Q6(Deamidated)	0	0	0.006139	3.03994	2	999.583	0.109403	39.5317	0
P17897	Lysozyme C-1 OS=Mus musculus GN=Lyz1 PE=1 SV=1 - [LYZ1_MOUSE]	22.724	8.11	1	1	1	6	148	16.7834	9.40771
	A2	Sequence	# PSMs	# Proteins	# Protein Groups	Protein Group Accessions	Modifications	ΔCn	q-Value	PEP	XCorr	Charge	MH+ [Da]	ΔM [ppm]	RT [min]	# Missed Cleavages
	High	STDYGIFQINSR	6	1	1	P17897		0	0	6.379e-05	4.18087	2	1400.68	-0.379859	41.5469	0
P38647	Stress-70 protein, mitochondrial OS=Mus musculus GN=Hspa9 PE=1 SV=3 - [GRP75_MOUSE]	21.9509	1.33	1	1	1	9	679	73.4156	6.07471
	A2	Sequence	# PSMs	# Proteins	# Protein Groups	Protein Group Accessions	Modifications	ΔCn	q-Value	PEP	XCorr	Charge	MH+ [Da]	ΔM [ppm]	RT [min]	# Missed Cleavages
	High	VLENAEGAR	9	1	1	P38647		0	0	0.001679	2.82844	2	958.495	-0.0683139	21.34	0
B0V2N8	Annexin (Fragment) OS=Mus musculus GN=Anxa2 PE=1 SV=1 - [B0V2N8_MOUSE]	21.1311	11.93	4	2	2	7	176	19.5841	5.96045
	A2	Sequence	# PSMs	# Proteins	# Protein Groups	Protein Group Accessions	Modifications	ΔCn	q-Value	PEP	XCorr	Charge	MH+ [Da]	ΔM [ppm]	RT [min]	# Missed Cleavages
	High	TNQELQEINR	4	4	1	B0V2N8		0	0	0.0001423	3.40104	2	1244.62	-0.219373	27.9368	0
	High	TPAQYDASELK	3	3	1	B0V2N8		0	0	0.001353	3.22543	2	1222.59	-0.426371	28.9152	0
Q9WVA4	Transgelin-2 OS=Mus musculus GN=Tagln2 PE=1 SV=4 - [TAGL2_MOUSE]	19.5189	31.66	2	5	5	7	199	22.3812	8.23584
	A2	Sequence	# PSMs	# Proteins	# Protein Groups	Protein Group Accessions	Modifications	ΔCn	q-Value	PEP	XCorr	Charge	MH+ [Da]	ΔM [ppm]	RT [min]	# Missed Cleavages
	High	GASQAGmTGYGmPR	1	2	1	Q9WVA4	M7(Oxidation); M12(Oxidation)	0	0	0.005319	3.61129	2	1415.6	0.347997	22.9894	0
	High	TLmNLGGLAVAR	3	1	1	Q9WVA4	M3(Oxidation)	0	0	0.001599	3.36614	2	1231.68	0.289659	38.5009	0
	High	EDVGQPQPGR	1	1	1	Q9WVA4		0	0	0.0008947	2.98296	2	1082.52	-0.170744	21.6233	0
	High	YGINTTDIFQTVDLWEGK	1	1	1	Q9WVA4		0	0	0.003392	2.42975	2	2100.03	0.522523	50.8642	0
	High	IQASSmAFK	1	1	1	Q9WVA4	M6(Oxidation)	0	0.007	0.08649	1.85603	2	998.498	0.132161	26.2077	0
P83882	60S ribosomal protein L36a OS=Mus musculus GN=Rpl36a PE=1 SV=2 - [RL36A_MOUSE]	16.7122	25.47	1	4	4	7	106	12.4328	10.5796
	A2	Sequence	# PSMs	# Proteins	# Protein Groups	Protein Group Accessions	Modifications	ΔCn	q-Value	PEP	XCorr	Charge	MH+ [Da]	ΔM [ppm]	RT [min]	# Missed Cleavages
	High	GKDSLYAQGK	1	1	1	P83882		0	0	0.0111	3.13333	2	1066.55	-0.00874429	21.8282	1
	High	LEcVEPNcR	2	1	1	P83882	C3(Carbamidomethyl); C8(Carbamidomethyl)	0	0	0.00202	2.7585	2	1176.51	-0.0526102	25.8486	0
	High	HFELGGDK	2	1	1	P83882		0	0.001	0.01367	1.80877	2	902.437	-0.076713	26.8142	0
	High	DSLYAQGK	2	1	1	P83882		0	0.002	0.02236	2.32962	2	881.436	0.0415581	24.3377	0
P16858	Glyceraldehyde-3-phosphate dehydrogenase OS=Mus musculus GN=Gapdh PE=1 SV=2 - [G3P_MOUSE]	16.525	13.21	5	3	3	9	333	35.7872	8.25049
	A2	Sequence	# PSMs	# Proteins	# Protein Groups	Protein Group Accessions	Modifications	ΔCn	q-Value	PEP	XCorr	Charge	MH+ [Da]	ΔM [ppm]	RT [min]	# Missed Cleavages
	High	GAAQNIIPASTGAAK	2	3	1	P16858		0	0	3.132e-06	3.28557	2	1369.74	0.0705038	30.5697	0
	High	VIISAPSADAPmFVmGVNHEK	2	4	1	P16858	M12(Oxidation); M15(Oxidation)	0	0.002	0.04104	2.24384	3	2245.1	-0.0561463	38.2296	0
	High	VGVNGFGR	5	4	1	P16858		0	0.002	0.03898	2.15898	2	805.432	0.0818053	29.3092	0
P11499	Heat shock protein HSP 90-beta OS=Mus musculus GN=Hsp90ab1 PE=1 SV=3 - [HS90B_MOUSE]	16.0971	5.94	7	4	4	6	724	83.2291	5.03369
	A2	Sequence	# PSMs	# Proteins	# Protein Groups	Protein Group Accessions	Modifications	ΔCn	q-Value	PEP	XCorr	Charge	MH+ [Da]	ΔM [ppm]	RT [min]	# Missed Cleavages
	High	ELISNASDALDK	2	4	1	P11499		0	0	0.0009666	3.19015	2	1275.64	-0.385521	34.0954	0
	High	ADLINNLGTIAK	1	3	1	P11499		0	0	0.0004285	3.03662	2	1242.71	-0.133239	41.1132	0
	High	EDQTEYLEER	1	3	1	P11499		0	0	0.00634	2.40353	2	1311.57	0.0248464	29.926	0
	High	YIDQEELNK	2	3	1	P11499		0	0.002	0.02659	2.56645	2	1151.56	0.0865759	27.9568	0
P62267	40S ribosomal protein S23 OS=Mus musculus GN=Rps23 PE=1 SV=3 - [RS23_MOUSE]	15.8912	23.78	1	3	3	5	143	15.7977	10.4917
	A2	Sequence	# PSMs	# Proteins	# Protein Groups	Protein Group Accessions	Modifications	ΔCn	q-Value	PEP	XCorr	Charge	MH+ [Da]	ΔM [ppm]	RT [min]	# Missed Cleavages
	High	VANVSLLALYK	3	1	1	P62267		0	0	2.456e-05	4.10744	2	1190.71	0.223318	44.9689	0
	High	KGHAVGDIPGVR	1	1	1	P62267		0	0	0.003543	3.07737	3	1205.67	-0.109435	26.427	1
	High	ANPFGGASHAK	1	1	1	P62267		0	0.002	0.0478	1.72884	2	1056.52	-0.0274246	23.7239	0
P01942	Hemoglobin subunit alpha OS=Mus musculus GN=Hba PE=1 SV=2 - [HBA_MOUSE]	15.6878	10.56	2	1	1	4	142	15.0758	8.22119
	A2	Sequence	# PSMs	# Proteins	# Protein Groups	Protein Group Accessions	Modifications	ΔCn	q-Value	PEP	XCorr	Charge	MH+ [Da]	ΔM [ppm]	RT [min]	# Missed Cleavages
	High	IGGHGAEYGAEALER	4	2	1	P01942		0	0	6.251e-05	5.05185	3	1529.73	0.24419	29.5455	0
E9Q1Y9	Protein 5430421N21Rik OS=Mus musculus GN=5430421N21Rik PE=3 SV=1 - [E9Q1Y9_MOUSE]	14.6765	6.89	6	1	4	6	479	52.7755	5.74463
	A2	Sequence	# PSMs	# Proteins	# Protein Groups	Protein Group Accessions	Modifications	ΔCn	q-Value	PEP	XCorr	Charge	MH+ [Da]	ΔM [ppm]	RT [min]	# Missed Cleavages
	High	ATAENEFVALK	2	3	1	E9Q1Y9		0	0	0.002355	2.89947	2	1192.62	-0.30211	36.4171	0
	High	LLEGEEQR	2	6	2	E9Q1Y9;Q9Z2T6		0	0.002	0.01864	2.55102	2	973.495	-0.031489	24.232	0
	High	FAAFIDK	1	5	2	E9Q1Y9;Q9Z2T6		0	0.002	0.03596	2.20901	2	811.435	-0.286349	35.8512	0
	High	FLEQQNK	1	21	7	E9Q0F0;E9Q1Y9;Q9Z2T6;P50446;Q3UV17;Q8BGZ7;Q922U2		0	0.008	0.1073	1.94476	2	906.468	-0.0531662	23.6898	0
D3Z510	Fructose-bisphosphate aldolase A (Fragment) OS=Mus musculus GN=Aldoa PE=2 SV=1 - [D3Z510_MOUSE]	14.5335	22.14	6	2	2	5	131	14.1685	8.14795
	A2	Sequence	# PSMs	# Proteins	# Protein Groups	Protein Group Accessions	Modifications	ΔCn	q-Value	PEP	XCorr	Charge	MH+ [Da]	ΔM [ppm]	RT [min]	# Missed Cleavages
	High	GILAADESTGSIAK	4	6	1	D3Z510		0	0	0.003463	3.32309	2	1332.7	0.181558	33.1899	0
	High	RLQSIGTENTEENRR	1	6	1	D3Z510		0	0.009	0.1175	3.41267	3	1802.91	-0.308431	23.0799	2
Q5U405	Transmembrane protease serine 13 OS=Mus musculus GN=Tmprss13 PE=2 SV=2 - [TMPSD_MOUSE]	13.3122	1.47	2	1	1	7	543	59.7679	9.01221
	A2	Sequence	# PSMs	# Proteins	# Protein Groups	Protein Group Accessions	Modifications	ΔCn	q-Value	PEP	XCorr	Charge	MH+ [Da]	ΔM [ppm]	RT [min]	# Missed Cleavages
	High	NKPGVYTK	7	2	1	Q5U405		0	0.003	0.05753	2.00141	2	906.504	-0.123855	19.1676	0
Q7TSF0	Desmoglein-1-gamma OS=Mus musculus GN=Dsg1c PE=1 SV=1 - [DSG1C_MOUSE]	12.1809	1.98	4	2	2	5	911	100.452	4.95752
	A2	Sequence	# PSMs	# Proteins	# Protein Groups	Protein Group Accessions	Modifications	ΔCn	q-Value	PEP	XCorr	Charge	MH+ [Da]	ΔM [ppm]	RT [min]	# Missed Cleavages
	High	EmQDLGGGER	4	3	1	Q7TSF0	M2(Oxidation)	0	0	0.0101	2.5051	2	1107.47	-0.796815	21.3462	0
	High	TmNNFLDR	1	4	1	Q7TSF0	M2(Oxidation)	0	0.002	0.02249	2.23069	2	1026.47	0.0959848	30.5131	0
D3YXN6	14-3-3 protein zeta/delta (Fragment) OS=Mus musculus GN=Ywhaz PE=2 SV=1 - [D3YXN6_MOUSE]	12.1606	25	16	2	2	4	88	10.092	6.72705
	A2	Sequence	# PSMs	# Proteins	# Protein Groups	Protein Group Accessions	Modifications	ΔCn	q-Value	PEP	XCorr	Charge	MH+ [Da]	ΔM [ppm]	RT [min]	# Missed Cleavages
	High	SVTEQGAELSNEER	2	3	1	D3YXN6		0	0	5.328e-06	4.39936	2	1548.71	-0.170977	27.329	0
	High	NLLSVAYK	2	15	1	D3YXN6		0	0.008	0.1071	1.95264	2	907.525	0.129591	37.334	0
Q5PR73	GTP-binding protein Di-Ras2 OS=Mus musculus GN=Diras2 PE=2 SV=1 - [DIRA2_MOUSE]	12.1571	5.53	1	1	1	6	199	22.4836	8.76318
	A2	Sequence	# PSMs	# Proteins	# Protein Groups	Protein Group Accessions	Modifications	ΔCn	q-Value	PEP	XCorr	Charge	MH+ [Da]	ΔM [ppm]	RT [min]	# Missed Cleavages
	High	VAVFGAGGVGK	6	1	1	Q5PR73		0	0	0.00438	2.80012	2	961.546	-0.18406	37.5288	0
Q9CY58-4	Isoform 4 of Plasminogen activator inhibitor 1 RNA-binding protein OS=Mus musculus GN=Serbp1 - [PAIRB_MOUSE]	10.8701	12.34	4	2	2	4	235	25.6631	9.94971
	A2	Sequence	# PSMs	# Proteins	# Protein Groups	Protein Group Accessions	Modifications	ΔCn	q-Value	PEP	XCorr	Charge	MH+ [Da]	ΔM [ppm]	RT [min]	# Missed Cleavages
	High	SAAQAAAQTNSNAAGK	2	4	1	Q9CY58-4		0	0	1.072e-05	3.91933	2	1460.71	0.270289	19.9124	0
	High	EAGGGGVGGPGAK	2	4	1	Q9CY58-4		0	0	0.009267	1.77269	2	1013.5	0.0147327	19.6818	0
P60867	40S ribosomal protein S20 OS=Mus musculus GN=Rps20 PE=1 SV=1 - [RS20_MOUSE]	10.5817	19.33	1	2	2	4	119	13.3643	9.93506
	A2	Sequence	# PSMs	# Proteins	# Protein Groups	Protein Group Accessions	Modifications	ΔCn	q-Value	PEP	XCorr	Charge	MH+ [Da]	ΔM [ppm]	RT [min]	# Missed Cleavages
	High	TPVEPEVAIHR	2	1	1	P60867		0	0	6.718e-05	3.66037	3	1247.67	-0.0743878	29.4652	0
	High	LIDLHSPSEIVK	2	1	1	P60867		0	0.002	0.03885	2.07469	3	1350.76	-0.346888	36.9522	0
P17742	Peptidyl-prolyl cis-trans isomerase A OS=Mus musculus GN=Ppia PE=1 SV=2 - [PPIA_MOUSE]	9.63907	10.98	4	2	2	4	164	17.9599	7.89893
	A2	Sequence	# PSMs	# Proteins	# Protein Groups	Protein Group Accessions	Modifications	ΔCn	q-Value	PEP	XCorr	Charge	MH+ [Da]	ΔM [ppm]	RT [min]	# Missed Cleavages
	High	FEDENFILK	2	2	1	P17742		0	0.001	0.01618	2.6559	2	1154.57	-0.0604509	41.1084	0
	High	VSFELFADK	2	3	1	P17742		0	0.001	0.01235	2.56129	2	1055.54	-0.0210479	44.816	0
D3Z712	40S ribosomal protein S15a (Fragment) OS=Mus musculus GN=Rps15a PE=4 SV=1 - [D3Z712_MOUSE]	9.28275	33.33	4	2	2	3	69	7.85932	10.3599
	A2	Sequence	# PSMs	# Proteins	# Protein Groups	Protein Group Accessions	Modifications	ΔCn	q-Value	PEP	XCorr	Charge	MH+ [Da]	ΔM [ppm]	RT [min]	# Missed Cleavages
	High	HGYIGEFEIIDDHR	2	4	1	D3Z712		0	0	1.845e-07	4.2777	3	1700.8	-0.216947	39.3078	0
	High	mNVLADALK	1	4	1	D3Z712	M1(Oxidation)	0	0	0.006258	2.44591	2	990.529	-0.235443	37.2789	0
P62264	40S ribosomal protein S14 OS=Mus musculus GN=Rps14 PE=2 SV=3 - [RS14_MOUSE]	9.09172	15.89	3	2	2	3	151	16.2625	10.0522
	A2	Sequence	# PSMs	# Proteins	# Protein Groups	Protein Group Accessions	Modifications	ΔCn	q-Value	PEP	XCorr	Charge	MH+ [Da]	ΔM [ppm]	RT [min]	# Missed Cleavages
	High	IEDVTPIPSDSTR	2	1	1	P62264		0	0	0.0001312	3.44539	2	1429.72	1.01425	32.7088	0
	High	TPGPGAQSALR	1	3	1	P62264		0	0.001	0.01561	2.55699	2	1054.56	-0.143119	25.7963	0
Q9DAY9	Nucleophosmin OS=Mus musculus GN=Npm1 PE=1 SV=1 - [Q9DAY9_MOUSE]	8.79424	8.56	5	2	2	3	257	28.3677	4.69092
	A2	Sequence	# PSMs	# Proteins	# Protein Groups	Protein Group Accessions	Modifications	ΔCn	q-Value	PEP	XCorr	Charge	MH+ [Da]	ΔM [ppm]	RT [min]	# Missed Cleavages
	High	VDNDENEHQLSLR	1	4	1	Q9DAY9		0	0	8.567e-06	4.22954	2	1568.73	0.561766	27.7805	0
	High	GPSSVEDIK	2	5	1	Q9DAY9		0	0.002	0.01963	2.31458	2	931.473	0.174885	25.8049	0
P24549	Retinal dehydrogenase 1 OS=Mus musculus GN=Aldh1a1 PE=1 SV=5 - [AL1A1_MOUSE]	7.27976	2.2	1	1	1	3	501	54.4328	7.79639
	A2	Sequence	# PSMs	# Proteins	# Protein Groups	Protein Group Accessions	Modifications	ΔCn	q-Value	PEP	XCorr	Charge	MH+ [Da]	ΔM [ppm]	RT [min]	# Missed Cleavages
	High	VAFTGSTqVGK	3	1	1	P24549	Q8(Deamidated)	0	0	0.006948	2.62607	2	1095.57	-0.0698607	29.3545	0
O88844	Isocitrate dehydrogenase [NADP] cytoplasmic OS=Mus musculus GN=Idh1 PE=1 SV=2 - [IDHC_MOUSE]	6.13205	3.14	1	1	1	3	414	46.6445	7.1665
	A2	Sequence	# PSMs	# Proteins	# Protein Groups	Protein Group Accessions	Modifications	ΔCn	q-Value	PEP	XCorr	Charge	MH+ [Da]	ΔM [ppm]	RT [min]	# Missed Cleavages
	High	TVEAEAAHGTVTR	3	1	1	O88844		0	0	0.007188	3.07531	2	1341.68	-0.237511	23.1711	0
P10853	Histone H2B type 1-F/J/L OS=Mus musculus GN=Hist1h2bf PE=1 SV=2 - [H2B1F_MOUSE]	6.11876	7.14	14	1	1	3	126	13.9276	10.3159
	A2	Sequence	# PSMs	# Proteins	# Protein Groups	Protein Group Accessions	Modifications	ΔCn	q-Value	PEP	XCorr	Charge	MH+ [Da]	ΔM [ppm]	RT [min]	# Missed Cleavages
	High	LLLPGELAK	3	14	1	P10853		0	0.002	0.01843	2.18352	2	953.603	-0.231226	40.4711	0
P16045	Galectin-1 OS=Mus musculus GN=Lgals1 PE=1 SV=3 - [LEG1_MOUSE]	5.78658	14.81	1	2	2	3	135	14.8562	5.49072
	A2	Sequence	# PSMs	# Proteins	# Protein Groups	Protein Group Accessions	Modifications	ΔCn	q-Value	PEP	XCorr	Charge	MH+ [Da]	ΔM [ppm]	RT [min]	# Missed Cleavages
	High	SFVLNLGK	2	1	1	P16045		0	0.001	0.01684	2.073	2	877.514	-0.2241	40.7678	0
	High	DSNNLcLHFNPR	1	1	1	P16045	C6(Carbamidomethyl)	0	0.007	0.08729	2.00432	3	1486.69	0.19602	35.7067	0
Q61171	Peroxiredoxin-2 OS=Mus musculus GN=Prdx2 PE=1 SV=3 - [PRDX2_MOUSE]	5.67896	5.56	1	1	1	2	198	21.7651	5.41455
	A2	Sequence	# PSMs	# Proteins	# Protein Groups	Protein Group Accessions	Modifications	ΔCn	q-Value	PEP	XCorr	Charge	MH+ [Da]	ΔM [ppm]	RT [min]	# Missed Cleavages
	High	QITVNDLPVGR	2	1	1	Q61171		0	0	0.0003408	2.94165	2	1211.67	0.13599	37.0653	0
P18760	Cofilin-1 OS=Mus musculus GN=Cfl1 PE=1 SV=3 - [COF1_MOUSE]	5.50632	6.63	3	1	1	2	166	18.5477	8.08936
	A2	Sequence	# PSMs	# Proteins	# Protein Groups	Protein Group Accessions	Modifications	ΔCn	q-Value	PEP	XCorr	Charge	MH+ [Da]	ΔM [ppm]	RT [min]	# Missed Cleavages
	High	YALYDATYETK	2	3	1	P18760		0	0	0.008073	2.79873	2	1337.63	0.0245668	35.7869	0
D3Z6F5	ATP synthase subunit alpha OS=Mus musculus GN=Atp5a1 PE=1 SV=1 - [D3Z6F5_MOUSE]	5.47494	2.58	2	1	1	5	503	54.5607	8.23584
	A2	Sequence	# PSMs	# Proteins	# Protein Groups	Protein Group Accessions	Modifications	ΔCn	q-Value	PEP	XCorr	Charge	MH+ [Da]	ΔM [ppm]	RT [min]	# Missed Cleavages
	High	EAYPGDVFYLHSR	5	2	1	D3Z6F5		0	0	6.318e-05	2.77046	2	1553.74	0.136245	39.3416	0
Q5NC80	Nucleoside diphosphate kinase (Fragment) OS=Mus musculus GN=Nme1 PE=2 SV=1 - [Q5NC80_MOUSE]	5.3073	13.39	4	1	1	2	127	14.0834	9.08545
	A2	Sequence	# PSMs	# Proteins	# Protein Groups	Protein Group Accessions	Modifications	ΔCn	q-Value	PEP	XCorr	Charge	MH+ [Da]	ΔM [ppm]	RT [min]	# Missed Cleavages
	High	VmLGETNPADSKPGTIR	2	4	1	Q5NC80	M2(Oxidation)	0	0	0.0001339	3.05404	3	1801.91	0.0193159	29.7525	0
P62892	60S ribosomal protein L39 OS=Mus musculus GN=Rpl39 PE=2 SV=2 - [RL39_MOUSE]	5.17185	19.61	1	1	1	3	51	6.40265	12.5571
	A2	Sequence	# PSMs	# Proteins	# Protein Groups	Protein Group Accessions	Modifications	ΔCn	q-Value	PEP	XCorr	Charge	MH+ [Da]	ΔM [ppm]	RT [min]	# Missed Cleavages
	High	QNRPIPQWIR	3	1	1	P62892		0	0	0.002572	2.66906	3	1307.73	-0.266921	35.4091	0
D3Z6C3	40S ribosomal protein S3a OS=Mus musculus GN=Rps3a2 PE=3 SV=1 - [D3Z6C3_MOUSE]	4.90843	6.82	3	2	2	2	264	29.8057	9.72998
	A2	Sequence	# PSMs	# Proteins	# Protein Groups	Protein Group Accessions	Modifications	ΔCn	q-Value	PEP	XCorr	Charge	MH+ [Da]	ΔM [ppm]	RT [min]	# Missed Cleavages
	High	TSYAQHQQVR	1	3	1	D3Z6C3		0	0.002	0.02496	2.47253	2	1217.6	-0.569375	19.9033	0
	High	EVQTNDLK	1	3	1	D3Z6C3		0	0.009	0.1189	2.4359	2	946.484	-0.499949	22.6598	0
I7HLV2	60S ribosomal protein L10 (Fragment) OS=Mus musculus GN=Rpl10 PE=4 SV=1 - [I7HLV2_MOUSE]	4.82902	10.45	4	2	2	2	201	23.0571	10.0083
	A2	Sequence	# PSMs	# Proteins	# Protein Groups	Protein Group Accessions	Modifications	ΔCn	q-Value	PEP	XCorr	Charge	MH+ [Da]	ΔM [ppm]	RT [min]	# Missed Cleavages
	High	GAFGKPQGTVAR	1	3	1	I7HLV2		0	0	0.0002924	2.69462	2	1188.65	-0.0742621	23.8746	0
	High	mLScAGADR	1	4	1	I7HLV2	M1(Oxidation); C4(Carbamidomethyl)	0	0.001	0.01213	2.1344	2	996.424	0.637018	21.1713	0
P62855	40S ribosomal protein S26 OS=Mus musculus GN=Rps26 PE=2 SV=3 - [RS26_MOUSE]	4.74365	7.83	1	1	1	2	115	13.0071	11.0044
	A2	Sequence	# PSMs	# Proteins	# Protein Groups	Protein Group Accessions	Modifications	ΔCn	q-Value	PEP	XCorr	Charge	MH+ [Da]	ΔM [ppm]	RT [min]	# Missed Cleavages
	High	NIVEAAAVR	2	1	1	P62855		0	0	0.01041	2.33918	2	942.537	-0.0334972	30.198	0
O88974-3	Isoform 3 of Histone-lysine N-methyltransferase SETDB1 OS=Mus musculus GN=Setdb1 - [SETB1_MOUSE]	4.67678	1.6	5	1	1	2	500	54.4428	5.10986
	A2	Sequence	# PSMs	# Proteins	# Protein Groups	Protein Group Accessions	Modifications	ΔCn	q-Value	PEP	XCorr	Charge	MH+ [Da]	ΔM [ppm]	RT [min]	# Missed Cleavages
	High	KnLSGPTK	2	5	1	O88974-3	N2(Deamidated)	0	0.001	0.01609	2.32351	2	845.473	-0.267965	28.8012	1
D6RD07	Pyruvate dehydrogenase phosphatase regulatory subunit, mitochondrial OS=Mus musculus GN=Pdpr PE=3 SV=1 - [D6RD07_MOUSE]	4.54898	1.34	2	1	1	4	671	75.214	6.26514
	A2	Sequence	# PSMs	# Proteins	# Protein Groups	Protein Group Accessions	Modifications	ΔCn	q-Value	PEP	XCorr	Charge	MH+ [Da]	ΔM [ppm]	RT [min]	# Missed Cleavages
	High	NqLEIQnLR	4	2	1	D6RD07	Q2(Deamidated); N7(Deamidated)	0	0.007	0.09232	2.23207	2	1129.58	-0.26828	36.3992	0
S4R1N6	40S ribosomal protein S18 OS=Mus musculus GN=Rps18 PE=3 SV=1 - [S4R1N6_MOUSE]	4.49377	18.69	3	2	2	2	107	12.4757	10.1255
	A2	Sequence	# PSMs	# Proteins	# Protein Groups	Protein Group Accessions	Modifications	ΔCn	q-Value	PEP	XCorr	Charge	MH+ [Da]	ΔM [ppm]	RT [min]	# Missed Cleavages
	High	AGELTEDEVER	1	3	1	S4R1N6		0	0	0.001413	2.26842	2	1247.58	0.235402	28.1856	0
	High	VLNTNIDGR	1	3	1	S4R1N6		0	0.002	0.02878	2.22534	2	1001.54	0.224645	28.1792	0
Q7TME2	Sperm-associated antigen 5 OS=Mus musculus GN=Spag5 PE=2 SV=1 - [SPAG5_MOUSE]	4.44404	0.6	1	1	1	2	1165	129.912	4.95752
	A2	Sequence	# PSMs	# Proteins	# Protein Groups	Protein Group Accessions	Modifications	ΔCn	q-Value	PEP	XCorr	Charge	MH+ [Da]	ΔM [ppm]	RT [min]	# Missed Cleavages
	High	QALLqAR	2	1	1	Q7TME2	Q5(Deamidated)	0	0.003	0.05416	2.2549	2	800.462	-0.312898	26.7147	0
E0CYT5	Cullin-2 (Fragment) OS=Mus musculus GN=Cul2 PE=1 SV=1 - [E0CYT5_MOUSE]	4.17396	1.03	3	1	1	2	582	67.6747	6.43018
	A2	Sequence	# PSMs	# Proteins	# Protein Groups	Protein Group Accessions	Modifications	ΔCn	q-Value	PEP	XCorr	Charge	MH+ [Da]	ΔM [ppm]	RT [min]	# Missed Cleavages
	High	FnnFIR	2	3	1	E0CYT5	N2(Deamidated); N3(Deamidated)	0	0.001	0.01385	2.04989	2	812.394	0.102323	36.6613	0
[truncated: 198 more rows]
