# Supplementary material for: IFT20 Mediates the Transport of Cell Migration Regulators From the Trans-Golgi Network to the Plasma Membrane in Breast Cancer Cells
Source: Front Cell Dev Biol. 2021 Feb 26;9:632198. doi: 10.3389/fcell.2021.632198 (PMC7968458; doi:10.3389/fcell.2021.632198)
Supplement: Supplementary Table 4 — Biotinylated protein commonly identified in IFT20-DMSO and IFT20-biotin groups. [file Table_4.XLSX]

## Sheet: Sheet1
Gene name	Protein name	Spectral counts adjusted to protein length (biotin)	Spectral counts adjusted to protein length (DMSO)	biotin/DMSO
Ift20	Intraflagellar transport protein 20 homolog	696.97	9.43396	73.8788
Dsg1c	Desmoglein-1-gamma	5.48847	3.29308	1.66667
Sycp2	Synaptonemal complex protein 2 (Fragment)	16.2162	10.8108	1.5
Idh1	Isocitrate dehydrogenase [NADP] cytoplasmic	7.24638	4.83092	1.5
Gfm2	Ribosome-releasing factor 2, mitochondrial (Fragment)	8.19672	8.19672	1
Gm17296	Protein Gm17296	0.633312	0.633312	1
H2afz	Histone H2A	114.943	114.943	1
Itsn1	Intersectin-1 (Fragment)	2.89017	2.89017	1
Ppp2r3a	3222402P14Rik protein	0.869565	0.869565	1
Serpinb12	Serpin B12	2.36407	2.36407	1
Srrm2	Isoform 3 of Serine/arginine repetitive matrix protein 2	0.384172	0.384172	1
Krt13	Keratin, type I cytoskeletal 13	343.249	434.783	0.789474
Cul2	Cullin-2 (Fragment)	3.43643	6.87285	0.5
Nes	Isoform 2 of Nestin	0.549451	1.0989	0.5
Rnpepl1	Protein Rnpepl1 (Fragment)	5.33333	10.6667	0.5
