# Supplementary material for: IFT20 Mediates the Transport of Cell Migration Regulators From the Trans-Golgi Network to the Plasma Membrane in Breast Cancer Cells
Source: Front Cell Dev Biol. 2021 Feb 26;9:632198. doi: 10.3389/fcell.2021.632198 (PMC7968458; doi:10.3389/fcell.2021.632198)
Supplement: Supplementary Table 5 — Biotinylated protein uniquely identified in IFT20-biotin group. [file Table_5.XLSX]

## Sheet: IFT20-biotin Unique Proteins
Accession	Gene Name	Protein Name	Spectral counts	1Spectral counts adjusted to protein length
Q9Z2T6	Krt85	Keratin, type II cuticular Hb5	72	142.012
Q497I4	Krt35	Keratin, type I cuticular Ha5	29	63.7363
Q99M74	Krt82	Keratin, type II cuticular Hb2	22	42.6357
Q9WVA4	Tagln2	Transgelin-2	7	35.1759
P01942	Hba	Hemoglobin subunit alpha	4	28.169
G3UVU8	Supt4a	MCG7669, isoform CRA_a （transcriptin elongation factor 4）	2	22.9885
S4R1N6	Rps18	40S ribosomal protein S18	2	18.6916
E9Q616	Ahnak	Protein Ahnak	100	17.6803
Q9CY58	Serbp1	Plasminogen activator inhibitor 1 RNA-binding protein	4	17.0213
Q5NC80	Nme1	Nucleoside diphosphate kinase (Fragment)	2	15.748
S4R223	Rps19	40S ribosomal protein S19	1	13.8889
E9Q1Y9	5430421N21Rik	Protein 5430421N21Rik (Keratin 83)	6	12.5261
Q9DAY9	Npm1	Nucleophosmin	3	11.6732
P27005	S100a8	Protein S100-A8	1	11.236
B2FDH0	Ube2e3	Ubiquitin-conjugating enzyme E2 E3 (Fragment)	1	9.70874
Q6ZWV7	Rpl35	60S ribosomal protein L35	1	8.13008
V9GWS5	Atad3a	ATPase family AAA domain-containing protein 3 (Fragment)	1	7.87402
P62751	Rpl23a	60S ribosomal protein L23a	1	6.41026
Q80UK7	Sass6	Spindle assembly abnormal protein 6 homolog	3	5.35714
Q7TNC9	Inpp5a	Inpp5a protein	2	4.85437
D3YVR7	Ldhc	L-lactate dehydrogenase (Fragment)	1	4.25532
O88327	Ctnnal1	Alpha-catulin	3	4.10397
Q6PD19	Armh3	Armadillo-like helical domain-containg proteins	1	3.77358
Q05BE7	Numb	Numb protein	1	3.10559
Q91WL8	Wwox	WW domain-containing oxidoreductase	1	2.82486
F6Z6F4	Smarca1	Probable global transcription activator SNF2L1 (Fragment)	2	2.60417
G3UYE5	Paip1	Polyadenylate-binding protein-interacting protein 1	1	2.43902
Q80W32	Iqcg	IQ domain-containing protein G	1	2.38663
Q3UZ57	Axdnd1	Axonemal dynein light chain domain-containing protein 1	1	2.35849
Q8BIW1	Prune	Protein prune homolog	1	2.20264
Q91VI7	Rnh1	Ribonuclease inhibitor	1	2.19298
H3BL49	Cct8	T-complex protein 1 subunit theta	1	2.04499
Q8CI11	Gnl3	Guanine nucleotide-binding protein-like 3	1	1.9802
Q8BG54	Sptlc3	Serine palmitoyltransferase 3	1	1.7762
Q61595	Ktn1	Isoform 2 of Kinectin	2	1.66667
P09405	Ncl	Nucleolin	1	1.41443
Q8R080	Gtse1	G2 and S phase-expressed protein 1	1	1.34953
Q69ZT1	Fan1	Fanconi-associated nuclease 1	1	1.3459
Q587J6	L1td1	LINE-1 type transposase domain-containing protein 1	1	1.27877
Q8BGD7	Npas4	Neuronal PAS domain-containing protein 4	1	1.24688
F7ATU7	D630045J12Rik	Protein D630045J12Rik (Fragment)	1	1.22249
E9Q0G7	Vmn2r83	Protein Vmn2r83	1	1.15741
Q0V8T8	Cntnap5b	Contactin-associated protein like 5-2	1	0.809717
E9QNB3	Kcp	Kielin/chordin-like protein	1	0.797448
D3Z4R2	Kalrn	Kalirin	1	0.772201
Q922J3	Clip1	CAP-Gly domain-containing linker protein 1	1	0.718907
O88700	Blm	Bloom syndrome protein homolog	1	0.706215
Q8CJ40	Crocc	Rootletin	1	0.542005
B7FAV1	Flna	Filamin, alpha (Fragment)	1	0.387147
J3QQ22	Smg1	Serine/threonine-protein kinase SMG1	1	0.279174
1The total number of spectral counts per protein divided by protein length (per 1,000 amino acids).
